# Supplementary material for: Skin organoid transplantation promotes tissue repair with scarless in frostbite
Source: Protein Cell. 2024 Oct 4;16(4):239–58. doi: 10.1093/procel/pwae055 (PMC12053479; doi:10.1093/procel/pwae055)
Supplement: pwae055_suppl_Supplementary_Table_S1 [file pwae055_suppl_supplementary_table_s1.xlsx]

## Sheet: Table S1
Table S1. Marker genes of all cell types of scRNA-seq data generated from the skin samples of control and frostbite model mice. p_val: p_value; avg_logFC: average log fold change; pct.1: ratio of cells in this cluster that expressed; pct.2: ratio of cells in the rest of clusters that expressed the gene; p_val_adj: Bonferroni corrected p_value. SL: spinous layer cell; GL: granular layer cell; IRSC…
Gene	p_val	avg_log2FC	pct.1	pct.2	p_val_adj	cell type
Cfd	0	7.4316	0.912	0.023	0	AD
Car3	0	6.85576	0.942	0.018	0	AD
Fabp43	0	5.39776	0.983	0.142	0	AD
Hp2	0	5.32547	0.902	0.062	0	AD
Cyp2e1	0	4.77166	0.808	0.006	0	AD
Mup17	0	4.46378	0.722	0.002	0	AD
Adipoq	0	4.4042	0.815	0.004	0	AD
Cidec	0	4.26953	0.822	0.005	0	AD
Retn	0	4.15182	0.756	0.016	0	AD
Mup18	0	4.12241	0.676	0.002	0	AD
Lpl5	0	3.64398	0.841	0.163	0	AD
Cyp2f21	0	3.55232	0.731	0.024	0	AD
Pnpla21	0	3.50249	0.812	0.134	0	AD
Mgst16	0	3.45039	0.869	0.287	0	AD
Chchd104	0	3.44969	0.798	0.165	0	AD
Mup16	0	3.37316	0.563	0.001	0	AD
Adig1	0	3.31926	0.756	0.014	0	AD
Cdo1	0	3.24316	0.788	0.037	0	AD
Glul5	0	3.17626	0.88	0.316	0	AD
Saa1	0	3.05459	0.408	0.01	0	AD
Rbp42	0	3.047	0.751	0.06	0	AD
Fasn1	0	2.83848	0.651	0.126	0	AD
Chpt12	0	2.7891	0.764	0.089	0	AD
Mrap	0	2.76249	0.749	0.002	0	AD
Lrg13	0	2.74822	0.741	0.041	0	AD
Thrsp	0	2.68799	0.576	0.002	0	AD
Acsl12	0	2.66007	0.751	0.199	0	AD
Trf3	0	2.65058	0.658	0.066	0	AD
Slc27a11	0	2.54319	0.727	0.071	0	AD
Plin1	0	2.53433	0.725	0.002	0	AD
Wfdc214	0	2.47617	0.741	0.094	0	AD
Mup9	0	2.45084	0.395	0	0	AD
Rgcc9	0	2.3758	0.814	0.232	0	AD
Cat1	0	2.36298	0.727	0.132	0	AD
Gpd11	0	2.34409	0.676	0.005	0	AD
Fam13a1	0	2.31643	0.583	0.013	0	AD
Apoc4	0	2.26811	0.547	0.002	0	AD
Nnmt4	0	2.21985	0.712	0.101	0	AD
Bnip32	0	2.21352	0.727	0.101	0	AD
Mgll6	0	2.12622	0.742	0.123	0	AD
Pon1	0	2.10281	0.537	0.004	0	AD
Plaat34	0	2.05798	0.695	0.149	0	AD
Slc1a56	0	2.03657	0.734	0.166	0	AD
Ephx2	0	2.00022	0.636	0.019	0	AD
Slc1a3	0	1.98173	0.651	0.031	0	AD
Pcx1	0	1.96651	0.666	0.025	0	AD
Atp1a22	0	1.96294	0.642	0.018	0	AD
Pck1	0	1.95327	0.469	0.001	0	AD
Saa2	0	1.93442	0.2	0.003	0	AD
Fcor	0	1.91914	0.632	0.019	0	AD
Lipe2	0	1.89338	0.663	0.09	0	AD
Mettl7a1	0	1.86677	0.608	0.066	0	AD
Sorbs16	0	1.85386	0.695	0.142	0	AD
Aox1	0	1.85242	0.583	0.014	0	AD
Angptl48	0	1.83685	0.715	0.166	0	AD
Plin4	0	1.83409	0.651	0.002	0	AD
Prxl2a2	0	1.82305	0.653	0.058	0	AD
Nav38	0	1.80287	0.675	0.153	0	AD
Steap43	0	1.71904	0.603	0.084	0	AD
Ces1d1	0	1.70531	0.586	0.003	0	AD
Bcat21	0	1.69464	0.586	0.052	0	AD
Gsta31	0	1.63011	0.493	0.005	0	AD
Rnf1255	0	1.60903	0.58	0.083	0	AD
Cd363	0	1.57946	0.725	0.09	0	AD
Dnajc152	0	1.57255	0.681	0.174	0	AD
Prtn3	0	1.54795	0.386	0.017	0	AD
Gstz11	0	1.54115	0.612	0.05	0	AD
Pygl2	0	1.53544	0.598	0.051	0	AD
C4b4	0	1.51404	0.732	0.143	0	AD
Car5b1	0	1.47344	0.581	0.031	0	AD
Cp6	0	1.46122	0.573	0.101	0	AD
Abcd2	0	1.4383	0.539	0.013	0	AD
Tst	0	1.42042	0.544	0.053	0	AD
Cox8b	0	1.41861	0.446	0.001	0	AD
Enpp25	0	1.38492	0.62	0.092	0	AD
Gpam1	0	1.35241	0.514	0.037	0	AD
Bckdhb1	0	1.34429	0.593	0.099	0	AD
Agpat21	0	1.31798	0.485	0.057	0	AD
Aldh6a11	0	1.30452	0.553	0.025	0	AD
Cfh4	0	1.28302	0.547	0.07	0	AD
Fmo11	0	1.26778	0.547	0.039	0	AD
4931406C07Rik2	0	1.26773	0.561	0.059	0	AD
Ppp1r1a	0	1.21001	0.446	0.004	0	AD
Aoc31	0	1.20693	0.531	0.024	0	AD
Art32	0	1.17047	0.537	0.05	0	AD
Gpt2	0	1.14617	0.51	0.029	0	AD
Aldh1l1	0	1.14444	0.493	0.011	0	AD
Gm31305	0	1.13332	0.431	0.001	0	AD
Angpt12	0	1.12633	0.439	0.039	0	AD
Gpat33	0	1.10452	0.571	0.1	0	AD
Fbxo311	0	1.10063	0.461	0.03	0	AD
Serpina3c2	0	1.09741	0.48	0.022	0	AD
Aifm2	0	1.08167	0.492	0.032	0	AD
Retsat	0	1.07727	0.514	0.037	0	AD
Ivd	0	1.05402	0.495	0.058	0	AD
Cdkn2c1	0	1.05304	0.451	0.033	0	AD
Slc7a10	0	1.04027	0.476	0.001	0	AD
Gstt21	0	1.03501	0.424	0.041	0	AD
Scp21	0	1.03493	0.453	0.048	0	AD
Glb1l2	0	1.00927	0.436	0.002	0	AD
Ces1f	0	0.981836	0.42	0	0	AD
Slc36a22	0	0.96856	0.446	0.008	0	AD
Prkar2b2	0	0.952824	0.453	0.058	0	AD
B3galt2	0	0.936817	0.336	0.005	0	AD
Pxmp2	0	0.930181	0.449	0.009	0	AD
Slc43a1	0	0.928795	0.405	0.017	0	AD
Slc9a6	0	0.916137	0.424	0.049	0	AD
Ptger32	0	0.904812	0.436	0.03	0	AD
G0s21	0	0.903715	0.434	0.039	0	AD
Mertk2	0	0.901803	0.349	0.04	0	AD
Mup7	0	0.898031	0.308	0	0	AD
Ctcflos	0	0.868011	0.346	0.003	0	AD
Slc16a123	0	0.858851	0.388	0.04	0	AD
H6pd1	0	0.849126	0.48	0.044	0	AD
Acacb1	0	0.841778	0.383	0.019	0	AD
Lims24	0	0.832893	0.395	0.044	0	AD
Rtl8b4	0	0.827789	0.393	0.051	0	AD
Clmn	0	0.826818	0.422	0.011	0	AD
Fah	0	0.826564	0.398	0.037	0	AD
St6galnac52	0	0.815347	0.361	0.034	0	AD
Cmbl	0	0.804818	0.361	0.012	0	AD
Trarg11	0	0.799862	0.38	0.005	0	AD
Hpx	0	0.791655	0.129	0.002	0	AD
Mup12	0	0.777843	0.341	0	0	AD
Adhfe1	0	0.771133	0.414	0.025	0	AD
Selenbp11	0	0.737089	0.39	0.042	0	AD
Reep61	0	0.730098	0.336	0.01	0	AD
Slc25a101	0	0.722756	0.298	0.026	0	AD
Gm15417	0	0.721595	0.398	0.051	0	AD
Hibch	0	0.706543	0.307	0.031	0	AD
Ltc4s1	0	0.699643	0.325	0.019	0	AD
Phyhd1	0	0.695329	0.354	0.029	0	AD
Mmut	0	0.64923	0.375	0.047	0	AD
Alb	0	0.647336	0.256	0.001	0	AD
Clstn31	0	0.62755	0.222	0.005	0	AD
Ubd	0	0.622608	0.186	0.012	0	AD
Mfng	0	0.610525	0.325	0.007	0	AD
Nrg42	0	0.599908	0.292	0.021	0	AD
Sult1a11	0	0.596729	0.268	0.014	0	AD
Dpyd1	0	0.596502	0.375	0.035	0	AD
Dhdh	0	0.595745	0.303	0.014	0	AD
Atoh81	0	0.579113	0.285	0.009	0	AD
Irs1	0	0.576549	0.334	0.03	0	AD
Orm3	0	0.571898	0.222	0.002	0	AD
Negr11	0	0.567157	0.276	0.022	0	AD
Acvr1c	0	0.55164	0.264	0.002	0	AD
Adcyap1r1	0	0.546638	0.239	0.006	0	AD
Nr1h31	0	0.543223	0.315	0.023	0	AD
Mcrip21	0	0.541075	0.273	0.023	0	AD
2610016A17Rik	0	0.525977	0.141	0.003	0	AD
Pdk2	0	0.493703	0.292	0.009	0	AD
Nudt7	0	0.486721	0.256	0.007	0	AD
Gm13091	0	0.469693	0.186	0.003	0	AD
Slc5a6	0	0.456715	0.239	0.015	0	AD
Sox6os	0	0.456309	0.208	0	0	AD
Ankef1	0	0.450031	0.251	0	0	AD
Mlxipl	0	0.446188	0.241	0.003	0	AD
Acat3	0	0.436157	0.183	0.01	0	AD
Orm2	0	0.424901	0.159	0.002	0	AD
Tshr	0	0.41103	0.183	0.002	0	AD
Apol6	0	0.403978	0.241	0.003	0	AD
Kcnk3	0	0.403605	0.186	0.003	0	AD
Smoc1	0	0.386188	0.214	0.015	0	AD
Gchfr2	0	0.379805	0.18	0.009	0	AD
Acss31	0	0.375801	0.246	0.012	0	AD
Aqp111	0	0.367482	0.171	0.009	0	AD
Timp4	0	0.36248	0.137	0.002	0	AD
Arxes2	0	0.36138	0.159	0.006	0	AD
Fgfrl1	0	0.360144	0.222	0.016	0	AD
Lyplal1	0	0.330129	0.217	0.014	0	AD
Ffar2	0	0.327913	0.127	0.002	0	AD
Nxnl1	0	0.327819	0.137	0	0	AD
Cd1d1	0	0.318925	0.231	0.014	0	AD
9630013D21Rik	0	0.317997	0.193	0.003	0	AD
Aspa1	0	0.30678	0.186	0.007	0	AD
Lgals121	0	0.302134	0.193	0.008	0	AD
Pfkfb1	0	0.302002	0.176	0.008	0	AD
B430219N15Rik	0	0.28343	0.147	0.003	0	AD
Mup2	0	0.282017	0.1	0	0	AD
Slc22a3	0	0.273248	0.171	0.002	0	AD
Bche	0	0.271091	0.151	0.004	0	AD
Alas12	2.57638e-307	2.72236	0.786	0.269	6.45822e-303	AD
Alg9	1.79689e-303	0.997775	0.41	0.058	4.50426e-299	AD
Gm5617	1.9379e-302	0.956994	0.464	0.075	4.85774e-298	AD
Chst1	5.74745e-302	0.300267	0.169	0.01	1.44071e-297	AD
C130074G19Rik1	5.4117e-301	0.271755	0.154	0.009	1.35655e-296	AD
Cisd31	3.79831e-300	0.6969	0.353	0.043	9.52123e-296	AD
Igf13	7.86761e-300	1.17786	0.614	0.12	1.97217e-295	AD
Pgm1	1.93102e-298	0.65188	0.398	0.055	4.8405e-294	AD
Smim12	2.36261e-297	0.614652	0.329	0.038	5.92235e-293	AD
S100a19	3.63395e-296	1.48389	0.664	0.156	9.10921e-292	AD
Fxyd18	2.34602e-293	1.63807	0.715	0.187	5.88078e-289	AD
Acp52	4.49355e-292	1.6133	0.607	0.135	1.1264e-287	AD
C33	2.14182e-284	1.7049	0.769	0.199	5.3689e-280	AD
Serpina3n5	5.03347e-280	1.16048	0.619	0.128	1.26174e-275	AD
Mt17	1.30715e-279	2.60435	0.992	0.754	3.27662e-275	AD
Pcsk55	1.66641e-278	1.70771	0.631	0.149	4.17719e-274	AD
Tmem205	3.88329e-276	1.32793	0.615	0.149	9.73424e-272	AD
2310010J17Rik	1.21851e-275	0.71459	0.359	0.048	3.05443e-271	AD
Acox14	7.63926e-275	1.66223	0.705	0.207	1.91493e-270	AD
Cd59a3	2.86706e-274	0.509501	0.353	0.045	7.18687e-270	AD
Itga73	4.9063e-268	0.574203	0.31	0.037	1.22986e-263	AD
Alad5	1.5913e-267	1.17371	0.536	0.11	3.98892e-263	AD
Vegfb1	2.64866e-266	0.744941	0.402	0.062	6.63939e-262	AD
Cgnl15	3.46093e-265	0.976366	0.542	0.108	8.67552e-261	AD
Acaa1b1	2.69956e-263	0.479696	0.207	0.017	6.76698e-259	AD
Cenpv1	1.43657e-262	0.51149	0.342	0.045	3.60106e-258	AD
Txnip6	9.61545e-261	1.59256	0.612	0.142	2.4103e-256	AD
Pde3b3	4.53151e-260	0.615697	0.408	0.061	1.13591e-255	AD
Sav14	3.099e-257	1.00065	0.554	0.119	7.76825e-253	AD
Ddt2	3.45449e-257	1.79444	0.688	0.216	8.65936e-253	AD
Gpx34	3.6948e-256	1.31224	0.8	0.228	9.26176e-252	AD
Aco11	5.25229e-256	0.815718	0.427	0.071	1.31659e-251	AD
Dusp44	2.84374e-251	0.781663	0.456	0.079	7.12841e-247	AD
Acadm2	1.89257e-250	1.47356	0.642	0.18	4.74412e-246	AD
Lpin11	9.62368e-249	0.601968	0.337	0.046	2.41237e-244	AD
Slc25a23	1.09403e-248	0.266082	0.153	0.01	2.7424e-244	AD
Fdx13	2.884e-247	1.83935	0.688	0.214	7.22932e-243	AD
Cavin27	1.15402e-246	0.748323	0.364	0.052	2.89277e-242	AD
Tmem53	6.47596e-246	0.366538	0.205	0.018	1.62333e-241	AD
Dbi5	1.96068e-244	2.75121	0.934	0.722	4.91483e-240	AD
Sod114	4.91344e-244	2.15388	0.78	0.321	1.23165e-239	AD
Mt27	5.14466e-243	2.12671	0.986	0.626	1.28961e-238	AD
Scd12	1.30874e-242	3.7757	0.625	0.181	3.28062e-238	AD
Prodh	1.11985e-240	0.403473	0.253	0.027	2.80713e-236	AD
Ghr5	2.33937e-239	2.05476	0.803	0.323	5.86411e-235	AD
Adcy5	2.43912e-238	0.252157	0.164	0.012	6.11414e-234	AD
Slc25a12	2.7759e-234	1.49518	0.522	0.118	6.95835e-230	AD
Rpl39l2	1.20855e-232	1.10217	0.519	0.11	3.02947e-228	AD
Ppa14	5.4223e-232	2.22074	0.797	0.364	1.35921e-227	AD
Dgat24	6.16942e-232	1.88188	0.554	0.135	1.54649e-227	AD
Mustn14	1.55904e-231	1.515	0.386	0.064	3.90803e-227	AD
Kyat3	4.34753e-231	0.287441	0.21	0.02	1.0898e-226	AD
Maob1	8.58691e-230	0.38789	0.247	0.027	2.15248e-225	AD
Enc13	2.71374e-229	1.01051	0.485	0.098	6.80253e-225	AD
Pparg6	3.57909e-228	0.76369	0.322	0.045	8.97171e-224	AD
Cyb5a5	4.63489e-228	2.59942	0.844	0.535	1.16183e-223	AD
Dhrs72	6.1446e-226	1.35241	0.632	0.182	1.54027e-221	AD
Tspan123	6.2194e-225	0.367146	0.212	0.021	1.55902e-220	AD
Coq8a1	3.20388e-222	0.31413	0.193	0.017	8.03117e-218	AD
Csad1	1.45999e-219	0.759974	0.461	0.094	3.65975e-215	AD
Dram15	4.92911e-218	0.853859	0.512	0.112	1.23558e-213	AD
Fmo22	1.80588e-216	0.496813	0.281	0.036	4.52679e-212	AD
Tmem120a1	3.21045e-216	0.878742	0.456	0.092	8.04763e-212	AD
1700037H04Rik	6.4216e-216	0.703992	0.368	0.062	1.6097e-211	AD
Pde1a2	4.24725e-214	0.45732	0.293	0.039	1.06466e-209	AD
Gpx12	7.66836e-214	1.97587	0.903	0.692	1.92223e-209	AD
Rtl8a3	1.30351e-213	0.703967	0.397	0.071	3.2675e-209	AD
Dynll25	1.43763e-212	1.0833	0.566	0.146	3.6037e-208	AD
Sgcd4	3.02945e-212	0.636673	0.395	0.069	7.59393e-208	AD
Acadsb1	5.63394e-212	0.926336	0.532	0.13	1.41226e-207	AD
Plin23	1.41406e-210	1.46176	0.825	0.303	3.54463e-206	AD
Crat1	3.31889e-210	0.572662	0.315	0.046	8.31945e-206	AD
Aldh4a11	2.75031e-209	0.83398	0.449	0.091	6.8942e-205	AD
Hibadh1	3.59709e-209	1.28565	0.644	0.206	9.01681e-205	AD
Mmd3	7.6253e-207	0.876502	0.466	0.098	1.91143e-202	AD
Aldh25	7.31246e-206	1.94879	0.763	0.357	1.83301e-201	AD
Mpc23	6.14849e-205	2.08935	0.776	0.392	1.54124e-200	AD
Cd3026	2.75852e-204	1.19549	0.671	0.205	6.91478e-200	AD
Eif4ebp15	7.74704e-201	1.65766	0.753	0.327	1.94195e-196	AD
Dbt	2.96712e-197	0.383726	0.31	0.047	7.43767e-193	AD
Rasa37	1.2668e-196	1.05325	0.588	0.162	3.17549e-192	AD
Tspo5	1.40713e-196	1.86075	0.846	0.491	3.52725e-192	AD
Tspan182	7.17064e-194	0.620653	0.322	0.052	1.79747e-189	AD
Pccb1	9.09402e-194	0.604136	0.353	0.062	2.2796e-189	AD
Eci13	5.08271e-193	0.892994	0.463	0.106	1.27408e-188	AD
Cavin110	5.93801e-193	1.50792	0.758	0.292	1.48848e-188	AD
Ak34	2.62246e-192	0.856237	0.493	0.118	6.57371e-188	AD
Dgat14	5.28184e-192	0.637374	0.454	0.095	1.324e-187	AD
Slc22a44	1.62019e-191	1.12803	0.602	0.172	4.06132e-187	AD
Thrb2	4.62279e-191	1.09223	0.498	0.12	1.15879e-186	AD
Mccc2	6.80417e-191	0.308946	0.203	0.022	1.7056e-186	AD
Mpc16	9.17706e-191	1.99284	0.771	0.4	2.30041e-186	AD
Gsta43	2.05048e-189	0.435836	0.234	0.029	5.13994e-185	AD
Aacs1	1.68978e-188	0.867296	0.429	0.093	4.23578e-184	AD
Coasy1	6.40791e-188	0.483406	0.286	0.043	1.60627e-183	AD
Gpx410	2.58273e-186	2.00976	0.836	0.558	6.47413e-182	AD
Tgm25	1.01344e-183	1.28843	0.547	0.143	2.5404e-179	AD
Sqor	2.32756e-183	0.587633	0.339	0.059	5.83449e-179	AD
Ebf18	6.25924e-182	1.45619	0.758	0.268	1.569e-177	AD
Gbp62	1.13802e-181	0.679652	0.285	0.043	2.85268e-177	AD
Gbp10	9.17742e-181	0.254668	0.129	0.01	2.3005e-176	AD
4933406I18Rik3	1.21374e-177	0.339544	0.214	0.025	3.04249e-173	AD
Etfb7	1.00239e-176	1.71538	0.725	0.347	2.5127e-172	AD
Bscl21	1.1777e-176	1.33608	0.644	0.243	2.95214e-172	AD
Aamdc3	1.21293e-175	0.661803	0.395	0.081	3.04046e-171	AD
Chchd61	7.69219e-173	0.580098	0.422	0.094	1.9282e-168	AD
Hint22	4.31863e-171	1.08919	0.583	0.191	1.08255e-166	AD
Tns18	5.39388e-171	1.05444	0.605	0.184	1.35208e-166	AD
Ccdc804	8.83603e-171	1.15998	0.719	0.233	2.21493e-166	AD
Mccc11	3.43323e-170	0.464217	0.331	0.06	8.60607e-166	AD
Bckdha1	3.13998e-168	0.838126	0.503	0.137	7.87098e-164	AD
Selenop5	8.98753e-168	1.4121	0.81	0.391	2.25291e-163	AD
Fth15	1.01796e-167	0.760988	1	0.873	2.55173e-163	AD
Nos1ap	1.79131e-167	0.669336	0.383	0.081	4.49027e-163	AD
Cox8a5	1.95952e-167	1.45911	0.893	0.831	4.91193e-163	AD
Gm457164	7.27783e-167	0.703523	0.293	0.049	1.82433e-162	AD
2210408F21Rik	2.26986e-166	0.381608	0.28	0.044	5.68985e-162	AD
Hint31	1.65654e-165	0.697863	0.415	0.096	4.15245e-161	AD
Asph4	1.16477e-162	0.954998	0.544	0.163	2.91972e-158	AD
Mtus15	1.77031e-162	0.793156	0.502	0.136	4.43764e-158	AD
Hsd17b103	1.92567e-162	1.27703	0.607	0.22	4.82707e-158	AD
Fermt212	8.71308e-162	1.76456	0.761	0.324	2.18411e-157	AD
Acadl4	1.85571e-160	1.38608	0.739	0.362	4.6517e-156	AD
Pcca	2.47959e-160	0.50039	0.314	0.057	6.21558e-156	AD
Msrb12	1.59518e-159	1.00134	0.646	0.231	3.99864e-155	AD
Ftl14	1.12672e-158	1.09342	0.966	0.725	2.82434e-154	AD
Hamp	9.95558e-158	0.921546	0.125	0.011	2.49556e-153	AD
Apoe4	5.44578e-155	1.3511	0.925	0.693	1.36509e-150	AD
Gsn3	1.2364e-154	1.20781	0.878	0.645	3.09927e-150	AD
Nfia8	2.51767e-154	1.13848	0.666	0.248	6.31105e-150	AD
Col4a18	5.17808e-154	1.11174	0.769	0.295	1.29799e-149	AD
Sod25	7.16333e-154	1.57935	0.842	0.57	1.79563e-149	AD
Gucd11	2.42446e-152	0.409493	0.3	0.054	6.07739e-148	AD
Grina3	8.59186e-152	1.31209	0.705	0.329	2.15372e-147	AD
Cav19	9.49139e-152	1.19162	0.673	0.251	2.37921e-147	AD
Snx105	1.18332e-151	0.776937	0.524	0.15	2.96624e-147	AD
Entpd51	1.94375e-151	0.331846	0.253	0.04	4.87239e-147	AD
Pon3	1.83191e-150	0.803858	0.49	0.14	4.59206e-146	AD
Sfxn13	4.64307e-150	0.997721	0.534	0.172	1.16388e-145	AD
Map3k57	1.48677e-149	1.71964	0.697	0.315	3.72689e-145	AD
Opn3	3.53413e-149	0.28478	0.161	0.018	8.85902e-145	AD
Ak24	1.32253e-148	1.57257	0.742	0.426	3.31519e-144	AD
Ssh14	3.26407e-148	0.799512	0.446	0.117	8.18205e-144	AD
9530026P05Rik4	4.74366e-148	0.700531	0.419	0.101	1.18909e-143	AD
Cib21	5.10371e-148	0.724487	0.402	0.098	1.27935e-143	AD
Rbpms8	6.06862e-146	0.911782	0.649	0.218	1.52122e-141	AD
Lpgat11	1.19365e-145	1.35291	0.651	0.271	2.99213e-141	AD
Pde5a3	2.3061e-145	0.364762	0.249	0.04	5.78071e-141	AD
Fgf24	3.79288e-145	0.502621	0.325	0.064	9.50761e-141	AD
Fam110c1	1.14942e-144	0.48126	0.244	0.039	2.88125e-140	AD
Esr14	5.65567e-144	0.468452	0.349	0.072	1.41771e-139	AD
Gstm13	2.88684e-143	1.20856	0.651	0.272	7.23643e-139	AD
Pakap.511	5.71179e-143	1.39541	0.749	0.335	1.43178e-138	AD
Tacc111	6.54009e-140	0.962094	0.656	0.249	1.6394e-135	AD
Agt1	3.82038e-139	0.326441	0.19	0.025	9.57653e-135	AD
Amy11	7.55336e-138	0.288168	0.264	0.046	1.8934e-133	AD
Nedd410	1.33474e-137	1.35233	0.769	0.438	3.34579e-133	AD
Il1r15	3.1898e-137	1.26358	0.693	0.287	7.99587e-133	AD
Xdh4	2.13606e-135	1.46116	0.686	0.323	5.35447e-131	AD
Pex5	4.61991e-135	0.727745	0.397	0.1	1.15807e-130	AD
Acvr1b1	6.0637e-135	0.473793	0.331	0.072	1.51999e-130	AD
Uqcr118	6.46704e-135	1.31756	0.839	0.639	1.62109e-130	AD
Agmo1	7.23194e-135	0.335405	0.244	0.04	1.81283e-130	AD
Abhd15	1.70389e-134	0.439985	0.3	0.06	4.27113e-130	AD
Sox65	2.23076e-134	0.379754	0.307	0.06	5.59185e-130	AD
Cox4i16	1.13235e-133	1.09003	0.888	0.827	2.83846e-129	AD
Ech12	1.25262e-133	1.14929	0.661	0.296	3.13994e-129	AD
Ifi274	2.40303e-133	1.69615	0.724	0.413	6.02368e-129	AD
Slc4a43	4.34128e-133	1.02691	0.642	0.229	1.08823e-128	AD
Idh13	5.23685e-133	0.765052	0.469	0.138	1.31272e-128	AD
Pex11a1	1.82916e-132	0.483665	0.281	0.055	4.58515e-128	AD
Ormdl3	2.83533e-132	0.731956	0.454	0.131	7.10732e-128	AD
Igfbp76	3.72007e-132	1.02975	0.788	0.327	9.32509e-128	AD
Igfbp46	7.02502e-132	0.743848	0.581	0.185	1.76096e-127	AD
Mpp12	1.07558e-131	0.668177	0.369	0.088	2.69615e-127	AD
Pxmp41	1.15865e-131	0.431842	0.31	0.065	2.90438e-127	AD
Decr11	4.52534e-131	0.563847	0.312	0.066	1.13437e-126	AD
Zcchc245	4.72877e-130	0.532755	0.364	0.086	1.18536e-125	AD
Isyna15	4.08365e-129	0.827647	0.419	0.115	1.02365e-124	AD
Gas62	9.9023e-129	1.0668	0.597	0.219	2.48221e-124	AD
Kcnk21	7.40977e-128	0.295538	0.22	0.035	1.85741e-123	AD
Ogfod3	8.58355e-128	0.287246	0.214	0.034	2.15164e-123	AD
Plpp36	1.16194e-127	1.16308	0.81	0.381	2.91265e-123	AD
Acer23	1.69431e-127	0.355136	0.242	0.042	4.24714e-123	AD
Tex27	9.14395e-127	0.722165	0.488	0.149	2.29211e-122	AD
Rbm474	1.26428e-125	0.783975	0.617	0.219	3.16916e-121	AD
Prxl2b2	1.46278e-125	0.96921	0.481	0.151	3.66675e-121	AD
Lrmda2	5.0061e-124	0.727647	0.627	0.224	1.25488e-119	AD
Phlda34	1.37372e-123	0.780309	0.414	0.113	3.44351e-119	AD
Acat21	1.37721e-123	0.550009	0.31	0.068	3.45225e-119	AD
Zbtb3810	4.46027e-123	1.13382	0.569	0.215	1.11806e-118	AD
Ppm1m	1.04072e-122	0.378864	0.254	0.048	2.60877e-118	AD
Ddhd25	1.40399e-122	0.535836	0.373	0.094	3.51939e-118	AD
Pex161	4.16586e-122	0.646137	0.364	0.094	1.04426e-117	AD
Ppp2r5a7	6.07856e-122	1.18072	0.693	0.348	1.52371e-117	AD
Fam126b1	6.31172e-122	0.673349	0.388	0.105	1.58216e-117	AD
Pla2g12a1	7.98862e-122	0.58469	0.39	0.105	2.00251e-117	AD
Apmap1	9.23035e-122	0.459771	0.317	0.072	2.31377e-117	AD
mt-Nd49	9.69412e-122	1.48725	0.92	0.886	2.43003e-117	AD
Ptges2	2.21275e-121	1.38914	0.637	0.289	5.5467e-117	AD
Hk23	4.60731e-120	1.40374	0.814	0.575	1.15491e-115	AD
Echs11	6.20247e-120	0.790362	0.468	0.151	1.55477e-115	AD
Cpeb16	7.94069e-120	0.439718	0.359	0.087	1.99049e-115	AD
Echdc11	6.1402e-119	0.479507	0.32	0.074	1.53916e-114	AD
Col4a27	7.60743e-119	0.831435	0.68	0.259	1.90695e-114	AD
mt-Nd211	4.92128e-118	1.56746	0.808	0.709	1.23362e-113	AD
Auh2	5.38982e-118	0.688633	0.437	0.131	1.35107e-113	AD
1190005I06Rik	1.50761e-117	0.399416	0.249	0.047	3.77913e-113	AD
Gbp26	4.02329e-117	0.781227	0.514	0.164	1.00852e-112	AD
Slc25a331	4.38168e-117	0.653427	0.361	0.092	1.09836e-112	AD
Cbr11	6.77078e-117	0.669139	0.417	0.122	1.69723e-112	AD
Ptprd3	8.25825e-117	0.417426	0.288	0.061	2.0701e-112	AD
Suclg21	9.70028e-117	0.628067	0.436	0.133	2.43157e-112	AD
Tkt4	1.54381e-116	1.43041	0.608	0.273	3.86986e-112	AD
Mcee1	4.76069e-116	0.680937	0.485	0.163	1.19336e-111	AD
Mmp281	1.67044e-115	0.277045	0.171	0.024	4.1873e-111	AD
Hsd17b42	3.4802e-115	0.676047	0.453	0.143	8.72381e-111	AD
Acads1	4.68148e-115	0.432262	0.259	0.052	1.17351e-110	AD
Glrx54	6.6183e-115	1.12071	0.656	0.319	1.65901e-110	AD
Proca1	1.21943e-114	0.305397	0.186	0.029	3.05675e-110	AD
Gbp2b7	3.44978e-113	0.835894	0.522	0.177	8.64757e-109	AD
Slc25a512	4.83056e-113	0.792533	0.524	0.191	1.21088e-108	AD
Rhou3	8.67244e-113	0.909634	0.558	0.217	2.17392e-108	AD
Map1lc3b4	1.90947e-112	1.27841	0.822	0.704	4.78646e-108	AD
Oplah2	2.38606e-112	0.415541	0.273	0.057	5.98114e-108	AD
Nrp16	1.00692e-111	0.797032	0.485	0.156	2.52403e-107	AD
Hadh2	1.28439e-111	0.899255	0.569	0.232	3.21957e-107	AD
Etfrf11	2.47054e-111	0.447516	0.29	0.065	6.1929e-107	AD
mt-Co18	2.26423e-110	1.52229	0.951	0.945	5.67576e-106	AD
Klf98	9.94033e-110	1.18837	0.805	0.502	2.49174e-105	AD
Gm138893	1.36705e-109	0.739118	0.283	0.062	3.42678e-105	AD
Apoc14	1.00723e-108	2.1676	0.712	0.405	2.52482e-104	AD
Fitm22	1.1401e-108	0.540055	0.373	0.104	2.85789e-104	AD
Tmem176b7	2.4937e-108	0.817861	0.534	0.185	6.25096e-104	AD
Uqcr106	8.71768e-108	1.31573	0.785	0.611	2.18526e-103	AD
Ptprm5	8.90086e-108	0.602799	0.534	0.179	2.23118e-103	AD
Rarres24	2.89298e-107	1.24048	0.625	0.243	7.25183e-103	AD
Sik24	1.92787e-106	1.23981	0.566	0.239	4.83258e-102	AD
Ndufa75	3.68945e-106	1.14549	0.776	0.568	9.24835e-102	AD
Lrig15	4.34826e-106	0.76956	0.493	0.173	1.08998e-101	AD
Hdac94	1.54549e-105	0.685122	0.29	0.066	3.87407e-101	AD
Polr3gl	1.81824e-105	0.402944	0.234	0.046	4.55778e-101	AD
Gnai15	2.3702e-105	0.737283	0.49	0.171	5.94138e-101	AD
Atp5g36	2.6792e-105	1.09133	0.854	0.701	6.71594e-101	AD
Acaca3	4.9865e-105	0.964363	0.507	0.191	1.24997e-100	AD
Pdzd25	5.93562e-105	0.82616	0.537	0.201	1.48788e-100	AD
Clic48	7.45702e-105	1.20897	0.849	0.678	1.86925e-100	AD
mt-Nd4l8	9.56188e-105	1.8794	0.798	0.653	2.39688e-100	AD
Ndufb96	1.13481e-103	1.2667	0.756	0.54	2.84463e-99	AD
Ldha4	1.22121e-103	1.30836	0.802	0.6	3.06122e-99	AD
Akr7a51	2.13298e-103	0.536254	0.353	0.097	5.34673e-99	AD
mt-Nd19	5.00712e-103	1.3252	0.849	0.861	1.25513e-98	AD
Sort13	5.74281e-103	0.405043	0.346	0.092	1.43955e-98	AD
Fcgrt7	9.34694e-103	0.628628	0.527	0.186	2.343e-98	AD
Polr2l1	1.37169e-102	0.976736	0.553	0.233	3.43842e-98	AD
Immp2l5	6.83108e-102	0.537388	0.405	0.121	1.71235e-97	AD
Nacc21	1.04591e-101	0.297337	0.203	0.037	2.62178e-97	AD
Gatd3a	1.14139e-101	0.431679	0.3	0.073	2.86113e-97	AD
Pigp3	1.27792e-101	0.705822	0.495	0.184	3.20335e-97	AD
Stat5a5	1.55914e-101	0.566201	0.378	0.107	3.90829e-97	AD
Acat12	1.60477e-101	0.878727	0.588	0.254	4.02267e-97	AD
Slc48a11	4.8427e-101	0.66578	0.469	0.165	1.21392e-96	AD
Cxcl111	3.37859e-100	0.495281	0.886	0.502	8.4691e-96	AD
Hsd11b14	6.07265e-100	0.33295	0.254	0.054	1.52223e-95	AD
Por5	1.75996e-99	1.08183	0.744	0.483	4.41169e-95	AD
Ifi27l2a4	2.16673e-99	2.37926	0.675	0.347	5.43135e-95	AD
Clu5	2.27435e-99	1.24516	0.503	0.196	5.70111e-95	AD
Il6ra3	2.79819e-99	0.799381	0.549	0.226	7.01422e-95	AD
Sh3glb16	2.91698e-99	1.0336	0.82	0.721	7.31199e-95	AD
Ginm11	3.843e-99	0.780031	0.558	0.239	9.63325e-95	AD
Mknk23	9.66926e-99	0.83125	0.581	0.251	2.42379e-94	AD
Atxn7l16	1.70123e-98	0.712525	0.505	0.185	4.26447e-94	AD
Ar6	2.40236e-98	0.366315	0.454	0.142	6.022e-94	AD
Ndufv32	3.07103e-98	1.18344	0.732	0.468	7.69815e-94	AD
Cmc1	3.55425e-98	0.806142	0.539	0.225	8.90944e-94	AD
Cped15	5.6887e-98	0.720245	0.634	0.244	1.42599e-93	AD
Bola11	6.55632e-98	0.50748	0.32	0.084	1.64347e-93	AD
Sh2b23	7.21598e-98	0.447195	0.349	0.093	1.80883e-93	AD
Jazf12	1.03219e-96	0.521116	0.292	0.071	2.58738e-92	AD
Romo15	2.30755e-96	1.11195	0.754	0.526	5.78432e-92	AD
C9orf723	8.2893e-96	0.603477	0.468	0.165	2.07788e-91	AD
Cfb4	1.44105e-95	0.672673	0.48	0.155	3.61227e-91	AD
Prdx32	1.12479e-94	0.578369	0.369	0.111	2.81952e-90	AD
Anxa68	2.53486e-94	0.644219	0.488	0.172	6.35413e-90	AD
Sephs21	4.53343e-94	0.505727	0.332	0.091	1.13639e-89	AD
St138	5.69969e-94	1.03735	0.747	0.503	1.42874e-89	AD
Smim27	7.53099e-94	0.514349	0.322	0.088	1.88779e-89	AD
Bola34	1.01398e-93	0.738638	0.495	0.193	2.54174e-89	AD
Sdha4	2.02407e-93	0.742131	0.519	0.21	5.07375e-89	AD
Iqcc	3.04538e-93	0.252677	0.164	0.027	7.63386e-89	AD
Marc22	1.23396e-92	0.849585	0.575	0.263	3.09317e-88	AD
Tenm45	2.61632e-92	0.686184	0.52	0.2	6.55832e-88	AD
Bcar12	4.10426e-92	0.56547	0.315	0.085	1.02882e-87	AD
Gpr1462	1.16382e-91	0.253498	0.19	0.035	2.91734e-87	AD
Anapc132	1.18952e-91	0.989636	0.673	0.389	2.98177e-87	AD
Cox191	2.46283e-91	0.576331	0.4	0.131	6.17358e-87	AD
Sod35	2.88396e-91	0.356324	0.324	0.084	7.22923e-87	AD
Tmem1404	3.00537e-91	0.481877	0.347	0.099	7.53355e-87	AD
Adi1	4.09809e-91	0.33626	0.207	0.041	1.02727e-86	AD
Prrx17	5.97015e-91	0.906911	0.568	0.222	1.49654e-86	AD
Rprml1	1.27183e-90	0.282043	0.105	0.012	3.1881e-86	AD
Ndufab15	5.28343e-90	1.03225	0.651	0.344	1.3244e-85	AD
Il17ra4	6.83369e-90	0.94652	0.605	0.293	1.713e-85	AD
Ccnd28	1.01088e-89	0.833648	0.627	0.287	2.53398e-85	AD
Coq91	2.89754e-89	0.439495	0.237	0.053	7.26326e-85	AD
Clstn22	3.2207e-89	0.269938	0.185	0.034	8.07333e-85	AD
Ywhab5	3.70766e-89	1.13045	0.769	0.573	9.29398e-85	AD
Slc16a14	4.08568e-89	0.736004	0.473	0.179	1.02416e-84	AD
Gm2a4	5.10736e-89	0.599387	0.447	0.15	1.28026e-84	AD
Etfa3	2.77952e-88	1.05921	0.664	0.378	6.96743e-84	AD
Mcur11	3.95714e-88	0.761433	0.536	0.231	9.91937e-84	AD
Arl4a5	1.16605e-87	1.06917	0.707	0.418	2.92295e-83	AD
Acyp27	4.19436e-87	0.517183	0.383	0.119	1.0514e-82	AD
Hsd17b121	4.6847e-87	1.01094	0.697	0.441	1.17431e-82	AD
Tmem1343	5.94471e-87	1.17403	0.68	0.417	1.49016e-82	AD
Ndufa27	1.14707e-86	1.11611	0.763	0.611	2.87536e-82	AD
Nrn13	1.44956e-86	0.298923	0.197	0.038	3.6336e-82	AD
C2cd2l	1.18767e-85	0.31436	0.236	0.054	2.97714e-81	AD
Hmox15	1.441e-85	1.06832	0.656	0.337	3.61215e-81	AD
Fkbp54	1.9822e-85	0.534284	0.427	0.145	4.96878e-81	AD
Mmp193	2.67602e-85	0.820577	0.473	0.173	6.70798e-81	AD
C1qtnf122	1.33259e-84	0.484612	0.337	0.099	3.34039e-80	AD
Svep15	1.15213e-83	0.612417	0.376	0.116	2.88805e-79	AD
Cry27	1.78013e-83	0.575552	0.425	0.15	4.46225e-79	AD
Fas5	2.79991e-83	0.609597	0.498	0.19	7.01854e-79	AD
Radil3	1.03153e-82	0.383609	0.241	0.056	2.58574e-78	AD
Cd320	1.03746e-82	0.342618	0.244	0.059	2.60059e-78	AD
Ndufb33	2.08129e-82	1.04432	0.656	0.385	5.21717e-78	AD
2310039H08Rik1	2.1213e-82	0.617357	0.417	0.151	5.31746e-78	AD
Ndufa55	2.17372e-82	0.892019	0.695	0.42	5.44886e-78	AD
Fads33	3.20322e-82	0.366971	0.214	0.046	8.0295e-78	AD
Itgb1bp1	3.50025e-82	0.68018	0.447	0.172	8.77407e-78	AD
Gm166859	3.94306e-82	0.881683	0.547	0.226	9.88406e-78	AD
Tomm74	9.73433e-82	0.953528	0.788	0.663	2.44011e-77	AD
Zfhx36	1.2568e-81	0.318079	0.319	0.089	3.15041e-77	AD
Nudt46	1.2842e-81	0.886429	0.664	0.356	3.21909e-77	AD
mt-Nd37	1.34575e-81	0.969386	0.605	0.317	3.3734e-77	AD
Pex192	5.55607e-81	0.416411	0.331	0.1	1.39274e-76	AD
Tspan410	1.24151e-80	0.577947	0.442	0.158	3.1121e-76	AD
Peli26	1.75924e-80	0.770273	0.553	0.242	4.4099e-76	AD
Ttyh24	1.79009e-80	0.583152	0.378	0.125	4.48722e-76	AD
Tns22	5.83143e-80	0.262028	0.186	0.037	1.46176e-75	AD
Rras7	6.16088e-80	0.524067	0.412	0.146	1.54435e-75	AD
Dlat4	6.94915e-80	0.660526	0.415	0.15	1.74194e-75	AD
Echdc21	7.73212e-80	0.324147	0.207	0.045	1.93821e-75	AD
Endog	8.33986e-80	0.428614	0.231	0.055	2.09055e-75	AD
Cavin310	1.09244e-79	0.817748	0.592	0.264	2.73841e-75	AD
Net13	1.41883e-79	0.877115	0.6	0.295	3.55658e-75	AD
Eif4e32	2.54076e-79	0.506525	0.38	0.127	6.36893e-75	AD
Pcbd2	3.6333e-79	0.601897	0.422	0.156	9.10759e-75	AD
Il15ra4	5.39208e-79	0.644606	0.486	0.196	1.35163e-74	AD
Cyp4v3	6.87786e-79	0.253938	0.188	0.038	1.72407e-74	AD
Adgrg22	3.38501e-78	0.283103	0.176	0.034	8.48521e-74	AD
Nadk2	6.39885e-78	0.656828	0.547	0.254	1.604e-73	AD
Snrk3	1.33056e-77	0.81374	0.508	0.227	3.3353e-73	AD
Stambpl14	8.91603e-77	0.719083	0.4	0.144	2.23498e-72	AD
mt-Nd58	1.50358e-76	1.10032	0.761	0.642	3.76903e-72	AD
Ddrgk13	2.26487e-76	0.870077	0.636	0.366	5.67734e-72	AD
Srebf12	2.40052e-76	0.595305	0.342	0.114	6.0174e-72	AD
AW1120103	3.09842e-76	0.435867	0.283	0.077	7.76682e-72	AD
Ralgds5	3.7777e-76	0.977827	0.617	0.341	9.46956e-72	AD
9030624G23Rik3	3.95526e-76	0.876764	0.717	0.415	9.91464e-72	AD
Gadd45g7	3.98718e-76	0.802686	0.578	0.259	9.99466e-72	AD
Fhl13	5.19903e-76	0.393307	0.195	0.042	1.30324e-71	AD
Pink11	7.35538e-76	0.472559	0.41	0.149	1.84377e-71	AD
mt-Co37	8.18428e-76	1.0191	0.908	0.92	2.05155e-71	AD
Clybl	8.35925e-76	0.415259	0.246	0.062	2.09541e-71	AD
Insr2	3.1211e-75	0.480815	0.353	0.118	7.82365e-71	AD
Gm49513	3.1471e-75	0.288478	0.147	0.026	7.88885e-71	AD
Hacd25	5.56092e-75	0.854607	0.586	0.305	1.39396e-70	AD
Cox6c5	1.30721e-74	0.788293	0.859	0.805	3.27678e-70	AD
Ywhag4	1.37722e-74	0.922813	0.692	0.46	3.45228e-70	AD
Cox7c5	1.54738e-74	0.774743	0.866	0.794	3.87883e-70	AD
Gstk1	1.60303e-74	0.409712	0.29	0.085	4.01832e-70	AD
Hist1h4h	1.88144e-74	0.356758	0.197	0.043	4.71622e-70	AD
C25	1.93999e-74	0.304713	0.32	0.094	4.86298e-70	AD
Ralgapa24	2.85048e-74	0.586369	0.5	0.207	7.1453e-70	AD
Sowahc3	4.07632e-74	0.827598	0.58	0.28	1.02181e-69	AD
Parp34	9.97417e-74	0.311461	0.273	0.075	2.50023e-69	AD
Taldo15	1.50328e-73	0.929831	0.68	0.412	3.76827e-69	AD
Cpt21	1.75353e-73	0.281284	0.207	0.048	4.39556e-69	AD
B230118H07Rik	2.46286e-73	0.361021	0.212	0.05	6.17364e-69	AD
Pfkfb35	1.73766e-72	0.604237	0.392	0.139	4.3558e-68	AD
Csf15	2.11532e-72	0.498662	0.571	0.244	5.30246e-68	AD
Uqcrq5	2.61811e-72	0.978185	0.807	0.707	6.56281e-68	AD
Ypel33	8.60535e-72	0.703347	0.551	0.27	2.1571e-67	AD
Gpt1	1.20364e-71	0.277305	0.197	0.044	3.01717e-67	AD
Ppp2r1b1	1.24376e-71	0.594853	0.42	0.166	3.11774e-67	AD
mt-Co210	1.51436e-71	1.06008	0.912	0.929	3.79604e-67	AD
Uap16	1.56105e-71	0.974449	0.71	0.44	3.91309e-67	AD
Htra34	1.90726e-71	0.397155	0.454	0.163	4.78092e-67	AD
H2-D16	6.91376e-71	0.625602	0.939	0.91	1.73307e-66	AD
Smim19	1.77905e-70	0.46394	0.303	0.095	4.45954e-66	AD
Zeb22	1.98899e-70	0.295808	0.815	0.438	4.98581e-66	AD
Cadps22	2.1659e-69	0.252067	0.149	0.028	5.42926e-65	AD
Eci24	2.81387e-69	0.57321	0.458	0.192	7.05353e-65	AD
Saa36	3.8228e-69	0.738885	0.403	0.153	9.58262e-65	AD
Idh3g3	4.16778e-69	0.646287	0.461	0.199	1.04474e-64	AD
Xbp12	4.54403e-69	0.752191	0.524	0.253	1.13905e-64	AD
Hint19	7.92122e-69	0.789746	0.815	0.685	1.98561e-64	AD
Ehd27	8.35882e-69	0.487706	0.386	0.14	2.09531e-64	AD
Bphl	9.60233e-69	0.431721	0.227	0.059	2.40702e-64	AD
Mospd12	1.13902e-68	0.465342	0.298	0.093	2.85519e-64	AD
Twist25	1.49232e-68	0.501126	0.442	0.163	3.74081e-64	AD
Rnf19b5	1.8347e-68	1.04429	0.707	0.511	4.59904e-64	AD
Prg44	1.87419e-68	1.35906	0.278	0.083	4.69803e-64	AD
Aplp28	2.38134e-68	0.974576	0.725	0.551	5.96931e-64	AD
Apip	3.30027e-68	0.327155	0.256	0.072	8.27278e-64	AD
Dolk1	3.76191e-68	0.310213	0.181	0.04	9.42997e-64	AD
Ndufc15	5.21337e-68	0.905403	0.722	0.499	1.30684e-63	AD
Esyt13	5.91645e-68	0.384599	0.366	0.128	1.48308e-63	AD
Stard139	8.26188e-68	0.39235	0.495	0.199	2.07101e-63	AD
A4galt3	2.12683e-67	0.415054	0.234	0.062	5.33134e-63	AD
Scn1b3	3.99346e-67	0.402505	0.3	0.094	1.00104e-62	AD
Dlc18	6.6069e-67	0.472259	0.534	0.229	1.65615e-62	AD
Lrp16	8.30183e-67	0.625902	0.685	0.35	2.08102e-62	AD
Ndufa46	1.13486e-66	0.753577	0.803	0.661	2.84475e-62	AD
Prkn2	1.14791e-66	0.281012	0.266	0.076	2.87746e-62	AD
mt-Atp68	1.54733e-66	1.04711	0.915	0.92	3.8787e-62	AD
Macrod12	2.23348e-66	0.477222	0.283	0.087	5.59865e-62	AD
Abhd54	2.30826e-66	0.860598	0.597	0.326	5.7861e-62	AD
Mrps243	2.87629e-66	0.678052	0.588	0.311	7.21e-62	AD
Akr1b32	4.82479e-66	0.665061	0.527	0.245	1.20943e-61	AD
Tsku1	5.1155e-66	0.370684	0.197	0.047	1.2823e-61	AD
Lncpint11	5.20975e-66	0.745244	0.653	0.361	1.30593e-61	AD
Tmco13	5.4693e-66	0.725531	0.541	0.277	1.37099e-61	AD
Fmc14	6.62606e-66	0.563164	0.449	0.196	1.66096e-61	AD
Adcy92	1.34125e-65	0.380034	0.249	0.071	3.36211e-61	AD
Tle35	3.54653e-65	0.56538	0.473	0.207	8.89008e-61	AD
Psen25	3.95357e-65	0.339323	0.303	0.095	9.91043e-61	AD
Mtln3	7.35321e-65	0.607349	0.453	0.199	1.84323e-60	AD
Tcn24	9.66414e-65	0.496298	0.403	0.155	2.42251e-60	AD
Gnal	2.25332e-64	0.59746	0.212	0.056	5.64839e-60	AD
Creld1	4.47732e-64	0.27153	0.192	0.046	1.12233e-59	AD
Natd11	1.14691e-63	0.295245	0.192	0.046	2.87495e-59	AD
Ifi2044	1.85809e-63	0.593126	0.485	0.199	4.65768e-59	AD
Ndufa64	4.05911e-63	0.878364	0.737	0.564	1.0175e-58	AD
Cisd13	5.10248e-63	0.651664	0.508	0.25	1.27904e-58	AD
Scarb12	6.40929e-63	0.306936	0.256	0.075	1.60662e-58	AD
Medag5	8.90914e-63	0.880901	0.392	0.152	2.23326e-58	AD
Pam161	1.04776e-62	0.615096	0.52	0.255	2.62643e-58	AD
Fzd42	1.74924e-62	0.262381	0.161	0.035	4.38483e-58	AD
Dennd2a6	3.10187e-62	0.496579	0.381	0.14	7.77547e-58	AD
Gzf11	8.371e-62	0.368442	0.259	0.078	2.09836e-57	AD
Nupr15	9.05881e-62	1.09058	0.659	0.385	2.27077e-57	AD
Zbtb165	1.00019e-61	0.305435	0.269	0.081	2.50716e-57	AD
Tapt1	1.15943e-61	0.504038	0.371	0.145	2.90634e-57	AD
Cox164	1.44974e-61	0.652239	0.547	0.279	3.63407e-57	AD
Dbp3	1.57897e-61	0.398716	0.264	0.079	3.95801e-57	AD
Gabarapl15	1.59493e-61	0.78145	0.634	0.379	3.998e-57	AD
Acaa1a1	2.26978e-61	0.634088	0.451	0.202	5.68966e-57	AD
Hipk23	5.15991e-61	1.02297	0.653	0.433	1.29343e-56	AD
Rnasel1	6.03283e-61	0.285805	0.234	0.065	1.51225e-56	AD
Arl23	7.49867e-61	0.364808	0.3	0.101	1.87969e-56	AD
Poldip22	1.89568e-60	0.477996	0.315	0.11	4.7519e-56	AD
Znhit3	2.06707e-60	0.337797	0.231	0.066	5.18153e-56	AD
Dcxr1	2.4361e-60	0.345704	0.219	0.06	6.10658e-56	AD
Dcun1d3	3.07939e-60	0.609167	0.408	0.171	7.71912e-56	AD
Cflar4	3.12855e-60	0.601999	0.634	0.356	7.84233e-56	AD
Sh3glb22	3.67868e-60	0.412707	0.319	0.114	9.22134e-56	AD
Twist17	3.7653e-60	0.363409	0.302	0.097	9.43848e-56	AD
Cox6a15	4.35486e-60	0.765769	0.795	0.713	1.09163e-55	AD
Uqcc3	4.91639e-60	0.479784	0.373	0.145	1.23239e-55	AD
Mat2a6	1.4025e-59	0.985186	0.729	0.534	3.51564e-55	AD
Hilpda6	1.54194e-59	0.459202	0.646	0.339	3.86518e-55	AD
Cox7b5	2.44624e-59	0.825637	0.783	0.665	6.132e-55	AD
Mrps64	2.76675e-59	0.672296	0.456	0.202	6.93542e-55	AD
Nudt18	3.52878e-59	0.429215	0.271	0.087	8.8456e-55	AD
Pgd4	3.90804e-59	0.618393	0.473	0.221	9.79627e-55	AD
Mrps18a	7.05595e-59	0.497466	0.475	0.224	1.76871e-54	AD
Aifm12	1.08696e-58	0.378709	0.303	0.105	2.72468e-54	AD
Dst11	1.37623e-58	0.750198	0.742	0.478	3.4498e-54	AD
Lzts24	1.60124e-58	0.530263	0.349	0.134	4.01382e-54	AD
Apex2	3.11744e-58	0.402365	0.264	0.084	7.81449e-54	AD
Psat12	3.56211e-58	0.455251	0.341	0.13	8.92914e-54	AD
Tgfbr38	4.20416e-58	0.618192	0.554	0.265	1.05386e-53	AD
Tmbim13	4.44664e-58	0.739477	0.566	0.318	1.11464e-53	AD
Nav28	4.61498e-58	0.798755	0.515	0.26	1.15684e-53	AD
Npc25	7.71151e-58	0.747465	0.798	0.617	1.93305e-53	AD
Ndufa33	1.3329e-57	0.843741	0.697	0.483	3.34117e-53	AD
Gkap17	1.73837e-57	0.356819	0.32	0.113	4.35756e-53	AD
Slc16a103	1.84797e-57	0.520896	0.466	0.203	4.63231e-53	AD
Ndufs73	2.10852e-57	0.773445	0.563	0.317	5.28543e-53	AD
Mdh16	2.79884e-57	0.833211	0.622	0.376	7.01586e-53	AD
Apobec15	3.03314e-57	0.506992	0.41	0.164	7.60318e-53	AD
Rab5if2	4.07515e-57	0.767815	0.61	0.377	1.02152e-52	AD
Sash16	4.43682e-57	0.812476	0.673	0.427	1.11218e-52	AD
Gnpat1	4.70299e-57	0.323419	0.249	0.077	1.1789e-52	AD
G6pdx	1.50498e-56	0.484017	0.344	0.134	3.77255e-52	AD
Dhrs7b1	1.68749e-56	0.329881	0.275	0.091	4.23004e-52	AD
Lamc110	2.51414e-56	0.640343	0.624	0.333	6.30221e-52	AD
Ccdc1522	2.54357e-56	0.644794	0.214	0.06	6.37596e-52	AD
mt-Cytb10	3.65096e-56	0.925361	0.841	0.87	9.15187e-52	AD
Tigd21	4.97284e-56	0.316658	0.263	0.084	1.24654e-51	AD
Clec2d3	6.82729e-56	0.352953	0.354	0.134	1.7114e-51	AD
G3bp24	8.34419e-56	0.691857	0.488	0.239	2.09164e-51	AD
Atraid5	9.37042e-56	0.565016	0.49	0.235	2.34888e-51	AD
Crls1	1.90848e-55	0.277604	0.231	0.069	4.784e-51	AD
Park75	2.0216e-55	0.733687	0.617	0.375	5.06755e-51	AD
Id310	6.01111e-55	0.837248	0.625	0.355	1.50681e-50	AD
Ndufb1-ps5	8.63195e-55	0.783297	0.732	0.571	2.16377e-50	AD
Rbms21	1.81036e-54	0.515873	0.461	0.216	4.53802e-50	AD
Mob3b4	2.14637e-54	0.267558	0.315	0.109	5.38031e-50	AD
Cluh1	2.17189e-54	0.426024	0.349	0.138	5.44428e-50	AD
Chp13	3.24844e-54	0.703501	0.597	0.351	8.14287e-50	AD
Pid13	4.7233e-54	0.262599	0.393	0.153	1.18399e-49	AD
Ndufb75	5.3274e-54	0.782207	0.673	0.446	1.33542e-49	AD
Hspe110	9.46802e-54	0.815052	0.814	0.644	2.37335e-49	AD
Cxcl106	1.94119e-53	0.91891	0.307	0.111	4.86599e-49	AD
Aco25	2.30819e-53	0.68126	0.524	0.288	5.78595e-49	AD
Txn16	2.71965e-53	0.619536	0.892	0.788	6.81736e-49	AD
C330007P06Rik	2.94099e-53	0.41858	0.395	0.169	7.37218e-49	AD
Slc25a394	3.05824e-53	0.546714	0.437	0.203	7.6661e-49	AD
Hebp11	8.07972e-53	0.345523	0.29	0.101	2.02534e-48	AD
Qsox14	1.0201e-52	0.45551	0.536	0.269	2.55709e-48	AD
Eif4ebp3	1.3785e-52	0.291943	0.232	0.072	3.45549e-48	AD
Ncoa42	2.03596e-52	0.343075	0.327	0.124	5.10355e-48	AD
Pdk44	2.20301e-52	0.738834	0.315	0.117	5.52229e-48	AD
1110008P14Rik3	3.8427e-52	0.739165	0.588	0.341	9.63249e-48	AD
Ndufs27	4.37519e-52	0.67007	0.585	0.34	1.09673e-47	AD
Irf2bp23	4.8667e-52	0.665793	0.586	0.34	1.21994e-47	AD
Trim252	6.89288e-52	0.381141	0.522	0.255	1.72784e-47	AD
Abca16	2.28614e-51	0.453004	0.547	0.273	5.73067e-47	AD
Gm16124	2.33991e-51	0.296824	0.219	0.065	5.86545e-47	AD
Gyg2	4.15951e-51	0.391669	0.205	0.059	1.04267e-46	AD
Tnip17	4.59051e-51	0.70618	0.644	0.412	1.1507e-46	AD
Swi56	7.68323e-51	0.779919	0.72	0.51	1.92595e-46	AD
Iigp16	1.55422e-50	0.783267	0.242	0.077	3.89597e-46	AD
Ctdspl4	2.66417e-50	0.387216	0.322	0.126	6.67827e-46	AD
Tead13	2.83291e-50	0.957605	0.675	0.469	7.10126e-46	AD
Mir99ahg8	5.46759e-50	0.436464	0.39	0.164	1.37056e-45	AD
Slc25a16	6.10428e-50	0.260779	0.217	0.066	1.53016e-45	AD
Sdhb7	8.37739e-50	0.690363	0.602	0.352	2.09996e-45	AD
Cox7a26	1.22711e-49	0.676865	0.807	0.725	3.07599e-45	AD
S100a138	1.31179e-49	0.556939	0.607	0.335	3.28825e-45	AD
Mgat4b2	3.0066e-49	0.372229	0.286	0.103	7.53664e-45	AD
Ntrk25	5.30546e-49	0.327282	0.259	0.085	1.32992e-44	AD
Tmem176a8	5.61636e-49	0.481658	0.325	0.124	1.40785e-44	AD
Tusc2	1.0598e-48	0.341348	0.268	0.095	2.65661e-44	AD
Sra13	1.22749e-48	0.566109	0.547	0.32	3.07696e-44	AD
Fam102b5	1.29918e-48	0.515765	0.398	0.173	3.25666e-44	AD
Aarsd12	1.59638e-48	0.510264	0.378	0.165	4.00165e-44	AD
Hadhb1	4.33489e-48	0.528994	0.408	0.191	1.08663e-43	AD
Slc39a148	5.84381e-48	0.493911	0.432	0.198	1.46487e-43	AD
Pdzrn37	6.11817e-48	0.650528	0.49	0.242	1.53364e-43	AD
Angptl26	8.68359e-48	0.292247	0.331	0.127	2.17672e-43	AD
Rxra	9.44938e-48	0.25842	0.254	0.088	2.36868e-43	AD
Ndufc25	9.96123e-48	0.728866	0.649	0.437	2.49698e-43	AD
Epas14	2.09269e-47	0.325881	0.346	0.138	5.24575e-43	AD
Bcap311	4.83486e-47	0.706618	0.642	0.458	1.21196e-42	AD
Mrps53	5.25588e-47	0.372618	0.378	0.166	1.31749e-42	AD
Rrs14	5.72891e-47	0.584804	0.437	0.213	1.43607e-42	AD
Cish4	6.09852e-47	0.471942	0.41	0.191	1.52871e-42	AD
Hddc31	6.23169e-47	0.347053	0.217	0.069	1.5621e-42	AD
Hsdl23	7.1058e-47	0.477078	0.417	0.193	1.78121e-42	AD
Zbtb2011	1.52414e-46	0.502896	0.72	0.456	3.82057e-42	AD
Aldoa7	3.04161e-46	0.784581	0.771	0.654	7.6244e-42	AD
Epb41l12	7.09953e-46	0.339089	0.298	0.114	1.77964e-41	AD
Zfand66	1.19582e-45	0.751329	0.681	0.505	2.99757e-41	AD
Atp5j6	1.25279e-45	0.74955	0.736	0.594	3.14037e-41	AD
Cox142	1.39844e-45	0.65418	0.619	0.399	3.50546e-41	AD
Dhx405	1.60369e-45	0.898434	0.561	0.35	4.01998e-41	AD
Rex1bd3	1.75756e-45	0.695466	0.585	0.367	4.40567e-41	AD
2810004N23Rik3	2.64353e-45	0.404998	0.364	0.16	6.62653e-41	AD
Ampd36	2.72309e-45	0.39993	0.297	0.114	6.82598e-41	AD
Lonp25	2.92822e-45	0.438017	0.414	0.193	7.34016e-41	AD
Idnk	3.77233e-45	0.331785	0.266	0.096	9.4561e-41	AD
Phyh2	5.28455e-45	0.401828	0.327	0.134	1.32468e-40	AD
Mrpl172	5.51869e-45	0.530262	0.519	0.3	1.38337e-40	AD
1200007C13Rik1	1.27542e-44	0.375171	0.158	0.042	3.19708e-40	AD
Lhfpl26	3.89025e-44	0.426218	0.386	0.167	9.75169e-40	AD
Rusc25	5.87972e-44	0.282433	0.332	0.134	1.47387e-39	AD
Txlng2	7.17889e-44	0.397579	0.371	0.167	1.79953e-39	AD
Isca2	1.68372e-43	0.28053	0.263	0.097	4.22059e-39	AD
Lgr44	2.09294e-43	0.336307	0.305	0.12	5.24637e-39	AD
Chst117	2.98604e-43	0.428526	0.483	0.233	7.4851e-39	AD
Sqstm15	3.1067e-43	0.747654	0.82	0.771	7.78757e-39	AD
Tomm62	4.27066e-43	0.709093	0.708	0.546	1.07053e-38	AD
Atp6v0a11	4.99805e-43	0.465971	0.381	0.177	1.25286e-38	AD
Atp5k5	5.7883e-43	0.772774	0.707	0.548	1.45095e-38	AD
Apcdd13	6.31749e-43	0.348183	0.275	0.103	1.5836e-38	AD
Dapk16	6.82558e-43	0.427263	0.392	0.177	1.71097e-38	AD
Iscu2	9.86278e-43	0.502474	0.49	0.271	2.4723e-38	AD
Cox177	9.87541e-43	0.542499	0.625	0.395	2.47547e-38	AD
Tmem2233	2.18762e-42	0.4336	0.346	0.153	5.48371e-38	AD
H2-K17	2.44417e-42	0.589498	0.832	0.804	6.1268e-38	AD
Pank31	3.01489e-42	0.45756	0.353	0.161	7.55742e-38	AD
Slc43a24	3.2993e-42	0.482125	0.295	0.115	8.27036e-38	AD
Cd1516	3.79136e-42	0.374573	0.364	0.165	9.5038e-38	AD
Fahd2a	5.74406e-42	0.305166	0.131	0.032	1.43986e-37	AD
Atp5j24	7.91424e-42	0.623777	0.78	0.689	1.98386e-37	AD
Ccdc85b4	1.87138e-41	0.60331	0.375	0.18	4.69098e-37	AD
1110032A03Rik	2.16564e-41	0.311124	0.215	0.073	5.42862e-37	AD
Tmem184b2	2.67953e-41	0.371033	0.295	0.117	6.71678e-37	AD
Coq8b1	7.44499e-41	0.326375	0.268	0.104	1.86623e-36	AD
Mtfr1l1	7.48478e-41	0.293527	0.263	0.1	1.87621e-36	AD
Gda5	1.00377e-40	0.370942	0.405	0.188	2.51614e-36	AD
Mgst34	1.06793e-40	0.576764	0.478	0.256	2.67698e-36	AD
Reep55	1.3405e-40	0.633692	0.744	0.611	3.36023e-36	AD
Cnpy26	1.68192e-40	0.473212	0.525	0.298	4.21607e-36	AD
Sdhc4	1.77856e-40	0.520802	0.485	0.272	4.45832e-36	AD
Pik3r18	2.05756e-40	0.377652	0.483	0.245	5.15768e-36	AD
Blvrb3	2.42977e-40	0.436221	0.488	0.263	6.09071e-36	AD
Isoc11	4.47846e-40	0.398814	0.344	0.154	1.12262e-35	AD
Cox6b15	5.18214e-40	0.626031	0.814	0.745	1.29901e-35	AD
Ndrg22	8.30949e-40	0.420237	0.293	0.121	2.08294e-35	AD
Adipor24	9.08253e-40	0.585585	0.519	0.306	2.27672e-35	AD
Pnkd4	9.49303e-40	0.457583	0.427	0.219	2.37962e-35	AD
Trap12	1.07881e-39	0.357803	0.302	0.128	2.70425e-35	AD
Lamb17	1.0971e-39	0.375058	0.388	0.178	2.7501e-35	AD
Arid5b8	1.12004e-39	0.681978	0.827	0.765	2.80759e-35	AD
Ndufb24	3.19609e-39	0.647898	0.658	0.461	8.01163e-35	AD
Tob15	3.4456e-39	0.645561	0.573	0.359	8.6371e-35	AD
Pip4p23	3.54939e-39	0.32486	0.251	0.094	8.89725e-35	AD
Gcsh2	3.6023e-39	0.297284	0.293	0.119	9.02989e-35	AD
Atp5e7	3.75775e-39	0.567774	0.842	0.788	9.41956e-35	AD
Cox202	4.37495e-39	0.411378	0.363	0.171	1.09667e-34	AD
Pabpc46	5.14231e-39	0.349384	0.386	0.185	1.28902e-34	AD
Nfe2l12	5.42025e-39	0.533411	0.647	0.444	1.35869e-34	AD
Timm8b3	5.98136e-39	0.563269	0.539	0.325	1.49935e-34	AD
Ndufv27	6.04881e-39	0.513567	0.551	0.333	1.51626e-34	AD
1951-03-01	6.50572e-39	0.625033	0.578	0.38	1.63079e-34	AD
Lgals3bp6	9.2842e-39	0.328762	0.405	0.184	2.32727e-34	AD
Extl34	2.20458e-38	0.320528	0.317	0.138	5.52622e-34	AD
Aff13	2.35587e-38	0.54184	0.625	0.405	5.90546e-34	AD
Hspd111	2.73768e-38	0.577381	0.754	0.533	6.86255e-34	AD
Ndufs33	2.75849e-38	0.579155	0.475	0.27	6.91471e-34	AD
Tbc1d202	4.6622e-38	0.337324	0.344	0.156	1.16867e-33	AD
Gm34486	5.65766e-38	0.610564	0.634	0.442	1.4182e-33	AD
Aurkaip13	5.81627e-38	0.554678	0.556	0.349	1.45797e-33	AD
Dnajc194	6.70009e-38	0.449546	0.492	0.277	1.67951e-33	AD
Cpd1	1.19005e-37	0.565645	0.592	0.396	2.9831e-33	AD
Fh13	1.44136e-37	0.451952	0.349	0.166	3.61305e-33	AD
St3gal33	1.82987e-37	0.317361	0.29	0.12	4.58694e-33	AD
Pop53	1.85951e-37	0.447432	0.369	0.178	4.66123e-33	AD
Acadvl1	2.11577e-37	0.492703	0.375	0.183	5.30359e-33	AD
Smim4	2.32645e-37	0.355435	0.315	0.139	5.83171e-33	AD
Smim26	3.51203e-37	0.259262	0.227	0.084	8.80359e-33	AD
Agpat34	4.12094e-37	0.41827	0.432	0.227	1.03299e-32	AD
Atp5b6	4.21803e-37	0.579731	0.807	0.716	1.05733e-32	AD
Dctn31	4.31079e-37	0.796161	0.592	0.404	1.08058e-32	AD
Kitl4	5.27754e-37	0.468504	0.536	0.302	1.32292e-32	AD
Usp332	6.1486e-37	0.39633	0.395	0.197	1.54127e-32	AD
Lmo46	6.33988e-37	0.391462	0.48	0.256	1.58922e-32	AD
mt-Nd6	7.25139e-37	0.374922	0.271	0.11	1.81771e-32	AD
Cox5b7	1.36292e-36	0.592914	0.786	0.717	3.41644e-32	AD
Clpp2	1.3991e-36	0.370698	0.358	0.17	3.50711e-32	AD
Rarres15	1.46775e-36	0.426192	0.281	0.118	3.67922e-32	AD
Rapgef17	1.58834e-36	0.40721	0.524	0.307	3.98149e-32	AD
Vegfa6	1.83612e-36	0.397648	0.458	0.236	4.60259e-32	AD
Tnfaip26	1.94851e-36	0.661225	0.583	0.338	4.88432e-32	AD
Tgoln15	2.81424e-36	0.529852	0.642	0.464	7.05446e-32	AD
Ndufs51	3.09641e-36	0.421587	0.376	0.19	7.76176e-32	AD
Ell5	3.37735e-36	0.493196	0.558	0.351	8.46601e-32	AD
Arhgap353	4.88294e-36	0.301963	0.339	0.157	1.22401e-31	AD
Lamtor43	5.18984e-36	0.50785	0.554	0.337	1.30094e-31	AD
Spsb17	6.21509e-36	0.353528	0.419	0.202	1.55794e-31	AD
Vps13c2	8.76028e-36	0.376968	0.354	0.167	2.19594e-31	AD
BC029722	9.38381e-36	0.272095	0.203	0.072	2.35224e-31	AD
Suclg14	1.06359e-35	0.536953	0.414	0.227	2.6661e-31	AD
Utrn10	1.12652e-35	0.45125	0.634	0.416	2.82384e-31	AD
Mrps336	1.17259e-35	0.499571	0.515	0.302	2.93933e-31	AD
Rin24	1.3723e-35	0.455675	0.456	0.248	3.43995e-31	AD
Mrps15	1.99328e-35	0.345643	0.303	0.136	4.99657e-31	AD
Irx13	2.82297e-35	0.401081	0.332	0.148	7.07635e-31	AD
Mrpl512	3.72004e-35	0.508766	0.508	0.302	9.32502e-31	AD
Mrpl271	4.70376e-35	0.35875	0.368	0.181	1.17909e-30	AD
Gsr2	4.78835e-35	0.340256	0.407	0.2	1.20029e-30	AD
Pepd1	5.75741e-35	0.566543	0.363	0.184	1.44321e-30	AD
Mitf5	8.56924e-35	0.33768	0.337	0.152	2.14805e-30	AD
Immt5	1.15324e-34	0.515744	0.508	0.311	2.89083e-30	AD
Grcc103	1.18195e-34	0.60176	0.649	0.482	2.9628e-30	AD
Cers24	1.24069e-34	0.292499	0.32	0.14	3.11004e-30	AD
Znhit1	1.26877e-34	0.270403	0.325	0.149	3.18042e-30	AD
Mlec6	1.28545e-34	0.367753	0.364	0.174	3.22225e-30	AD
Golgb13	2.15689e-34	0.578167	0.653	0.502	5.40667e-30	AD
Vps13d4	2.36681e-34	0.42398	0.519	0.313	5.93288e-30	AD
Nop105	2.40667e-34	0.566087	0.61	0.425	6.0328e-30	AD
Gbp34	2.79314e-34	0.309147	0.254	0.101	7.00158e-30	AD
Pex133	2.82066e-34	0.367938	0.322	0.149	7.07055e-30	AD
Ldah1	9.45425e-34	0.314808	0.275	0.116	2.3699e-29	AD
Rab1b1	9.85207e-34	0.39487	0.381	0.196	2.46962e-29	AD
Akip1	1.01337e-33	0.256562	0.185	0.064	2.54021e-29	AD
Ost44	1.6166e-33	0.539615	0.724	0.599	4.05234e-29	AD
Gnb51	2.23511e-33	0.252894	0.18	0.062	5.60274e-29	AD
Atp5c15	2.24832e-33	0.578214	0.698	0.56	5.63588e-29	AD
Ophn14	2.50624e-33	0.287016	0.259	0.108	6.28239e-29	AD
Malat18	2.70568e-33	0.491025	0.942	0.981	6.78232e-29	AD
Dcun1d4	3.95041e-33	0.318554	0.166	0.055	9.90248e-29	AD
Ifi2115	4.94309e-33	0.357623	0.415	0.203	1.23908e-28	AD
mt-Atp8	5.01053e-33	0.339516	0.451	0.249	1.25599e-28	AD
H2afj5	6.23044e-33	0.569618	0.759	0.621	1.56178e-28	AD
Lix1l6	6.34231e-33	0.292324	0.251	0.101	1.58983e-28	AD
Atp5l4	7.58699e-33	0.489785	0.832	0.802	1.90183e-28	AD
Mrpl304	8.39383e-33	0.478644	0.576	0.399	2.10408e-28	AD
Mtch23	1.21667e-32	0.577722	0.573	0.391	3.04982e-28	AD
Cd8110	1.3514e-32	0.411132	0.614	0.382	3.38756e-28	AD
Sh3pxd2a6	1.55257e-32	0.60584	0.539	0.345	3.89183e-28	AD
Rab11fip23	2.44328e-32	0.366629	0.288	0.129	6.12458e-28	AD
St3gal16	2.95194e-32	0.299274	0.514	0.276	7.39964e-28	AD
Me14	4.45049e-32	0.677675	0.463	0.26	1.1156e-27	AD
Cdk2ap24	1.07432e-31	0.390012	0.5	0.298	2.69301e-27	AD
Whamm1	1.08287e-31	0.25151	0.227	0.09	2.71443e-27	AD
Syap12	1.13876e-31	0.465759	0.519	0.33	2.85452e-27	AD
Adh53	1.32464e-31	0.339708	0.324	0.154	3.32047e-27	AD
Sdhd3	1.66689e-31	0.362435	0.38	0.196	4.17839e-27	AD
Stx65	1.73171e-31	0.470391	0.514	0.321	4.34087e-27	AD
Mrpl143	1.85581e-31	0.501151	0.578	0.393	4.65196e-27	AD
Zfp1065	2.06863e-31	0.436103	0.505	0.311	5.18544e-27	AD
Mrps121	4.28264e-31	0.308854	0.231	0.095	1.07353e-26	AD
Ppp1r15b2	4.97228e-31	0.601831	0.514	0.327	1.2464e-26	AD
Ugp24	6.83099e-31	0.481207	0.493	0.299	1.71233e-26	AD
Dcakd2	9.41307e-31	0.28118	0.237	0.098	2.35957e-26	AD
Dpm35	9.42413e-31	0.475151	0.569	0.383	2.36235e-26	AD
Pole42	9.69229e-31	0.529703	0.539	0.35	2.42957e-26	AD
Cxcl92	1.42545e-30	0.521224	0.129	0.038	3.57319e-26	AD
Lactb21	1.6186e-30	0.255795	0.244	0.101	4.05734e-26	AD
2023-03-22	1.89447e-30	0.254785	0.351	0.173	4.74886e-26	AD
Ndufb86	1.91388e-30	0.620234	0.663	0.514	4.79753e-26	AD
Mrpl424	2.33344e-30	0.445628	0.446	0.257	5.84923e-26	AD
Pts1	3.54938e-30	0.276078	0.178	0.063	8.89722e-26	AD
Dgcr61	3.66077e-30	0.35836	0.385	0.202	9.17646e-26	AD
Sp3os	4.17761e-30	0.262232	0.244	0.104	1.0472e-25	AD
Grpel13	7.39698e-30	0.564876	0.575	0.4	1.8542e-25	AD
Chchd73	7.77074e-30	0.335144	0.375	0.199	1.94789e-25	AD
Chchd14	7.82484e-30	0.396593	0.466	0.276	1.96145e-25	AD
Ndufb114	9.60223e-30	0.541	0.71	0.583	2.40699e-25	AD
Rbis4	1.23689e-29	0.442881	0.554	0.372	3.10052e-25	AD
Tef	1.657e-29	0.308202	0.229	0.094	4.1536e-25	AD
Cenpx2	2.53958e-29	0.350017	0.402	0.222	6.36597e-25	AD
Exosc5	3.0397e-29	0.297205	0.266	0.12	7.61963e-25	AD
Gtf2h54	3.25848e-29	0.44472	0.578	0.396	8.16803e-25	AD
Gab211	3.87124e-29	0.305671	0.59	0.353	9.70403e-25	AD
Eif4ebp2	4.95864e-29	0.43361	0.427	0.249	1.24298e-24	AD
Sntb27	5.05235e-29	0.419488	0.608	0.381	1.26647e-24	AD
Bfar	5.06681e-29	0.292522	0.258	0.113	1.2701e-24	AD
Ndufb42	5.08409e-29	0.415843	0.419	0.238	1.27443e-24	AD
Samm502	5.77227e-29	0.490431	0.356	0.187	1.44694e-24	AD
Secisbp2l3	6.39889e-29	0.365758	0.425	0.237	1.60401e-24	AD
Lrrc586	7.03692e-29	0.47482	0.553	0.366	1.76394e-24	AD
Tshz26	7.2418e-29	0.27377	0.412	0.215	1.8153e-24	AD
Btg16	8.8511e-29	0.313141	0.883	0.843	2.21871e-24	AD
Cyb5b2	1.52085e-28	0.311875	0.271	0.126	3.81231e-24	AD
Acot132	1.81324e-28	0.294296	0.305	0.15	4.54524e-24	AD
Slit25	1.97212e-28	0.254271	0.297	0.133	4.94351e-24	AD
Odr4	2.09162e-28	0.294855	0.302	0.147	5.24305e-24	AD
Tma162	2.28133e-28	0.368138	0.324	0.165	5.71861e-24	AD
Aldh3b23	2.61453e-28	0.280885	0.285	0.132	6.55383e-24	AD
Adk4	2.70292e-28	0.473008	0.446	0.255	6.7754e-24	AD
Usp382	2.72658e-28	0.282078	0.383	0.206	6.83472e-24	AD
Ube4b4	3.75669e-28	0.418173	0.454	0.27	9.4169e-24	AD
Dusp108	6.37903e-28	0.375655	0.529	0.322	1.59903e-23	AD
Ext18	7.06499e-28	0.446741	0.731	0.556	1.77098e-23	AD
Slc6a68	8.67359e-28	0.371705	0.573	0.363	2.17421e-23	AD
Rxylt16	1.07494e-27	0.322923	0.349	0.183	2.69456e-23	AD
Idh3b2	1.33176e-27	0.3557	0.439	0.259	3.33832e-23	AD
Psmb87	1.38357e-27	0.429939	0.531	0.335	3.4682e-23	AD
Sema4b2	1.62683e-27	0.38117	0.359	0.19	4.07798e-23	AD
Twf12	1.77585e-27	0.469442	0.488	0.309	4.45152e-23	AD
Polr2i3	2.59507e-27	0.495808	0.429	0.263	6.50505e-23	AD
Arhgef129	2.96099e-27	0.454743	0.658	0.492	7.42232e-23	AD
Amotl15	3.06006e-27	0.443914	0.529	0.341	7.67066e-23	AD
Picalm9	4.40695e-27	0.477896	0.664	0.514	1.10469e-22	AD
2310009A05Rik1	5.34705e-27	0.341502	0.258	0.119	1.34035e-22	AD
Pex141	6.65377e-27	0.336604	0.407	0.23	1.6679e-22	AD
Iars22	7.22486e-27	0.262287	0.322	0.164	1.81106e-22	AD
Pdha15	7.56989e-27	0.43611	0.437	0.265	1.89754e-22	AD
Pnpla83	1.03074e-26	0.434403	0.558	0.383	2.58375e-22	AD
Atp5g26	1.13182e-26	0.456891	0.807	0.694	2.83713e-22	AD
Cpne88	1.14215e-26	0.415228	0.624	0.422	2.86304e-22	AD
Dnlz	1.16309e-26	0.25206	0.28	0.136	2.91552e-22	AD
Ndufb54	1.27828e-26	0.569459	0.668	0.524	3.20428e-22	AD
Gclm7	1.40038e-26	0.322761	0.475	0.285	3.51034e-22	AD
Prnp5	1.8236e-26	0.52792	0.693	0.533	4.57123e-22	AD
Fkbp24	1.96147e-26	0.498526	0.573	0.406	4.91681e-22	AD
Ndufa126	2.04183e-26	0.448441	0.507	0.324	5.11826e-22	AD
H2-Ke61	2.05176e-26	0.277501	0.28	0.135	5.14316e-22	AD
Slc8b12	2.36314e-26	0.287438	0.286	0.136	5.92369e-22	AD
H2-Q45	2.73892e-26	0.58804	0.59	0.439	6.86564e-22	AD
Timm133	2.9693e-26	0.552822	0.664	0.513	7.44314e-22	AD
Ndufa16	3.29729e-26	0.504634	0.729	0.607	8.26531e-22	AD
Emc62	3.73231e-26	0.476839	0.551	0.383	9.35577e-22	AD
Nr3c15	4.54756e-26	0.401523	0.598	0.417	1.13994e-21	AD
Pten7	4.60564e-26	0.404779	0.605	0.444	1.1545e-21	AD
Arl6ip16	4.7799e-26	0.424528	0.62	0.452	1.19818e-21	AD
Mrps352	6.7357e-26	0.280666	0.188	0.075	1.68844e-21	AD
Micos104	6.85148e-26	0.438347	0.768	0.665	1.71746e-21	AD
Micos135	8.37201e-26	0.510156	0.668	0.519	2.09861e-21	AD
Maml29	9.26482e-26	0.446686	0.575	0.371	2.32241e-21	AD
Gbe13	9.41068e-26	0.316271	0.285	0.137	2.35897e-21	AD
Gde12	1.75119e-25	0.276635	0.268	0.128	4.38971e-21	AD
Ccs	1.85764e-25	0.283615	0.293	0.146	4.65654e-21	AD
Mpst	1.90695e-25	0.363084	0.251	0.117	4.78016e-21	AD
Pvt110	2.09088e-25	0.384433	0.383	0.207	5.24121e-21	AD
Ap3s14	2.46825e-25	0.365379	0.505	0.324	6.18717e-21	AD
Trim82	2.6461e-25	0.283116	0.271	0.131	6.63299e-21	AD
Mrpl412	6.29007e-25	0.387451	0.329	0.178	1.57673e-20	AD
Mrpl113	6.9733e-25	0.329285	0.298	0.152	1.748e-20	AD
Pdhb1	7.05774e-25	0.533884	0.495	0.325	1.76916e-20	AD
Ano69	7.45445e-25	0.417848	0.664	0.466	1.86861e-20	AD
H2-Q74	7.55857e-25	0.358426	0.463	0.278	1.89471e-20	AD
Ccni6	1.47851e-24	0.277326	0.425	0.252	3.70618e-20	AD
Mrpl342	1.58502e-24	0.261987	0.229	0.103	3.97316e-20	AD
Pgrmc22	2.49818e-24	0.38068	0.41	0.248	6.26219e-20	AD
Prpf63	2.75941e-24	0.299644	0.407	0.236	6.917e-20	AD
Zfp6552	3.00775e-24	0.335576	0.434	0.255	7.53952e-20	AD
Bzw29	3.21826e-24	0.38291	0.466	0.29	8.06721e-20	AD
Mrpl551	3.3387e-24	0.260213	0.259	0.126	8.36912e-20	AD
Mrps162	3.84534e-24	0.404225	0.442	0.269	9.63912e-20	AD
Mpdu11	4.38122e-24	0.356441	0.336	0.187	1.09824e-19	AD
Psmb94	4.64336e-24	0.256145	0.363	0.197	1.16395e-19	AD
Nrbf21	4.85598e-24	0.435423	0.436	0.272	1.21725e-19	AD
Smdt14	5.36774e-24	0.526511	0.702	0.585	1.34553e-19	AD
Gpcpd13	6.73771e-24	0.376889	0.454	0.278	1.68894e-19	AD
Rps27l5	7.99312e-24	0.432783	0.768	0.691	2.00363e-19	AD
Insig11	8.7008e-24	0.34621	0.236	0.109	2.18103e-19	AD
Rwdd19	1.13736e-23	0.360156	0.569	0.39	2.85103e-19	AD
Mrps212	1.16714e-23	0.514271	0.568	0.416	2.92567e-19	AD
Immp1l3	1.31097e-23	0.267822	0.305	0.16	3.28622e-19	AD
Clpx1	1.359e-23	0.521367	0.434	0.277	3.40662e-19	AD
Sugct5	1.50029e-23	0.25406	0.544	0.327	3.76078e-19	AD
Nr1d14	1.87784e-23	0.412877	0.483	0.303	4.70719e-19	AD
Dld2	2.15248e-23	0.315937	0.385	0.223	5.39563e-19	AD
Atp5md7	6.19343e-23	0.44724	0.754	0.658	1.55251e-18	AD
Dhrs41	9.15719e-23	0.330665	0.28	0.144	2.29543e-18	AD
Dnajb46	9.75174e-23	0.500703	0.627	0.467	2.44447e-18	AD
Dctpp12	1.23708e-22	0.253169	0.253	0.123	3.101e-18	AD
Timm10b3	1.47384e-22	0.512808	0.483	0.322	3.69446e-18	AD
Cebpa3	2.04048e-22	0.365739	0.466	0.286	5.11488e-18	AD
B2m7	2.26846e-22	0.288079	0.939	0.923	5.68634e-18	AD
Cyc15	2.27933e-22	0.387085	0.537	0.366	5.7136e-18	AD
Map3k84	2.2925e-22	0.461722	0.539	0.382	5.7466e-18	AD
Pgls3	2.38653e-22	0.48329	0.632	0.481	5.98231e-18	AD
Txnrd16	2.42545e-22	0.436776	0.747	0.63	6.07987e-18	AD
Ndufa83	2.51632e-22	0.443837	0.48	0.319	6.30765e-18	AD
Chl13	3.35102e-22	0.520956	0.422	0.255	8.39999e-18	AD
Sdc44	3.39457e-22	0.679163	0.749	0.67	8.50917e-18	AD
Gstp11	3.91046e-22	0.269106	0.176	0.074	9.80236e-18	AD
Ssbp12	5.48974e-22	0.319172	0.286	0.149	1.37611e-17	AD
Airn7	6.58225e-22	0.339339	0.575	0.373	1.64997e-17	AD
Malsu12	7.35857e-22	0.284009	0.373	0.218	1.84457e-17	AD
Ndufs65	7.56985e-22	0.480511	0.649	0.513	1.89754e-17	AD
Gpat4	8.33594e-22	0.274745	0.325	0.179	2.08957e-17	AD
Idh24	1.02882e-21	0.388258	0.329	0.182	2.57893e-17	AD
Denr3	1.22371e-21	0.485179	0.666	0.508	3.06748e-17	AD
Smim10l13	1.68347e-21	0.365857	0.397	0.246	4.21997e-17	AD
Cmss14	1.90987e-21	0.343304	0.931	0.839	4.78746e-17	AD
Zfp36l17	2.34503e-21	0.453849	0.79	0.688	5.87829e-17	AD
Klhl295	2.93543e-21	0.26529	0.263	0.131	7.35824e-17	AD
Ubc6	3.01614e-21	0.678642	0.82	0.815	7.56055e-17	AD
Rock210	3.51968e-21	0.459697	0.749	0.655	8.82279e-17	AD
Polr2f1	5.27756e-21	0.342019	0.498	0.342	1.32293e-16	AD
Gatad13	5.64693e-21	0.331082	0.363	0.209	1.41552e-16	AD
Pnp6	5.83231e-21	0.295119	0.561	0.365	1.46198e-16	AD
Mapk64	7.9114e-21	0.390323	0.654	0.515	1.98315e-16	AD
Mecr1	7.91219e-21	0.27372	0.231	0.114	1.98335e-16	AD
Serpine18	8.96286e-21	0.251698	0.422	0.245	2.24672e-16	AD
Naxe2	1.68273e-20	0.270738	0.346	0.203	4.21809e-16	AD
Rab346	1.79734e-20	0.301887	0.286	0.153	4.50539e-16	AD
Rnf1223	1.80261e-20	0.343275	0.271	0.141	4.5186e-16	AD
Atp5a16	2.3213e-20	0.463849	0.768	0.669	5.81879e-16	AD
Rnd14	3.18347e-20	0.348053	0.168	0.071	7.97999e-16	AD
Mrpl124	3.18778e-20	0.419397	0.414	0.256	7.99082e-16	AD
Kmt5a2	3.2172e-20	0.499823	0.519	0.37	8.06455e-16	AD
Dmac13	3.23895e-20	0.310172	0.283	0.152	8.11907e-16	AD
Kat2b3	3.2841e-20	0.270268	0.283	0.148	8.23226e-16	AD
Rnf52	4.99093e-20	0.279558	0.193	0.088	1.25108e-15	AD
Cadm15	5.329e-20	0.318746	0.383	0.226	1.33582e-15	AD
Arhgap428	5.39696e-20	0.350184	0.456	0.293	1.35286e-15	AD
Eif1a7	6.28971e-20	0.425682	0.7	0.592	1.57664e-15	AD
Dnaja32	1.02052e-19	0.308205	0.28	0.149	2.55815e-15	AD
Hadha4	1.06952e-19	0.450018	0.566	0.43	2.68095e-15	AD
Rrbp16	1.28412e-19	0.312782	0.807	0.754	3.2189e-15	AD
Aup13	1.70038e-19	0.365629	0.425	0.274	4.26234e-15	AD
Bag38	2.17902e-19	0.337249	0.62	0.467	5.46216e-15	AD
Scand11	2.19505e-19	0.441996	0.705	0.604	5.50233e-15	AD
Irf2bpl5	2.21557e-19	0.309465	0.361	0.209	5.55376e-15	AD
Mrpl383	2.36139e-19	0.278281	0.324	0.186	5.91929e-15	AD
Ndufaf82	2.47377e-19	0.287415	0.334	0.195	6.20101e-15	AD
1110065P20Rik1	2.69106e-19	0.259827	0.261	0.138	6.74569e-15	AD
Knop11	3.67257e-19	0.304602	0.38	0.23	9.20603e-15	AD
Ndufa105	4.61841e-19	0.432962	0.508	0.368	1.1577e-14	AD
Ppdpf1	4.70072e-19	0.402769	0.397	0.25	1.17833e-14	AD
Ptpn45	4.81068e-19	0.265569	0.31	0.174	1.20589e-14	AD
Gnas13	5.4637e-19	0.290673	0.793	0.665	1.36958e-14	AD
Pgp3	5.91215e-19	0.26254	0.231	0.113	1.482e-14	AD
Naa382	7.85268e-19	0.328456	0.436	0.289	1.96843e-14	AD
Mindy12	8.59465e-19	0.258338	0.31	0.173	2.15442e-14	AD
Cd6310	8.66727e-19	0.301385	0.798	0.693	2.17263e-14	AD
Cyp1b16	8.88444e-19	0.470471	0.3	0.174	2.22706e-14	AD
Rab133	1.57687e-18	0.284466	0.193	0.09	3.95274e-14	AD
Zcchc172	1.68075e-18	0.292702	0.312	0.176	4.21313e-14	AD
Cops95	2.73567e-18	0.38539	0.676	0.56	6.85751e-14	AD
Cfl28	2.99811e-18	0.342819	0.431	0.276	7.51536e-14	AD
Txn22	3.83192e-18	0.305611	0.424	0.281	9.60548e-14	AD
Cbr32	5.29453e-18	0.387187	0.286	0.162	1.32718e-13	AD
Rdx12	5.51666e-18	0.446818	0.607	0.451	1.38286e-13	AD
Apopt1	8.81287e-18	0.262975	0.31	0.181	2.20912e-13	AD
Afg3l2	1.04353e-17	0.260149	0.31	0.179	2.61581e-13	AD
Mrps18c4	1.45886e-17	0.276567	0.383	0.237	3.65692e-13	AD
Glrx21	1.51919e-17	0.274048	0.351	0.218	3.80816e-13	AD
Tmem1472	1.68369e-17	0.327494	0.434	0.29	4.2205e-13	AD
Piezo17	1.68609e-17	0.361715	0.654	0.536	4.22653e-13	AD
Psma63	1.70039e-17	0.42797	0.624	0.502	4.26236e-13	AD
Rexo27	1.81731e-17	0.41726	0.514	0.367	4.55545e-13	AD
Ndufb65	1.91854e-17	0.475251	0.566	0.424	4.80919e-13	AD
Mrpl573	2.16928e-17	0.38	0.483	0.335	5.43773e-13	AD
Jund8	2.20458e-17	0.299789	0.785	0.703	5.52621e-13	AD
Hspa97	2.84789e-17	0.331052	0.663	0.531	7.13882e-13	AD
Cmpk13	3.62068e-17	0.457915	0.558	0.436	9.07596e-13	AD
Dnaja111	4.341e-17	0.570443	0.675	0.534	1.08816e-12	AD
Idh3a1	7.31219e-17	0.313569	0.232	0.124	1.83295e-12	AD
Hnrnpa2b18	7.34406e-17	0.354044	0.78	0.699	1.84093e-12	AD
Prpf193	9.20159e-17	0.321664	0.28	0.159	2.30656e-12	AD
Bcap291	1.1306e-16	0.285044	0.227	0.12	2.83409e-12	AD
Ddhd13	1.99885e-16	0.297111	0.319	0.187	5.01051e-12	AD
Atp5g16	2.44297e-16	0.396252	0.639	0.495	6.1238e-12	AD
H2-T224	2.65809e-16	0.346527	0.493	0.336	6.66303e-12	AD
Stat16	2.69481e-16	0.262057	0.271	0.153	6.75508e-12	AD
Lamtor21	3.24602e-16	0.37459	0.573	0.437	8.13681e-12	AD
C1qbp7	3.42421e-16	0.379104	0.5	0.342	8.58347e-12	AD
Plekhg32	3.47374e-16	0.289947	0.388	0.253	8.70763e-12	AD
Ehd15	3.98772e-16	0.365448	0.676	0.581	9.99602e-12	AD
Psme16	4.27071e-16	0.346056	0.622	0.475	1.07054e-11	AD
Sun22	5.19206e-16	0.270758	0.364	0.225	1.30149e-11	AD
Mrps341	6.24796e-16	0.261467	0.308	0.185	1.56618e-11	AD
Pxk4	6.29915e-16	0.26803	0.458	0.308	1.57901e-11	AD
0610012G03Rik3	7.12672e-16	0.324876	0.427	0.294	1.78646e-11	AD
Rhob3	7.23278e-16	0.284538	0.464	0.318	1.81304e-11	AD
Slirp3	8.0806e-16	0.2646	0.493	0.344	2.02556e-11	AD
Cpeb47	8.11408e-16	0.307553	0.468	0.329	2.03396e-11	AD
Atp5o6	8.25565e-16	0.427171	0.7	0.597	2.06944e-11	AD
Noct4	8.48138e-16	0.380077	0.636	0.519	2.12603e-11	AD
Mrpl204	1.05686e-15	0.33681	0.554	0.417	2.64922e-11	AD
Cdc34	1.30227e-15	0.270797	0.346	0.219	3.26441e-11	AD
Klhl211	1.30949e-15	0.263927	0.298	0.178	3.28249e-11	AD
Selenos7	1.57445e-15	0.345097	0.612	0.475	3.94666e-11	AD
Oxct15	2.04899e-15	0.329764	0.578	0.431	5.1362e-11	AD
Ier57	2.08791e-15	0.279405	0.627	0.488	5.23375e-11	AD
Cdc42ep23	2.17661e-15	0.261442	0.186	0.093	5.45611e-11	AD
Ndufs44	2.34377e-15	0.389779	0.525	0.398	5.87513e-11	AD
D8Ertd738e1	2.48358e-15	0.345226	0.664	0.553	6.22559e-11	AD
Mgst23	2.88501e-15	0.271554	0.264	0.148	7.23186e-11	AD
Mrpl26	3.03899e-15	0.251608	0.264	0.151	7.61785e-11	AD
Mocs24	6.21017e-15	0.342953	0.361	0.236	1.5567e-10	AD
Morf4l115	6.31276e-15	0.282316	0.749	0.597	1.58242e-10	AD
Ubxn61	6.8625e-15	0.267918	0.373	0.244	1.72022e-10	AD
Psmg44	6.90616e-15	0.302205	0.388	0.255	1.73117e-10	AD
Uqcrb7	7.24163e-15	0.362859	0.702	0.581	1.81526e-10	AD
Mast29	9.17598e-15	0.283493	0.498	0.358	2.30014e-10	AD
Pmpcb2	1.20616e-14	0.265353	0.236	0.133	3.02348e-10	AD
Prdx64	1.3083e-14	0.385008	0.654	0.53	3.27952e-10	AD
Skp1a4	1.51811e-14	0.358915	0.632	0.511	3.80545e-10	AD
Zmiz14	1.91054e-14	0.389618	0.644	0.554	4.78916e-10	AD
BC004004	3.35948e-14	0.277323	0.314	0.198	8.42122e-10	AD
Mrps172	3.36359e-14	0.347058	0.368	0.248	8.4315e-10	AD
Lpcat31	3.88905e-14	0.259059	0.297	0.18	9.74867e-10	AD
Hspb86	4.6297e-14	0.283661	0.529	0.376	1.16053e-09	AD
Trappc2l2	4.99323e-14	0.288903	0.436	0.308	1.25165e-09	AD
Chka4	6.33279e-14	0.265217	0.425	0.296	1.58744e-09	AD
Ccdc506	6.69544e-14	0.283352	0.486	0.342	1.67834e-09	AD
Zc3h12a2	8.26302e-14	0.37474	0.492	0.364	2.07129e-09	AD
Lamtor14	1.05465e-13	0.3239	0.429	0.302	2.64369e-09	AD
Psmb103	1.19181e-13	0.269238	0.278	0.162	2.98751e-09	AD
Irx23	1.42927e-13	0.261062	0.286	0.173	3.58276e-09	AD
Cox5a6	1.95111e-13	0.356452	0.744	0.658	4.89085e-09	AD
Psma74	1.97169e-13	0.354752	0.737	0.656	4.94242e-09	AD
Esyt27	2.92718e-13	0.493987	0.507	0.397	7.33757e-09	AD
Errfi16	3.49356e-13	0.27744	0.766	0.687	8.75729e-09	AD
Slc39a15	3.75957e-13	0.322678	0.459	0.323	9.42411e-09	AD
Mrpl352	3.83994e-13	0.256838	0.349	0.228	9.62557e-09	AD
Ghitm	4.04733e-13	0.335093	0.559	0.446	1.01454e-08	AD
Mrpl541	8.62766e-13	0.295919	0.486	0.36	2.16269e-08	AD
Smim144	1.04587e-12	0.272176	0.485	0.363	2.62169e-08	AD
Prkag22	1.08616e-12	0.276135	0.183	0.098	2.72268e-08	AD
Pold45	1.39926e-12	0.287376	0.38	0.264	3.50752e-08	AD
Fbxo327	2.45198e-12	0.250095	0.236	0.136	6.14637e-08	AD
Sys1	2.78448e-12	0.34344	0.468	0.348	6.97985e-08	AD
Hif1a8	3.07101e-12	0.316711	0.692	0.617	7.69811e-08	AD
Sept96	3.16282e-12	0.276235	0.422	0.297	7.92825e-08	AD
Rabac17	3.24633e-12	0.290671	0.627	0.541	8.13758e-08	AD
Ncor16	4.64836e-12	0.304253	0.642	0.54	1.16521e-07	AD
Gphn4	5.15744e-12	0.377191	0.714	0.632	1.29282e-07	AD
Atp5mpl5	5.85793e-12	0.353748	0.753	0.701	1.46841e-07	AD
1936-03-01	6.48217e-12	0.289345	0.569	0.442	1.62489e-07	AD
Dynlrb14	6.71024e-12	0.294055	0.508	0.401	1.68205e-07	AD
Ppard1	8.60763e-12	0.281456	0.539	0.417	2.15767e-07	AD
Pdcd57	8.79473e-12	0.312575	0.583	0.458	2.20458e-07	AD
Fundc27	9.06492e-12	0.276245	0.432	0.305	2.2723e-07	AD
Mdh25	9.48047e-12	0.333951	0.624	0.502	2.37647e-07	AD
Glrx33	1.06967e-11	0.335347	0.578	0.454	2.68134e-07	AD
Urod1	2.20367e-11	0.255625	0.18	0.099	5.52394e-07	AD
Mia22	3.20962e-11	0.268041	0.532	0.431	8.04555e-07	AD
Trib15	4.00969e-11	0.323467	0.673	0.586	1.00511e-06	AD
Epn22	6.93487e-11	0.270919	0.271	0.176	1.73836e-06	AD
Fkbp81	1.18645e-10	0.27959	0.463	0.349	2.97408e-06	AD
Sbno24	1.45424e-10	0.315739	0.585	0.486	3.64533e-06	AD
Spg214	1.79334e-10	0.324154	0.339	0.242	4.49535e-06	AD
Jtb2	2.49583e-10	0.336982	0.415	0.311	6.25629e-06	AD
Pak1ip15	2.88919e-10	0.252469	0.468	0.351	7.24233e-06	AD
Ndufv15	3.8378e-10	0.299027	0.361	0.261	9.62021e-06	AD
Uri1	5.02971e-10	0.328504	0.249	0.159	1.2608e-05	AD
Ndufa113	6.96548e-10	0.320352	0.585	0.488	1.74604e-05	AD
Vdac15	8.06626e-10	0.339649	0.586	0.468	2.02197e-05	AD
Ggnbp26	8.8856e-10	0.271001	0.61	0.498	2.22735e-05	AD
Ppp2r2d3	1.04259e-09	0.269341	0.425	0.317	2.61346e-05	AD
Acly1	1.21588e-09	0.353685	0.359	0.262	3.04784e-05	AD
Mtch16	1.32504e-09	0.288841	0.486	0.374	3.32147e-05	AD
Aamp	1.44188e-09	0.261311	0.488	0.385	3.61436e-05	AD
1810058I24Rik3	1.45197e-09	0.347724	0.59	0.493	3.63964e-05	AD
Emc3	1.85995e-09	0.256716	0.419	0.315	4.66234e-05	AD
Tmed54	2.24543e-09	0.257671	0.603	0.504	5.62863e-05	AD
Ndufb104	2.74789e-09	0.312457	0.566	0.479	6.88813e-05	AD
Bach15	3.58441e-09	0.259512	0.58	0.498	8.98505e-05	AD
Rnf113	4.85897e-09	0.268064	0.564	0.468	0.0001218	AD
Timm234	5.46077e-09	0.265779	0.585	0.49	0.000136885	AD
Coa32	6.85103e-09	0.286211	0.275	0.187	0.000171735	AD
Srp145	6.93608e-09	0.304726	0.529	0.441	0.000173867	AD
Letm11	7.45996e-09	0.326174	0.293	0.203	0.000186999	AD
Irs23	8.61834e-09	0.28126	0.527	0.425	0.000216036	AD
Ddx248	1.27746e-08	0.263088	0.685	0.614	0.000320222	AD
Lamtor52	1.65105e-08	0.297853	0.378	0.278	0.000413869	AD
Zfp7037	2.42109e-08	0.250445	0.583	0.488	0.000606895	AD
Mrps145	3.11985e-08	0.299965	0.531	0.43	0.000782053	AD
Rtf23	5.37134e-08	0.301235	0.39	0.294	0.00134643	AD
Uqcrfs16	8.63957e-08	0.263374	0.571	0.489	0.00216568	AD
Uqcrc16	9.35711e-08	0.273082	0.468	0.379	0.00234555	AD
Atp13a35	1.45207e-07	0.250463	0.502	0.422	0.00363989	AD
Tgm32	1.82137e-07	0.29042	0.134	0.079	0.00456562	AD
Kdm7a3	1.85748e-07	0.286226	0.592	0.523	0.00465614	AD
Srp91	2.44678e-07	0.338546	0.698	0.599	0.00613333	AD
Atp5f15	1.31133e-06	0.266878	0.681	0.604	0.032871	AD
Krt51	0	3.34678	0.977	0.237	0	BL
Krt141	0	3.33752	0.987	0.324	0	BL
Nrg1	0	2.85102	0.781	0.186	0	BL
Cxcl142	0	2.30418	0.752	0.276	0	BL
Krt152	0	2.24392	0.688	0.121	0	BL
Apoe2	0	2.12755	0.992	0.669	0	BL
Col17a1	0	2.12361	0.754	0.076	0	BL
Gja12	0	1.78516	0.846	0.441	0	BL
Itga61	0	1.70809	0.879	0.233	0	BL
Pthlh1	0	1.68056	0.359	0.049	0	BL
Lama31	0	1.61292	0.736	0.114	0	BL
Ucp22	0	1.55925	0.875	0.429	0	BL
Gm204001	0	1.5488	0.867	0.43	0	BL
Dsg32	0	1.54821	0.724	0.149	0	BL
Depdc51	0	1.47436	0.825	0.369	0	BL
Lamc2	0	1.45424	0.711	0.175	0	BL
Palmd1	0	1.44368	0.786	0.219	0	BL
Fxyd32	0	1.39841	0.973	0.419	0	BL
Ccl27a1	0	1.3772	0.504	0.101	0	BL
Efna53	0	1.37601	0.91	0.406	0	BL
Itga21	0	1.37433	0.509	0.092	0	BL
Gstp21	0	1.35882	0.765	0.274	0	BL
Krt173	0	1.32664	0.964	0.505	0	BL
Krt6a2	0	1.31667	0.68	0.249	0	BL
Cdcp12	0	1.28288	0.814	0.295	0	BL
Sox91	0	1.24643	0.602	0.177	0	BL
Wfdc181	0	1.24376	0.211	0.031	0	BL
Tns42	0	1.21964	0.671	0.144	0	BL
Trp631	0	1.2053	0.619	0.109	0	BL
Gm201861	0	1.2035	0.684	0.313	0	BL
Hist1h2bc2	0	1.19189	0.66	0.376	0	BL
Igfbp31	0	1.17454	0.333	0.108	0	BL
Atxn12	0	1.16152	0.94	0.597	0	BL
Ppp1r14c1	0	1.15657	0.743	0.207	0	BL
Tanc21	0	1.13095	0.687	0.247	0	BL
Atf3	0	1.1209	0.802	0.547	0	BL
Actn11	0	1.11696	0.63	0.235	0	BL
Pdlim1	0	1.11072	0.859	0.348	0	BL
Myo1d1	0	1.10083	0.829	0.363	0	BL
Sfn3	0	1.09415	0.973	0.536	0	BL
Dsc32	0	1.08733	0.883	0.327	0	BL
Sema5a	0	1.08552	0.519	0.154	0	BL
4930523C07Rik	0	1.05612	0.701	0.317	0	BL
Dennd2c2	0	1.04297	0.84	0.369	0	BL
Sdc12	0	1.04182	0.899	0.441	0	BL
Pdlim51	0	1.03824	0.856	0.484	0	BL
2023-06-01	0	1.03439	0.976	0.768	0	BL
Slc7a82	0	1.02738	0.404	0.173	0	BL
Apoc12	0	1.02416	0.87	0.368	0	BL
Sugct2	0	1.01862	0.684	0.298	0	BL
Gm482282	0	1.01311	0.81	0.45	0	BL
Urah3	0	1.00265	0.887	0.354	0	BL
Camta11	0	0.991415	0.705	0.4	0	BL
Tenm41	0	0.991289	0.56	0.171	0	BL
Nedd4l1	0	0.990065	0.875	0.509	0	BL
Crim11	0	0.989156	0.773	0.336	0	BL
Ssbp21	0	0.985334	0.782	0.354	0	BL
Id11	0	0.978798	0.531	0.169	0	BL
S100a143	0	0.970412	0.927	0.408	0	BL
Sema3c1	0	0.968849	0.5	0.155	0	BL
Cpne81	0	0.966426	0.824	0.389	0	BL
Nrip11	0	0.962317	0.891	0.568	0	BL
Gm498901	0	0.958352	0.59	0.132	0	BL
Fscn1	0	0.955852	0.597	0.158	0	BL
Dsg21	0	0.953326	0.56	0.07	0	BL
Epcam3	0	0.949542	0.944	0.454	0	BL
Arl151	0	0.94691	0.577	0.332	0	BL
Acpp2	0	0.946501	0.668	0.244	0	BL
Nfib2	0	0.941875	0.735	0.297	0	BL
Golim41	0	0.937696	0.659	0.283	0	BL
Azin12	0	0.935289	0.784	0.502	0	BL
Klf52	0	0.934496	0.866	0.52	0	BL
Pawr2	0	0.922084	0.746	0.263	0	BL
Sntb11	0	0.915122	0.275	0.079	0	BL
Grip1	0	0.907663	0.36	0.06	0	BL
Olfr10332	0	0.89976	0.772	0.408	0	BL
Barx21	0	0.89942	0.392	0.087	0	BL
Tenm21	0	0.896593	0.476	0.087	0	BL
Sh3rf11	0	0.887429	0.519	0.171	0	BL
Fam162a1	0	0.887272	0.718	0.398	0	BL
Ccnd21	0	0.885732	0.698	0.254	0	BL
Syne22	0	0.882164	0.894	0.493	0	BL
Stfa32	0	0.881517	0.458	0.229	0	BL
Sdc41	0	0.876046	0.926	0.649	0	BL
Slpi2	0	0.863375	0.449	0.244	0	BL
Plet12	0	0.859035	0.918	0.454	0	BL
Rnf217	0	0.853328	0.731	0.358	0	BL
Tnik2	0	0.847124	0.562	0.233	0	BL
S100a163	0	0.841374	0.862	0.475	0	BL
Itgb41	0	0.840918	0.509	0.063	0	BL
Abi12	0	0.827822	0.961	0.784	0	BL
Myo1b	0	0.812104	0.56	0.206	0	BL
Prickle11	0	0.804848	0.249	0.123	0	BL
Rapgef51	0	0.801493	0.483	0.111	0	BL
Kalrn1	0	0.793413	0.501	0.22	0	BL
Col18a1	0	0.793023	0.575	0.184	0	BL
Map3k52	0	0.785893	0.604	0.293	0	BL
Insig2	0	0.78493	0.545	0.204	0	BL
Irx51	0	0.783819	0.499	0.12	0	BL
Slc38a2	0	0.78289	0.881	0.576	0	BL
Auts21	0	0.781556	0.58	0.229	0	BL
Cdh15	0	0.781003	0.865	0.39	0	BL
Mtss12	0	0.779174	0.647	0.306	0	BL
Plek21	0	0.778369	0.547	0.121	0	BL
Fos	0	0.775584	0.838	0.59	0	BL
Itgb62	0	0.774896	0.511	0.159	0	BL
Ppfibp21	0	0.773773	0.444	0.198	0	BL
Dnah7a2	0	0.77266	0.608	0.294	0	BL
Sfrp11	0	0.769217	0.404	0.108	0	BL
Baiap2l13	0	0.759862	0.859	0.438	0	BL
Cxadr2	0	0.756135	0.744	0.289	0	BL
Sox4	0	0.754388	0.469	0.192	0	BL
Flrt32	0	0.753366	0.517	0.172	0	BL
Spint23	0	0.753338	0.827	0.351	0	BL
Slc6a61	0	0.752219	0.733	0.333	0	BL
Pfkp	0	0.749318	0.686	0.302	0	BL
Clca3a21	0	0.745546	0.444	0.18	0	BL
Cmah	0	0.745408	0.256	0.034	0	BL
Phldb21	0	0.74415	0.506	0.174	0	BL
2610035D17Rik2	0	0.739942	0.744	0.332	0	BL
Atp1a1	0	0.736306	0.81	0.448	0	BL
Sfr11	0	0.736082	0.899	0.634	0	BL
Alcam1	0	0.731612	0.598	0.291	0	BL
Clu2	0	0.73085	0.406	0.179	0	BL
Fhod31	0	0.730517	0.247	0.082	0	BL
Dsp3	0	0.728247	0.948	0.447	0	BL
Fermt11	0	0.721743	0.41	0.043	0	BL
Flnb1	0	0.718658	0.837	0.498	0	BL
Adgrl31	0	0.715629	0.402	0.142	0	BL
Tpm11	0	0.714488	0.859	0.614	0	BL
Tagln21	0	0.713294	0.915	0.64	0	BL
Cd1091	0	0.712072	0.718	0.392	0	BL
Myo101	0	0.709623	0.834	0.472	0	BL
Pxdc11	0	0.70952	0.638	0.291	0	BL
Serpinb52	0	0.708131	0.898	0.379	0	BL
Epgn2	0	0.705227	0.403	0.11	0	BL
S100a62	0	0.698399	0.966	0.779	0	BL
Gas51	0	0.693011	0.908	0.659	0	BL
Eva1a	0	0.682161	0.461	0.095	0	BL
Pkp41	0	0.68007	0.699	0.305	0	BL
Id31	0	0.679885	0.645	0.332	0	BL
Frmd4b	0	0.678991	0.558	0.214	0	BL
Filip1l	0	0.678603	0.542	0.298	0	BL
Ptprf2	0	0.67794	0.719	0.321	0	BL
Mark31	0	0.677084	0.704	0.345	0	BL
Map73	0	0.674063	0.756	0.361	0	BL
Anxa22	0	0.672069	0.973	0.813	0	BL
Fcgbp	0	0.658937	0.254	0.02	0	BL
Cdh31	0	0.656982	0.394	0.059	0	BL
Slc4a71	0	0.655616	0.663	0.342	0	BL
Nppc	0	0.655601	0.137	0.016	0	BL
Cast3	0	0.655034	0.923	0.675	0	BL
Kif13a1	0	0.651765	0.504	0.17	0	BL
Pmepa11	0	0.647543	0.866	0.56	0	BL
Ckmt12	0	0.645796	0.62	0.217	0	BL
Tsc22d11	0	0.64554	0.748	0.412	0	BL
Acsl31	0	0.644559	0.634	0.272	0	BL
F33	0	0.642136	0.619	0.344	0	BL
Lmo1	0	0.638775	0.43	0.078	0	BL
Dip2b1	0	0.636618	0.811	0.484	0	BL
Arhgef282	0	0.635474	0.581	0.228	0	BL
S100a1	0	0.63425	0.368	0.14	0	BL
Tnfrsf12a2	0	0.630752	0.864	0.556	0	BL
mt-Nd11	0	0.628133	0.99	0.85	0	BL
Hspa4l1	0	0.627748	0.634	0.262	0	BL
H3f3b2	0	0.626516	0.993	0.947	0	BL
Dlg12	0	0.622025	0.759	0.48	0	BL
2610307P16Rik1	0	0.621368	0.279	0.077	0	BL
Hist1h1c2	0	0.619621	0.578	0.312	0	BL
Jag11	0	0.618319	0.496	0.195	0	BL
Palld	0	0.616729	0.631	0.216	0	BL
Fam83g2	0	0.611876	0.69	0.291	0	BL
Enah1	0	0.608774	0.666	0.32	0	BL
Sema3e1	0	0.608551	0.269	0.105	0	BL
Fat11	0	0.607827	0.563	0.209	0	BL
Fam167a1	0	0.605921	0.473	0.115	0	BL
C1qtnf12	0	0.603853	0.383	0.076	0	BL
Fgfbp12	0	0.600889	0.515	0.257	0	BL
Rpl282	0	0.597289	0.994	0.935	0	BL
App2	0	0.597275	0.928	0.728	0	BL
Cadm11	0	0.597094	0.573	0.198	0	BL
Nckap52	0	0.594876	0.34	0.108	0	BL
Chd91	0	0.5931	0.73	0.412	0	BL
Smad11	0	0.59061	0.721	0.401	0	BL
Pard6g2	0	0.587592	0.624	0.252	0	BL
Mast43	0	0.584616	0.923	0.594	0	BL
Fosl12	0	0.584014	0.821	0.548	0	BL
Itga31	0	0.580623	0.362	0.043	0	BL
Lpcat2	0	0.579633	0.374	0.131	0	BL
Btbd11	0	0.578533	0.359	0.095	0	BL
Bcam1	0	0.577567	0.417	0.063	0	BL
Hspb13	0	0.577143	0.904	0.588	0	BL
Acer32	0	0.574168	0.633	0.313	0	BL
Map3k202	0	0.571742	0.818	0.492	0	BL
Met2	0	0.568941	0.644	0.291	0	BL
Lsm81	0	0.568765	0.577	0.254	0	BL
Samd5	0	0.567021	0.254	0.035	0	BL
Ptpn132	0	0.564681	0.718	0.34	0	BL
Tmcc33	0	0.563224	0.75	0.428	0	BL
Arhgap52	0	0.563037	0.73	0.406	0	BL
Tbc1d11	0	0.561102	0.568	0.221	0	BL
Rpl122	0	0.55867	0.989	0.894	0	BL
Erc11	0	0.558239	0.809	0.53	0	BL
Mill12	0	0.557849	0.404	0.123	0	BL
Bcl11b	0	0.557548	0.446	0.138	0	BL
St51	0	0.556104	0.464	0.154	0	BL
Cstdc52	0	0.555766	0.555	0.32	0	BL
H1f01	0	0.554743	0.427	0.217	0	BL
Myl12a1	0	0.554088	0.917	0.715	0	BL
Hmgn12	0	0.551064	0.892	0.609	0	BL
Tcim1	0	0.550373	0.494	0.181	0	BL
Mif1	0	0.550083	0.921	0.67	0	BL
Bmp6	0	0.548799	0.202	0.046	0	BL
mt-Atp61	0	0.548517	0.995	0.914	0	BL
Rpl10a2	0	0.546695	0.988	0.878	0	BL
Kif21a3	0	0.545748	0.697	0.356	0	BL
Gm166852	0	0.544089	0.43	0.21	0	BL
Txndc17	0	0.541794	0.823	0.591	0	BL
Luzp11	0	0.540474	0.863	0.584	0	BL
Depdc7	0	0.539105	0.384	0.096	0	BL
Tfap2a3	0	0.538997	0.647	0.266	0	BL
Rpl72	0	0.538834	0.987	0.892	0	BL
Abtb22	0	0.538115	0.769	0.453	0	BL
Galnt181	0	0.536474	0.333	0.097	0	BL
mt-Cytb1	0	0.535922	0.992	0.86	0	BL
Car12	0	0.535106	0.326	0.043	0	BL
Igsf8	0	0.535062	0.528	0.194	0	BL
Ddr11	0	0.534952	0.477	0.167	0	BL
Rps182	0	0.534574	0.989	0.886	0	BL
Slc22a232	0	0.534533	0.585	0.244	0	BL
Rpl43	0	0.533804	0.984	0.854	0	BL
Lrig11	0	0.533586	0.403	0.155	0	BL
Atpif12	0	0.532391	0.905	0.644	0	BL
Pkp33	0	0.531959	0.737	0.318	0	BL
Vdr2	0	0.528884	0.608	0.269	0	BL
Il24	0	0.528559	0.186	0.013	0	BL
Mast22	0	0.528535	0.571	0.341	0	BL
Tcerg12	0	0.527856	0.793	0.492	0	BL
Pls32	0	0.52764	0.719	0.424	0	BL
Lpp1	0	0.522881	0.856	0.541	0	BL
Reep5	0	0.518229	0.848	0.592	0	BL
Ank3	0	0.515979	0.419	0.163	0	BL
Rps172	0	0.514827	0.986	0.883	0	BL
Net12	0	0.513856	0.581	0.273	0	BL
P3h2	0	0.513851	0.334	0.058	0	BL
Daam13	0	0.512793	0.778	0.474	0	BL
Crip21	0	0.512661	0.757	0.429	0	BL
Phlda13	0	0.512204	0.858	0.625	0	BL
Prrg42	0	0.510149	0.501	0.205	0	BL
Hagh2	0	0.50895	0.566	0.228	0	BL
Tspan9	0	0.507994	0.47	0.149	0	BL
Pak11	0	0.507941	0.532	0.223	0	BL
Gata31	0	0.505556	0.522	0.174	0	BL
Rps162	0	0.503867	0.993	0.949	0	BL
Rpl13a2	0	0.503638	0.993	0.926	0	BL
Macf12	0	0.501771	0.876	0.637	0	BL
Tnks21	0	0.501633	0.67	0.381	0	BL
Snhg1	0	0.500445	0.672	0.408	0	BL
Rpl222	0	0.498733	0.984	0.878	0	BL
Ezr3	0	0.498413	0.911	0.576	0	BL
Rps152	0	0.494973	0.992	0.91	0	BL
Xpo11	0	0.494605	0.539	0.269	0	BL
Lgals72	0	0.492113	0.994	0.626	0	BL
Areg2	0	0.491823	0.502	0.282	0	BL
Rps52	0	0.491756	0.989	0.919	0	BL
Serinc23	0	0.490993	0.557	0.222	0	BL
Bnc22	0	0.490843	0.419	0.175	0	BL
Rps192	0	0.490766	0.995	0.937	0	BL
Larp1b1	0	0.489081	0.614	0.305	0	BL
Fam83b2	0	0.488365	0.511	0.195	0	BL
Nedd9	0	0.487561	0.497	0.201	0	BL
Rpl310	0	0.486985	0.982	0.854	0	BL
Parp8	0	0.486406	0.553	0.24	0	BL
Rack12	0	0.486348	0.987	0.886	0	BL
Irs2	0	0.485691	0.722	0.401	0	BL
Myo1e2	0	0.485254	0.906	0.647	0	BL
Magi1	0	0.48457	0.586	0.251	0	BL
Rpl82	0	0.483146	0.991	0.914	0	BL
Afdn3	0	0.481527	0.719	0.423	0	BL
Rpl182	0	0.479129	0.99	0.907	0	BL
Igsf31	0	0.478107	0.651	0.329	0	BL
Gm267541	0	0.476831	0.361	0.152	0	BL
Sox6	0	0.475199	0.215	0.048	0	BL
Rps142	0	0.475167	0.991	0.943	0	BL
Atp1b31	0	0.474709	0.766	0.48	0	BL
Rps4x2	0	0.473629	0.988	0.911	0	BL
Pde4b	0	0.472853	0.805	0.527	0	BL
Bzw21	0	0.472711	0.527	0.271	0	BL
Gnai11	0	0.47269	0.397	0.154	0	BL
Rps272	0	0.472237	0.992	0.954	0	BL
Mical31	0	0.471505	0.465	0.192	0	BL
mt-Co31	0	0.470334	0.993	0.914	0	BL
Hadha1	0	0.469473	0.688	0.409	0	BL
Rpl272	0	0.469311	0.987	0.899	0	BL
Rps82	0	0.469172	0.997	0.953	0	BL
Rps102	0	0.468839	0.991	0.93	0	BL
Csnk1a13	0	0.468735	0.962	0.778	0	BL
Zfp7032	0	0.467563	0.734	0.467	0	BL
Nppb1	0	0.467066	0.167	0.036	0	BL
Scrg1	0	0.466655	0.145	0.004	0	BL
Rpl132	0	0.465844	0.996	0.955	0	BL
Rpl362	0	0.465359	0.991	0.907	0	BL
Rin2	0	0.464018	0.518	0.227	0	BL
Osbpl32	0	0.461503	0.571	0.26	0	BL
Ahcyl21	0	0.461005	0.581	0.256	0	BL
Atp8a11	0	0.459727	0.44	0.168	0	BL
Rpl112	0	0.459634	0.991	0.908	0	BL
Usp241	0	0.458519	0.557	0.262	0	BL
Cox7a2l1	0	0.457159	0.868	0.622	0	BL
Rps72	0	0.457052	0.988	0.912	0	BL
Lamb3	0	0.457031	0.359	0.052	0	BL
Rpl302	0	0.456244	0.983	0.888	0	BL
Hivep22	0	0.456241	0.868	0.615	0	BL
S100a111	0	0.455223	0.955	0.812	0	BL
Fhit	0	0.452203	0.308	0.112	0	BL
Anxa82	0	0.451629	0.642	0.29	0	BL
Rpl52	0	0.45098	0.99	0.903	0	BL
Rps122	0	0.449219	0.995	0.966	0	BL
Prkca3	0	0.448836	0.677	0.378	0	BL
Atrx1	0	0.448717	0.794	0.522	0	BL
Rpl322	0	0.448412	0.992	0.934	0	BL
Ccser11	0	0.44828	0.226	0.085	0	BL
Rpl262	0	0.448185	0.987	0.867	0	BL
Arhgef52	0	0.44754	0.589	0.255	0	BL
Rps202	0	0.447198	0.996	0.958	0	BL
2410006H16Rik1	0	0.447151	0.823	0.569	0	BL
Cd91	0	0.446162	0.946	0.704	0	BL
Rps92	0	0.445444	0.989	0.928	0	BL
Rpl172	0	0.445425	0.991	0.929	0	BL
Nfat5	0	0.443812	0.872	0.633	0	BL
Stx32	0	0.443571	0.614	0.313	0	BL
Tango61	0	0.443284	0.315	0.11	0	BL
A130010J15Rik1	0	0.442893	0.375	0.158	0	BL
Rpsa2	0	0.442749	0.991	0.917	0	BL
Zfas1	0	0.442241	0.676	0.408	0	BL
Ppia1	0	0.440888	0.977	0.87	0	BL
Shroom41	0	0.440138	0.291	0.097	0	BL
Garem11	0	0.440002	0.328	0.163	0	BL
Cpe2	0	0.438633	0.587	0.255	0	BL
Slco2a11	0	0.438542	0.51	0.187	0	BL
Rps210	0	0.433392	0.988	0.905	0	BL
Fhl21	0	0.433054	0.428	0.164	0	BL
Ktn1	0	0.432649	0.813	0.543	0	BL
Fto	0	0.432005	0.482	0.225	0	BL
Gpc4	0	0.431952	0.295	0.073	0	BL
Etl41	0	0.43151	0.44	0.155	0	BL
Ptprk1	0	0.43135	0.386	0.176	0	BL
Tfap2c2	0	0.430866	0.527	0.219	0	BL
Irx21	0	0.430736	0.418	0.153	0	BL
Inpp4b1	0	0.43066	0.39	0.122	0	BL
Gpr872	0	0.430133	0.398	0.161	0	BL
Sh3d193	0	0.43007	0.687	0.411	0	BL
Tacc22	0	0.429961	0.613	0.314	0	BL
Agrn	0	0.427658	0.313	0.061	0	BL
Hivep32	0	0.427034	0.572	0.336	0	BL
Dusp61	0	0.42531	0.387	0.161	0	BL
Rps263	0	0.424522	0.99	0.906	0	BL
Mrtfa1	0	0.424349	0.53	0.243	0	BL
Arhgef43	0	0.423174	0.378	0.134	0	BL
Slc39a61	0	0.422972	0.569	0.29	0	BL
Naca2	0	0.421911	0.974	0.832	0	BL
Vps13a2	0	0.421882	0.655	0.365	0	BL
Gpx21	0	0.421402	0.175	0.023	0	BL
Klhl29	0	0.421056	0.259	0.12	0	BL
Smtn1	0	0.420385	0.433	0.182	0	BL
Gm118083	0	0.420315	0.993	0.931	0	BL
Rpl92	0	0.41894	0.99	0.934	0	BL
Pstpip22	0	0.418821	0.446	0.209	0	BL
Rpl232	0	0.418632	0.996	0.969	0	BL
9030624G23Rik2	0	0.41854	0.663	0.396	0	BL
Galnt31	0	0.418502	0.401	0.119	0	BL
Kras1	0	0.417632	0.805	0.581	0	BL
Lgr4	0	0.416226	0.302	0.106	0	BL
Oxct11	0	0.416133	0.7	0.409	0	BL
Rpl62	0	0.416084	0.993	0.917	0	BL
Ripk43	0	0.415984	0.459	0.163	0	BL
Stox21	0	0.415035	0.371	0.129	0	BL
Zfc3h11	0	0.413847	0.731	0.472	0	BL
Mt22	0	0.413404	0.796	0.614	0	BL
Rai144	0	0.413175	0.626	0.437	0	BL
Fnbp1l1	0	0.412759	0.557	0.261	0	BL
Lgr5	0	0.412074	0.169	0.039	0	BL
Pappa1	0	0.411513	0.207	0.061	0	BL
Snhg12	0	0.411494	0.545	0.319	0	BL
Adam101	0	0.411	0.604	0.343	0	BL
Nop532	0	0.410703	0.793	0.549	0	BL
Kank11	0	0.409907	0.384	0.168	0	BL
Rpl27a2	0	0.409874	0.991	0.928	0	BL
Hmgcs2	0	0.409341	0.159	0.029	0	BL
Efna1	0	0.408585	0.36	0.117	0	BL
Rps32	0	0.408294	0.989	0.914	0	BL
Il13ra11	0	0.40805	0.526	0.247	0	BL
Tspo1	0	0.407922	0.803	0.467	0	BL
Eef1b22	0	0.407501	0.981	0.859	0	BL
Rps15a2	0	0.406501	0.989	0.921	0	BL
Lbh	0	0.405931	0.258	0.094	0	BL
Rps132	0	0.404881	0.987	0.917	0	BL
Cebpd2	0	0.404327	0.505	0.29	0	BL
Map2k42	0	0.403821	0.835	0.537	0	BL
Epha23	0	0.403083	0.627	0.296	0	BL
Arrdc42	0	0.401282	0.532	0.292	0	BL
Rgs12	0	0.399841	0.434	0.166	0	BL
Eif62	0	0.398739	0.816	0.59	0	BL
Eif5b1	0	0.398727	0.877	0.652	0	BL
Perp3	0	0.398646	0.965	0.483	0	BL
Gclm1	0	0.398415	0.5	0.268	0	BL
Stard5	0	0.398408	0.296	0.134	0	BL
Amd1	0	0.398097	0.522	0.233	0	BL
Mmp10	0	0.398086	0.123	0.018	0	BL
Rap2b1	0	0.398038	0.51	0.265	0	BL
Cd3e1	0	0.397279	0.238	0.078	0	BL
Tecr3	0	0.396975	0.773	0.464	0	BL
Ece12	0	0.396782	0.785	0.499	0	BL
Gsk3b	0	0.395046	0.747	0.495	0	BL
Ncl2	0	0.394794	0.962	0.81	0	BL
Trabd2b2	0	0.394237	0.246	0.1	0	BL
Rapgef22	0	0.394206	0.73	0.488	0	BL
Tpm21	0	0.393246	0.6	0.249	0	BL
Atp5b1	0	0.393144	0.919	0.7	0	BL
Itgb12	0	0.392493	0.8	0.518	0	BL
Itpkc2	0	0.391886	0.592	0.326	0	BL
Plcb12	0	0.391375	0.985	0.882	0	BL
Rps3a12	0	0.391312	0.993	0.931	0	BL
Aplp21	0	0.391166	0.777	0.533	0	BL
Tra2a	0	0.391036	0.803	0.543	0	BL
Mmp131	0	0.390663	0.122	0.032	0	BL
Fgfr31	0	0.390143	0.277	0.059	0	BL
Anxa71	0	0.388769	0.724	0.477	0	BL
Tpt11	0	0.388459	0.997	0.988	0	BL
Rere1	0	0.387624	0.663	0.388	0	BL
Capg1	0	0.387242	0.757	0.395	0	BL
Tmc7	0	0.387148	0.288	0.056	0	BL
Celsr22	0	0.386931	0.375	0.153	0	BL
Rps62	0	0.386894	0.963	0.81	0	BL
Pla2g4a1	0	0.385144	0.4	0.186	0	BL
Plp21	0	0.385072	0.6	0.315	0	BL
Rab22a1	0	0.38434	0.718	0.444	0	BL
Eif3f2	0	0.382279	0.91	0.687	0	BL
Abl2	0	0.381388	0.685	0.426	0	BL
Pqlc12	0	0.380382	0.536	0.253	0	BL
Cct41	0	0.380247	0.703	0.402	0	BL
Ctnnd12	0	0.379171	0.685	0.401	0	BL
Chn2	0	0.378851	0.156	0.03	0	BL
Cox4i11	0	0.377573	0.961	0.816	0	BL
Rps27a2	0	0.377348	0.992	0.944	0	BL
Amotl11	0	0.376944	0.582	0.321	0	BL
Hr3	0	0.376915	0.453	0.235	0	BL
Ctnna13	0	0.376207	0.903	0.655	0	BL
Mpzl23	0	0.375769	0.519	0.236	0	BL
Rpl192	0	0.375273	0.993	0.935	0	BL
Atp5g31	0	0.374316	0.887	0.686	0	BL
Eps8l23	0	0.373915	0.577	0.271	0	BL
Usp471	0	0.373853	0.673	0.412	0	BL
Rpl36a2	0	0.372083	0.978	0.865	0	BL
Jup3	0	0.371806	0.885	0.445	0	BL
Rpl7a2	0	0.370327	0.982	0.875	0	BL
Hacd22	0	0.369601	0.539	0.286	0	BL
Nxn	0	0.369588	0.347	0.16	0	BL
Arid4b1	0	0.369161	0.832	0.615	0	BL
Epb41l4a	0	0.368313	0.292	0.072	0	BL
Serpinb1a	0	0.368052	0.269	0.088	0	BL
Abhd2	0	0.367016	0.581	0.352	0	BL
Svil2	0	0.366215	0.642	0.354	0	BL
Plcg21	0	0.365958	0.405	0.135	0	BL
Trim292	0	0.365554	0.765	0.342	0	BL
Rpl23a3	0	0.365131	0.989	0.914	0	BL
Adgrg12	0	0.364891	0.402	0.171	0	BL
Srpk22	0	0.363794	0.783	0.525	0	BL
Lmtk21	0	0.3635	0.392	0.191	0	BL
mt-Co21	0	0.36323	0.995	0.924	0	BL
Dgka1	0	0.362914	0.401	0.142	0	BL
Acvr11	0	0.362501	0.443	0.207	0	BL
Hspa42	0	0.362331	0.861	0.642	0	BL
Slc16a91	0	0.362325	0.232	0.048	0	BL
Rps112	0	0.362029	0.989	0.912	0	BL
Celsr1	0	0.361964	0.284	0.055	0	BL
Patj1	0	0.361949	0.284	0.077	0	BL
Cnksr11	0	0.361924	0.363	0.113	0	BL
Rpl35a2	0	0.360771	0.991	0.938	0	BL
Pdcl31	0	0.360311	0.484	0.239	0	BL
Rpl18a2	0	0.359276	0.991	0.929	0	BL
1110038B12Rik1	0	0.358889	0.642	0.359	0	BL
Ppp1cb2	0	0.358636	0.804	0.568	0	BL
Slc3a21	0	0.358086	0.798	0.566	0	BL
Uqcrc11	0	0.358029	0.609	0.36	0	BL
Creb51	0	0.357789	0.524	0.323	0	BL
Ptprs1	0	0.357673	0.369	0.153	0	BL
Rpl312	0	0.357096	0.979	0.866	0	BL
Pak22	0	0.356881	0.802	0.585	0	BL
Ptpn2	0	0.355964	0.601	0.346	0	BL
Eef22	0	0.355661	0.969	0.821	0	BL
Wnt5b	0	0.355082	0.194	0.057	0	BL
Ppp4r22	0	0.354994	0.791	0.566	0	BL
Rplp03	0	0.354084	0.992	0.922	0	BL
Rps252	0	0.353552	0.986	0.901	0	BL
Traf3ip21	0	0.353155	0.471	0.219	0	BL
Ppp3ca	0	0.352784	0.761	0.529	0	BL
Trp53inp1	0	0.352659	0.277	0.095	0	BL
Ctnnal11	0	0.352571	0.306	0.068	0	BL
Tmem131l	0	0.352185	0.406	0.179	0	BL
Prag1	0	0.350984	0.323	0.09	0	BL
Rnf144b	0	0.34976	0.267	0.096	0	BL
Rpl372	0	0.349755	0.991	0.944	0	BL
Rplp22	0	0.349202	0.993	0.958	0	BL
F11r2	0	0.349174	0.482	0.214	0	BL
Nr6a1	0	0.349043	0.511	0.264	0	BL
Eef1a12	0	0.348216	0.996	0.965	0	BL
Tnc1	0	0.348092	0.498	0.237	0	BL
Smc1a1	0	0.347316	0.739	0.485	0	BL
Clasrp	0	0.347003	0.268	0.094	0	BL
Snrpg1	0	0.346865	0.883	0.669	0	BL
Lad13	0	0.346221	0.436	0.177	0	BL
Car132	0	0.345267	0.468	0.244	0	BL
Rps232	0	0.344328	0.99	0.929	0	BL
Smg1	0	0.344315	0.806	0.569	0	BL
D16Ertd472e	0	0.343551	0.455	0.192	0	BL
Pcnx4	0	0.342863	0.273	0.112	0	BL
Chd61	0	0.342697	0.501	0.253	0	BL
Fam83h2	0	0.342674	0.39	0.135	0	BL
Mex3c	0	0.342571	0.467	0.215	0	BL
Set1	0	0.3425	0.84	0.572	0	BL
Ret	0	0.342383	0.172	0.027	0	BL
Csrp1	0	0.342339	0.574	0.302	0	BL
Snrnp481	0	0.342058	0.521	0.264	0	BL
Bclaf1	0	0.341702	0.753	0.487	0	BL
Elovl72	0	0.341418	0.528	0.232	0	BL
Cdk191	0	0.3411	0.469	0.226	0	BL
Moxd1	0	0.33963	0.244	0.028	0	BL
Rbm391	0	0.339321	0.976	0.843	0	BL
Rbp13	0	0.338932	0.46	0.279	0	BL
Cxcl163	0	0.337946	0.69	0.397	0	BL
Cib2	0	0.337053	0.325	0.08	0	BL
Adh7	0	0.336886	0.291	0.096	0	BL
Sgk3	0	0.336482	0.354	0.13	0	BL
Lactb	0	0.336246	0.466	0.241	0	BL
Aebp21	0	0.335748	0.634	0.448	0	BL
Rnd32	0	0.335697	0.679	0.444	0	BL
Ptpn41	0	0.335545	0.383	0.157	0	BL
Hist1h4i1	0	0.335205	0.241	0.101	0	BL
Smad31	0	0.335195	0.521	0.254	0	BL
Hras2	0	0.334574	0.589	0.335	0	BL
Wnt10a	0	0.334487	0.239	0.023	0	BL
Rpl242	0	0.334136	0.99	0.921	0	BL
Ptpn33	0	0.333416	0.532	0.273	0	BL
Dusp101	0	0.332534	0.538	0.305	0	BL
Tcf121	0	0.331206	0.704	0.465	0	BL
Cask2	0	0.331123	0.595	0.366	0	BL
Cd151	0	0.330746	0.388	0.147	0	BL
Polr1d1	0	0.330691	0.813	0.614	0	BL
Glo11	0	0.329076	0.579	0.372	0	BL
Calm21	0	0.328332	0.914	0.762	0	BL
Eif51	0	0.326931	0.928	0.781	0	BL
Slc25a53	0	0.326913	0.915	0.698	0	BL
mt-Nd41	0	0.32667	0.99	0.877	0	BL
Atp8a2	0	0.326034	0.171	0.023	0	BL
Mfhas11	0	0.326006	0.471	0.241	0	BL
Slc12a2	0	0.325957	0.361	0.15	0	BL
Pum11	0	0.325722	0.791	0.558	0	BL
Angptl4	0	0.325532	0.302	0.157	0	BL
Irf62	0	0.325253	0.467	0.2	0	BL
Bhlhe41	0	0.32395	0.199	0.058	0	BL
Msi2	0	0.323678	0.46	0.198	0	BL
F2rl11	0	0.322511	0.298	0.077	0	BL
Gigyf21	0	0.321166	0.605	0.363	0	BL
Lancl11	0	0.321128	0.37	0.147	0	BL
Hdgfl3	0	0.321078	0.345	0.149	0	BL
Map1lc3a2	0	0.320997	0.798	0.523	0	BL
Slc25a13	0	0.320471	0.288	0.092	0	BL
Slc24a31	0	0.320449	0.276	0.122	0	BL
Rassf9	0	0.318999	0.228	0.063	0	BL
Tiam11	0	0.318554	0.648	0.355	0	BL
Efnb11	0	0.318472	0.356	0.126	0	BL
Ttc37	0	0.31788	0.376	0.173	0	BL
Eif3a1	0	0.317194	0.911	0.737	0	BL
Dnajb12	0	0.316728	0.783	0.531	0	BL
Sh3d211	0	0.316413	0.365	0.131	0	BL
Pon23	0	0.31585	0.654	0.363	0	BL
Scin1	0	0.315689	0.339	0.1	0	BL
Qser1	0	0.315603	0.366	0.147	0	BL
Bcl7c	0	0.315428	0.575	0.314	0	BL
Bnc1	0	0.315297	0.23	0.019	0	BL
Atp9b1	0	0.315189	0.62	0.377	0	BL
Usp341	0	0.314671	0.824	0.592	0	BL
Alad1	0	0.313783	0.291	0.097	0	BL
Rpl411	0	0.313624	0.997	0.973	0	BL
Gsto1	0	0.313368	0.415	0.226	0	BL
Hist1h1e1	0	0.313009	0.52	0.257	0	BL
Rtn41	0	0.312537	0.848	0.615	0	BL
Rpl392	0	0.311752	0.989	0.939	0	BL
B3gnt2	0	0.311404	0.534	0.297	0	BL
Large12	0	0.311363	0.739	0.487	0	BL
Hif1a2	0	0.311224	0.851	0.598	0	BL
Gjb23	0	0.310985	0.385	0.211	0	BL
Ttc39c	0	0.310792	0.288	0.144	0	BL
Enpp1	0	0.310643	0.156	0.036	0	BL
Vcl	0	0.309699	0.691	0.417	0	BL
Rassf1	0	0.309684	0.599	0.358	0	BL
Pabpc11	0	0.309564	0.957	0.799	0	BL
Oplah	0	0.308838	0.225	0.044	0	BL
Bcr1	0	0.307999	0.545	0.271	0	BL
Schip1	0	0.307746	0.481	0.202	0	BL
Cyld1	0	0.307301	0.485	0.263	0	BL
Rreb11	0	0.307178	0.473	0.222	0	BL
Rpl342	0	0.307013	0.99	0.938	0	BL
Krtcap3	0	0.305646	0.239	0.025	0	BL
Fgd4	0	0.305492	0.299	0.107	0	BL
Npm11	0	0.305257	0.955	0.801	0	BL
Eif3e1	0	0.304494	0.812	0.583	0	BL
H2-K11	0	0.303536	0.954	0.791	0	BL
Vangl1	0	0.302528	0.303	0.103	0	BL
Top13	0	0.302084	0.961	0.798	0	BL
Rpl36al2	0	0.301695	0.959	0.815	0	BL
Ltbp41	0	0.301206	0.337	0.11	0	BL
Clstn1	0	0.301147	0.327	0.12	0	BL
Tnk1	0	0.301006	0.23	0.051	0	BL
Anxa31	0	0.30062	0.376	0.148	0	BL
Wls1	0	0.300239	0.541	0.279	0	BL
Aff21	0	0.299209	0.245	0.119	0	BL
Uqcr112	0	0.299154	0.827	0.625	0	BL
Adrb21	0	0.299136	0.324	0.131	0	BL
Klf101	0	0.298956	0.569	0.312	0	BL
Eif3h2	0	0.298447	0.903	0.685	0	BL
Gtf2f22	0	0.297812	0.692	0.449	0	BL
Scaper	0	0.297699	0.431	0.205	0	BL
Casp11	0	0.297423	0.299	0.111	0	BL
Dpm11	0	0.297042	0.688	0.453	0	BL
Arpp191	0	0.297024	0.77	0.536	0	BL
Atp5h1	0	0.296291	0.903	0.709	0	BL
Srsf71	0	0.296264	0.734	0.487	0	BL
Rasa11	0	0.295676	0.527	0.322	0	BL
Polb3	0	0.295618	0.548	0.322	0	BL
Nfil3	0	0.294271	0.411	0.229	0	BL
Irx32	0	0.294224	0.41	0.186	0	BL
Cox5b1	0	0.293192	0.89	0.702	0	BL
Pard31	0	0.293097	0.678	0.413	0	BL
Rpl142	0	0.292374	0.985	0.887	0	BL
Ier31	0	0.292051	0.883	0.683	0	BL
Card101	0	0.291974	0.26	0.047	0	BL
Cntfr1	0	0.291874	0.174	0.043	0	BL
Ptpn141	0	0.291708	0.384	0.185	0	BL
Tcf7l2	0	0.290933	0.529	0.277	0	BL
Nasp1	0	0.290341	0.694	0.429	0	BL
Gm102602	0	0.290191	0.77	0.547	0	BL
H2-Q7	0	0.289849	0.502	0.26	0	BL
Lrp61	0	0.288209	0.448	0.243	0	BL
Bcl2l15	0	0.287716	0.174	0.031	0	BL
Ppp2r3a	0	0.287279	0.483	0.256	0	BL
Gm26802	0	0.287223	0.236	0.073	0	BL
Adss	0	0.285968	0.616	0.361	0	BL
Eif3k2	0	0.285445	0.872	0.654	0	BL
Celf4	0	0.284971	0.215	0.038	0	BL
Pou3f12	0	0.284511	0.396	0.168	0	BL
Phlda3	0	0.2835	0.26	0.102	0	BL
Fryl	0	0.283121	0.583	0.335	0	BL
Dtnb2	0	0.283114	0.384	0.192	0	BL
Lap31	0	0.282934	0.34	0.167	0	BL
Fgd62	0	0.282326	0.436	0.192	0	BL
Stim21	0	0.281976	0.553	0.324	0	BL
Stim11	0	0.281911	0.553	0.33	0	BL
Tax1bp3	0	0.280847	0.393	0.192	0	BL
Fgfr21	0	0.280336	0.765	0.505	0	BL
Snu131	0	0.280227	0.78	0.562	0	BL
Bcas22	0	0.279963	0.632	0.392	0	BL
Eef1g1	0	0.279959	0.934	0.734	0	BL
Tmed5	0	0.279834	0.702	0.487	0	BL
Pacs1	0	0.2798	0.297	0.124	0	BL
Specc11	0	0.27758	0.38	0.211	0	BL
Tax1bp11	0	0.277558	0.925	0.762	0	BL
Notch12	0	0.277102	0.473	0.223	0	BL
Phtf22	0	0.277032	0.539	0.285	0	BL
Gtpbp42	0	0.275962	0.676	0.454	0	BL
Snhg8	0	0.275883	0.705	0.495	0	BL
Ngf2	0	0.275605	0.527	0.301	0	BL
Baz1a1	0	0.27554	0.788	0.603	0	BL
Ctsf1	0	0.275319	0.261	0.119	0	BL
Cachd1	0	0.274809	0.338	0.145	0	BL
Fam49b1	0	0.274515	0.534	0.286	0	BL
Eif3m1	0	0.274379	0.652	0.407	0	BL
Cdc42ep3	0	0.274032	0.399	0.176	0	BL
Zc2hc1a1	0	0.273968	0.232	0.092	0	BL
Epb41l51	0	0.273924	0.357	0.152	0	BL
Gm372401	0	0.273859	0.442	0.226	0	BL
Mir205hg	0	0.272958	0.169	0.032	0	BL
Rps242	0	0.272842	0.993	0.959	0	BL
Scap1	0	0.272556	0.401	0.192	0	BL
mt-Nd21	0	0.272332	0.908	0.692	0	BL
Epb41l4b	0	0.271946	0.241	0.067	0	BL
Suco2	0	0.270753	0.8	0.571	0	BL
Hsp90ab12	0	0.270057	0.991	0.923	0	BL
Smap12	0	0.269272	0.727	0.518	0	BL
Casp3	0	0.269168	0.268	0.095	0	BL
Cct21	0	0.268982	0.793	0.548	0	BL
Abcg2	0	0.268182	0.246	0.057	0	BL
Btaf11	0	0.268042	0.645	0.408	0	BL
Rplp12	0	0.267886	0.996	0.971	0	BL
Rps212	0	0.26776	0.991	0.932	0	BL
Rpl151	0	0.267371	0.783	0.567	0	BL
Crybg1	0	0.267137	0.414	0.19	0	BL
Avl9	0	0.267045	0.336	0.175	0	BL
Nfx11	0	0.266775	0.508	0.268	0	BL
Adgra31	0	0.266328	0.221	0.098	0	BL
Ptbp21	0	0.266284	0.488	0.284	0	BL
Fam110c	0	0.266124	0.185	0.028	0	BL
Strn32	0	0.266076	0.777	0.548	0	BL
Pcnx1	0	0.265998	0.498	0.275	0	BL
Cecr23	0	0.265665	0.357	0.162	0	BL
Pak1ip11	0	0.265639	0.569	0.333	0	BL
Snrpd21	0	0.26535	0.757	0.514	0	BL
Actn42	0	0.265343	0.846	0.612	0	BL
Eef1d2	0	0.265044	0.817	0.596	0	BL
Mdfi1	0	0.264874	0.266	0.102	0	BL
Tead41	0	0.264403	0.316	0.118	0	BL
Nkain3	0	0.264234	0.101	0.014	0	BL
Tnk21	0	0.26405	0.296	0.112	0	BL
Trim33	0	0.263915	0.466	0.249	0	BL
Megf91	0	0.263856	0.352	0.174	0	BL
Atp5a11	0	0.263827	0.866	0.653	0	BL
Pnpla72	0	0.263822	0.943	0.779	0	BL
Etfdh	0	0.263576	0.357	0.166	0	BL
N4bp2l21	0	0.263237	0.709	0.482	0	BL
Gjb31	0	0.263225	0.337	0.149	0	BL
Npas2	0	0.262635	0.221	0.084	0	BL
Ovol12	0	0.26205	0.599	0.304	0	BL
Gab12	0	0.261175	0.43	0.231	0	BL
Klc11	0	0.261038	0.581	0.377	0	BL
Pola11	0	0.260493	0.328	0.14	0	BL
Tra2b	0	0.260345	0.852	0.644	0	BL
Lrrc11	0	0.259568	0.368	0.15	0	BL
Bcl61	0	0.258898	0.429	0.237	0	BL
Gm34482	0	0.258474	0.656	0.425	0	BL
Hbegf2	0	0.25836	0.795	0.464	0	BL
Phb21	0	0.25832	0.631	0.39	0	BL
Sorcs2	0	0.258137	0.197	0.07	0	BL
Naa152	0	0.257881	0.727	0.499	0	BL
Erf	0	0.257512	0.378	0.169	0	BL
Sik2	0	0.257276	0.416	0.226	0	BL
Jag2	0	0.257199	0.193	0.02	0	BL
Trim24	0	0.256938	0.283	0.136	0	BL
Ubr5	0	0.256922	0.746	0.524	0	BL
Ap4e11	0	0.256656	0.276	0.125	0	BL
Nfix2	0	0.256617	0.695	0.413	0	BL
Clcf11	0	0.256346	0.277	0.133	0	BL
Usp431	0	0.255938	0.222	0.058	0	BL
5430416N02Rik	0	0.255799	0.342	0.146	0	BL
Tbrg12	0	0.255776	0.739	0.502	0	BL
Cnih41	0	0.255383	0.625	0.4	0	BL
Bcl2l13	0	0.255155	0.414	0.199	0	BL
Spin1	0	0.254744	0.437	0.208	0	BL
Ubap21	0	0.254737	0.61	0.384	0	BL
Uqcrh	0	0.254606	0.925	0.759	0	BL
Atp5o1	0	0.254474	0.791	0.581	0	BL
Pmaip1	0	0.254259	0.378	0.163	0	BL
Maml32	0	0.253791	0.708	0.399	0	BL
Zcchc71	0	0.253375	0.67	0.43	0	BL
Nr1d11	0	0.253109	0.476	0.29	0	BL
Smox2	0	0.252296	0.742	0.441	0	BL
Shtn11	0	0.252081	0.335	0.118	0	BL
Elf1	0	0.252047	0.777	0.568	0	BL
Nipal22	0	0.251983	0.391	0.197	0	BL
Bhlhe40	0	0.251213	0.66	0.446	0	BL
Cks2	0	0.250859	0.39	0.171	0	BL
Wwtr12	0	0.250808	0.803	0.528	0	BL
Sf3b1	0	0.250798	0.892	0.696	0	BL
Snrpf1	0	0.250425	0.775	0.549	0	BL
Sbf21	0	0.250261	0.544	0.341	0	BL
Ppp1r14b	0	0.250245	0.642	0.427	0	BL
Inava2	0	0.250123	0.292	0.116	0	BL
Hnrnpab1	0	0.250038	0.861	0.658	0	BL
Arhgap422	1.4302e-285	0.294723	0.448	0.281	3.58509e-281	BL
Il333	1.04876e-284	0.564089	0.301	0.168	2.62894e-280	BL
Prickle22	1.95378e-276	0.304868	0.276	0.151	4.89753e-272	BL
Fst2	1.12999e-270	0.764923	0.423	0.271	2.83256e-266	BL
Gstm51	1.3967e-257	0.352293	0.377	0.24	3.50111e-253	BL
Dusp12	1.38882e-254	0.36072	0.859	0.701	3.48135e-250	BL
Mical22	9.07466e-251	0.292778	0.378	0.235	2.27474e-246	BL
Man2a12	6.09564e-242	0.421789	0.471	0.325	1.52799e-237	BL
Serpinb22	3.68729e-236	0.383996	0.615	0.427	9.24292e-232	BL
Tiparp2	1.4925e-218	0.268307	0.913	0.775	3.74124e-214	BL
Nr4a1	2.27881e-217	0.259983	0.522	0.358	5.7123e-213	BL
Actg12	6.42309e-209	0.309376	0.973	0.904	1.61007e-204	BL
Rerg	1.83745e-152	0.349019	0.104	0.048	4.60593e-148	BL
Ifi202b2	5.13848e-113	0.354514	0.562	0.457	1.28806e-108	BL
Gzmc	0	6.32034	0.692	0.037	0	CTL
Xcl1	0	3.99907	0.636	0.006	0	CTL
Sytl3	0	3.7748	0.889	0.026	0	CTL
[truncated: 26,394 more rows]
