# Supplementary material for: Skin organoid transplantation promotes tissue repair with scarless in frostbite
Source: Protein Cell. 2024 Oct 4;16(4):239–58. doi: 10.1093/procel/pwae055 (PMC12053479; doi:10.1093/procel/pwae055)
Supplement: pwae055_suppl_Supplementary_Table_S2 [file pwae055_suppl_supplementary_table_s2.xlsx]

## Sheet: Table S2-1
Table S2-1. Differentially expressed genes identified in macrophages in mouse skin samples from the control and frostbite groups. The differentially expressed genes (DEGs) were defined as those with Benjamini–Hochberg (BH) adjusted p-value < 0.05 and a fold change of log2FC > 0.25 (significantly upregulated) or < -0.25 (significantly downregulated).
Gene	p_val	avg_log2FC	pct.1	pct.2	p_val_adj
Agfg2	1.07088e-06	0.250259	0.117	0.01	0.0268439
Hk3	2.38485e-07	0.25413	0.424	0.141	0.0059781
Tspan14	8.72617e-07	0.255927	0.345	0.112	0.0218739
Pold3	6.00674e-07	0.256548	0.266	0.078	0.0150571
Atp6v0b	1.35162e-09	0.256967	0.796	0.471	3.38811e-05
Ccdc12	3.92502e-07	0.257033	0.425	0.184	0.00983884
Mmadhc	6.54303e-07	0.259216	0.21	0.058	0.0164014
Lman2	2.66251e-07	0.260547	0.402	0.165	0.00667413
Rad21	1.47458e-07	0.26192	0.399	0.126	0.00369633
Dnajc15	8.89806e-07	0.263495	0.236	0.063	0.0223048
Akr1b8	1.46989e-06	0.26393	0.102	0	0.0368458
Arf6	1.5228e-06	0.264222	0.371	0.146	0.0381721
Hgsnat	9.53506e-07	0.265183	0.155	0.029	0.0239015
Zcchc4	1.4323e-06	0.265333	0.151	0.034	0.0359034
Esco1	1.76215e-07	0.265809	0.274	0.078	0.00441717
Acp2	1.21551e-09	0.270241	0.267	0.053	3.04691e-05
Ssr2	1.7153e-07	0.270348	0.282	0.092	0.00429974
Snx12	1.28221e-06	0.27247	0.35	0.126	0.0321411
Ubb	3.26198e-07	0.272974	0.954	0.845	0.00817682
Gak	2.51964e-07	0.273881	0.384	0.141	0.00631599
Gm47123	1.42717e-07	0.276533	0.099	0	0.00357748
Oaf	1.81073e-06	0.277136	0.158	0.024	0.0453896
Txndc9	1.49882e-06	0.277276	0.343	0.121	0.0375708
Utp23	8.85664e-07	0.277883	0.206	0.034	0.0222009
Commd1	2.95906e-07	0.279055	0.356	0.102	0.00741747
Eloa	1.0784e-06	0.279491	0.382	0.165	0.0270323
Nisch	1.02737e-07	0.280083	0.424	0.16	0.00257532
1810026B05Rik	4.17541e-08	0.280622	0.29	0.078	0.00104665
Cln5	3.95732e-08	0.281207	0.192	0.034	0.00099198
Ly9	7.16e-08	0.283333	0.154	0.024	0.0017948
Parp12	9.47732e-07	0.283831	0.184	0.039	0.0237568
0610010K14Rik	3.78752e-08	0.283857	0.2	0.053	0.000949419
Slc25a30	3.71393e-07	0.28554	0.234	0.039	0.0093097
Ifngr2	3.42915e-08	0.285682	0.49	0.204	0.000859586
Dmac1	1.72264e-06	0.288531	0.264	0.073	0.0431815
Ripk3	5.23752e-10	0.291388	0.188	0.024	1.31289e-05
Snx24	1.18166e-06	0.292508	0.28	0.078	0.0296207
Tmem192	5.326e-07	0.293621	0.314	0.097	0.0133507
Vezf1	5.24505e-08	0.294315	0.258	0.058	0.00131478
Bub3	6.688e-07	0.295613	0.203	0.044	0.0167648
Dusp3	1.07849e-06	0.295672	0.394	0.141	0.0270346
Bet1	1.62638e-06	0.295765	0.157	0.015	0.0407686
Rsu1	1.57276e-06	0.297668	0.449	0.175	0.0394243
Atp5md	1.67301e-06	0.298973	0.737	0.456	0.0419374
Uap1l1	4.63619e-08	0.299222	0.323	0.107	0.00116215
Vta1	1.30032e-06	0.300908	0.348	0.117	0.0325951
AI839979	1.42717e-07	0.301316	0.121	0	0.00357748
Dtnb	7.37195e-07	0.302277	0.136	0.024	0.0184793
Smim20	2.05221e-07	0.307379	0.224	0.049	0.00514428
Nudt4	1.13033e-06	0.310105	0.186	0.053	0.028334
Pcbp1	1.10697e-06	0.31166	0.654	0.335	0.0277485
Adar	4.02961e-07	0.312664	0.225	0.049	0.010101
Ufm1	5.6712e-08	0.312724	0.422	0.155	0.0014216
Vps29	1.57742e-07	0.313175	0.543	0.233	0.00395412
Acaa1a	5.26365e-07	0.313783	0.283	0.083	0.0131944
Fam192a	4.94007e-08	0.314498	0.276	0.078	0.00123833
Aig1	1.18444e-08	0.314641	0.613	0.282	0.000296903
Sap30l	1.4539e-06	0.314694	0.193	0.034	0.0364449
Lyrm2	2.98009e-07	0.315147	0.197	0.024	0.00747019
Psma1	3.53652e-08	0.315798	0.464	0.189	0.000886498
Suds3	1.15558e-06	0.315989	0.236	0.058	0.0289669
Fam114a1	6.85779e-09	0.317547	0.208	0.039	0.000171904
Atp6v1d	1.01938e-06	0.317635	0.627	0.306	0.0255527
Cwc15	1.43774e-07	0.317778	0.558	0.243	0.00360398
H1f0	2.7901e-07	0.319979	0.166	0.024	0.00699394
Psenen	4.93715e-07	0.320099	0.592	0.272	0.012376
Pik3ca	4.16513e-07	0.320243	0.384	0.15	0.0104407
Pld4	1.44772e-06	0.322459	0.336	0.112	0.0362901
Plin3	6.12029e-07	0.32279	0.305	0.087	0.0153417
Ppp1r18	3.44993e-08	0.323582	0.381	0.107	0.000864795
Gm7160	1.86609e-07	0.324509	0.2	0.049	0.00467772
Pdxk	1.17079e-07	0.326203	0.286	0.073	0.00293483
Dab2	7.3433e-08	0.326247	0.573	0.282	0.00184074
Hbp1	7.20415e-07	0.326667	0.338	0.117	0.0180586
Gm13986	1.89564e-08	0.327428	0.162	0.01	0.000475181
Crybg3	7.62898e-08	0.32895	0.404	0.146	0.00191236
Mdfic	1.1356e-07	0.331446	0.713	0.393	0.00284661
Sdhc	1.42683e-06	0.332122	0.312	0.092	0.0357663
Triobp	1.2523e-07	0.332652	0.171	0.015	0.00313914
Rex1bd	5.40332e-09	0.333065	0.388	0.15	0.000135445
Commd4	6.35876e-07	0.333868	0.247	0.058	0.0159395
Ube2r2	5.21242e-08	0.334636	0.403	0.121	0.0013066
Pfdn1	5.09421e-09	0.334891	0.375	0.136	0.000127697
Snx6	3.96977e-07	0.336091	0.499	0.209	0.00995103
Elof1	4.55344e-08	0.337508	0.276	0.058	0.00114141
Derl1	1.96667e-08	0.337821	0.356	0.117	0.000492985
Ddx41	1.00156e-07	0.33794	0.224	0.034	0.00251062
Mrps24	1.71134e-06	0.339408	0.401	0.15	0.0428982
Os9	9.56026e-07	0.339781	0.404	0.136	0.0239647
Park7	1.87484e-06	0.340043	0.363	0.16	0.0469966
Slc7a7	1.80421e-08	0.340684	0.203	0.034	0.000452262
Micall2	1.33809e-08	0.340818	0.143	0	0.000335419
Dek	1.97006e-07	0.341363	0.57	0.272	0.00493835
Dot1l	1.49358e-06	0.342448	0.61	0.311	0.0374395
Ypel2	8.42424e-08	0.342708	0.148	0.019	0.0021117
Psmd2	2.81967e-07	0.342968	0.464	0.17	0.00706806
Epn1	7.79679e-08	0.345046	0.31	0.087	0.00195442
Rarres2	1.42717e-07	0.345976	0.112	0	0.00357748
Snx32	4.12592e-07	0.346175	0.175	0.029	0.0103424
Plekhj1	1.82016e-07	0.346754	0.284	0.068	0.00456259
Rabgap1	1.89279e-07	0.346854	0.339	0.087	0.00474465
AY036118	3.57667e-08	0.346966	0.999	0.976	0.000896564
Mien1	1.18738e-07	0.347152	0.41	0.165	0.00297642
Mrpl30	1.05541e-06	0.347946	0.428	0.16	0.0264559
Ergic1	6.02585e-08	0.347981	0.248	0.058	0.0015105
Itprid2	1.14873e-06	0.348719	0.51	0.243	0.0287952
Mrps18a	8.59371e-07	0.349059	0.273	0.078	0.0215419
Hmgb2	2.40806e-09	0.350217	0.64	0.306	6.03629e-05
Col4a3bp	1.60548e-08	0.350874	0.562	0.214	0.000402446
Nus1	2.04415e-07	0.351784	0.432	0.141	0.00512406
Spcs1	4.40775e-07	0.352301	0.535	0.252	0.0110489
Phf11a	8.2301e-07	0.353518	0.11	0	0.0206304
Cxcr4	2.21953e-11	0.355419	0.541	0.238	5.56369e-07
Med10	1.00674e-08	0.357144	0.36	0.097	0.00025236
Map2k2	5.67967e-09	0.358497	0.486	0.184	0.000142372
Mrpl53	1.92017e-07	0.359333	0.203	0.029	0.0048133
Rbis	4.01508e-08	0.359939	0.423	0.165	0.00100646
Rnf144b	1.048e-08	0.360061	0.182	0.039	0.000262702
Bax	3.35349e-09	0.360073	0.604	0.282	8.40619e-05
Fam76a	2.85249e-09	0.360385	0.423	0.136	7.15034e-05
Nckap1l	1.40802e-06	0.36094	0.608	0.262	0.0352949
Atp5mpl	1.42138e-06	0.361245	0.765	0.466	0.0356298
Gm12166	8.36516e-07	0.361548	0.307	0.092	0.0209689
Patl2	1.6707e-06	0.362142	0.277	0.087	0.0418794
Nt5dc2	1.20605e-07	0.363229	0.174	0.015	0.00302321
AB124611	1.40595e-08	0.363823	0.247	0.044	0.000352429
Aldh3b1	2.48043e-07	0.364971	0.193	0.015	0.0062177
Arglu1	3.01179e-08	0.365277	0.402	0.136	0.000754966
Ndufb9	9.90623e-07	0.366766	0.565	0.267	0.024832
B430306N03Rik	4.39017e-08	0.366998	0.152	0	0.00110048
Cox14	2.15637e-08	0.367099	0.468	0.155	0.000540537
Dazap2	9.15826e-08	0.367223	0.632	0.306	0.0022957
Slx4ip	2.83599e-08	0.369097	0.236	0.058	0.000710897
Itga1	1.7661e-06	0.369691	0.141	0.015	0.0442708
Ndufa11	8.60882e-08	0.369803	0.495	0.233	0.00215797
Prune1	3.3747e-10	0.370376	0.177	0.005	8.45935e-06
Hpf1	1.02884e-06	0.37211	0.338	0.117	0.0257898
Haus8	6.09611e-08	0.372218	0.223	0.034	0.00152811
Ccdc59	1.73246e-08	0.372551	0.474	0.175	0.000434275
Swi5	3.52393e-08	0.372853	0.462	0.184	0.000883344
Gns	3.70608e-07	0.374558	0.539	0.233	0.00929004
Glmp	4.06293e-08	0.374858	0.367	0.102	0.00101845
Ykt6	8.09481e-07	0.375738	0.322	0.068	0.0202913
Stx8	1.16604e-06	0.37617	0.408	0.155	0.0292292
Cmtm3	5.68045e-11	0.37701	0.274	0.049	1.42392e-06
Stk24	4.0756e-07	0.377176	0.405	0.131	0.0102163
Prkrip1	9.98376e-09	0.377311	0.246	0.039	0.000250263
Sgpl1	5.65231e-07	0.377705	0.749	0.422	0.0141686
Tor1aip1	3.48072e-07	0.378889	0.586	0.282	0.00872511
Dmxl2	1.12749e-06	0.379908	0.307	0.092	0.0282628
AI413582	5.36616e-10	0.38119	0.309	0.097	1.34514e-05
H2-T23	3.87116e-08	0.381239	0.452	0.175	0.000970384
Leprot	9.93088e-10	0.382259	0.255	0.053	2.48937e-05
Daxx	3.38899e-07	0.38258	0.19	0.034	0.00849517
H3f3a	5.94233e-07	0.38455	0.928	0.791	0.0148956
Scfd1	3.93745e-07	0.385011	0.3	0.068	0.00987001
Csf2rb2	1.26616e-06	0.38532	0.464	0.199	0.0317387
Tnfrsf26	1.60786e-06	0.386502	0.157	0.01	0.0403043
Rasa3	3.54713e-07	0.386766	0.355	0.102	0.00889159
Spi1	2.20873e-07	0.386882	0.797	0.519	0.00553661
1810058I24Rik	7.31024e-08	0.389141	0.488	0.184	0.00183246
Zyx	2.62527e-08	0.389478	0.449	0.189	0.000658076
Oas2	9.10344e-07	0.390438	0.152	0.015	0.0228196
Azi2	2.89462e-07	0.391249	0.357	0.102	0.00725594
Entpd7	2.7398e-07	0.3914	0.242	0.044	0.00686785
Ftl1-ps1	7.03316e-07	0.393168	0.214	0.019	0.01763
Mrpl54	1.77154e-08	0.39435	0.427	0.146	0.000444072
Gba	1.34889e-06	0.39447	0.301	0.073	0.0338126
Osbpl8	4.49576e-08	0.394874	0.873	0.558	0.00112695
Rarg	2.97279e-10	0.395768	0.235	0.029	7.4519e-06
Tmem38b	3.88869e-09	0.396569	0.225	0.029	9.74779e-05
Psmb1	1.19577e-08	0.39667	0.629	0.306	0.000299743
Rab2a	3.31399e-10	0.396844	0.757	0.408	8.30717e-06
Ly96	2.80771e-07	0.397857	0.318	0.092	0.0070381
Cdc26	6.20916e-08	0.398098	0.275	0.063	0.00155645
Il18	4.52128e-08	0.398259	0.231	0.049	0.00113335
Ahnak2	6.90703e-07	0.3985	0.319	0.078	0.0173139
Atp6v1e1	7.02962e-07	0.399085	0.716	0.408	0.0176211
Ogfr	2.19495e-07	0.399953	0.292	0.073	0.00550207
Ms4a8a	4.39017e-08	0.400104	0.147	0	0.00110048
Adipor1	4.41426e-10	0.402225	0.392	0.112	1.10652e-05
Mfsd1	2.51416e-10	0.403134	0.515	0.184	6.30224e-06
Castor2	3.78262e-07	0.403502	0.18	0.019	0.0094819
1700012B09Rik	9.09557e-07	0.403572	0.151	0.01	0.0227999
Sash1	1.19063e-07	0.404584	0.417	0.175	0.00298454
Cpd	1.61888e-08	0.404659	0.369	0.146	0.000405804
Cers2	1.08594e-06	0.405667	0.405	0.126	0.0272212
Il18bp	3.84451e-07	0.407497	0.177	0.015	0.00963703
Apobec1	1.55034e-09	0.407624	0.511	0.18	3.88624e-05
Akirin2	1.8413e-06	0.407871	0.404	0.112	0.0461558
Nin	2.09861e-08	0.408014	0.44	0.15	0.000526057
BC005537	1.51542e-09	0.408345	0.682	0.35	3.7987e-05
Srp19	1.44512e-07	0.408765	0.441	0.17	0.00362248
Hebp1	1.18363e-07	0.409549	0.238	0.044	0.00296701
Lrpap1	7.31865e-10	0.409619	0.462	0.155	1.83457e-05
Arid3a	8.70744e-09	0.410715	0.193	0.019	0.000218269
Dhx58	2.64961e-09	0.410933	0.175	0.005	6.64177e-05
Ctsz	7.23019e-07	0.411354	0.883	0.641	0.0181239
Ccnf	6.73387e-07	0.411592	0.197	0.044	0.0168798
Ppig	1.60127e-09	0.412673	0.676	0.359	4.0139e-05
Cdc5l	2.07412e-07	0.412725	0.491	0.209	0.00519921
Dtx4	1.08688e-09	0.412759	0.221	0.044	2.72449e-05
Cdc34	4.99287e-10	0.413152	0.265	0.053	1.25156e-05
Marf1	2.16002e-07	0.414404	0.264	0.073	0.00541452
Gch1	7.47552e-07	0.414648	0.651	0.35	0.0187389
Vsir	3.96677e-07	0.415415	0.337	0.078	0.00994349
Wwp2	3.14927e-07	0.41654	0.443	0.16	0.00789428
Tbxas1	1.49389e-08	0.418111	0.267	0.078	0.000374472
Gas7	3.51234e-10	0.418322	0.672	0.277	8.80437e-06
Tmem8	1.12286e-11	0.418389	0.171	0.01	2.81468e-07
Abcg1	1.03843e-06	0.418452	0.495	0.184	0.0260304
Cdk5rap2	2.90079e-09	0.418683	0.206	0.034	7.27141e-05
Cox17	1.70675e-09	0.421577	0.703	0.345	4.2783e-05
Snrpd1	1.44036e-07	0.422011	0.471	0.184	0.00361056
Twf1	8.55169e-11	0.422096	0.361	0.087	2.14365e-06
Ubxn1	1.49715e-09	0.422378	0.593	0.291	3.75289e-05
Ndufs6	7.55756e-09	0.425375	0.511	0.199	0.000189445
Timm8b	8.64255e-07	0.425869	0.359	0.107	0.0216643
Sra1	4.90449e-08	0.427982	0.435	0.126	0.00122941
Fem1c	1.38472e-10	0.429266	0.705	0.364	3.47107e-06
Atp6ap1	3.11149e-08	0.430649	0.459	0.17	0.000779958
Psmc1	5.02536e-09	0.430959	0.437	0.16	0.000125971
Efhd2	1.37923e-06	0.430992	0.836	0.51	0.0345731
Irf2bpl	2.93267e-08	0.431041	0.285	0.078	0.000735133
Ifi44l	1.88426e-07	0.431042	0.192	0.019	0.00472328
Zranb2	7.90159e-13	0.433307	0.328	0.097	1.98069e-08
Psma4	5.762e-08	0.433419	0.504	0.214	0.00144436
Washc2	1.19902e-09	0.433498	0.426	0.136	3.00559e-05
Mknk2	2.24426e-07	0.434604	0.428	0.155	0.0056257
Cap1	8.31361e-07	0.434758	0.628	0.282	0.0208397
Plekhm3	5.5146e-09	0.434862	0.49	0.204	0.000138234
Adap2	2.83591e-13	0.436985	0.45	0.146	7.10878e-09
Uqcrq	7.63803e-08	0.437151	0.781	0.456	0.00191463
Nedd8	1.95098e-07	0.438441	0.593	0.286	0.00489052
Stom	2.40341e-10	0.438879	0.292	0.058	6.02462e-06
Txndc17	3.64276e-10	0.438938	0.688	0.335	9.13132e-06
Slc6a8	5.48821e-10	0.439025	0.273	0.058	1.37573e-05
Abca1	2.89045e-09	0.439187	0.624	0.296	7.2455e-05
Cyfip1	6.00076e-10	0.439657	0.703	0.33	1.50421e-05
Sept7	3.92314e-08	0.440378	0.698	0.34	0.000983414
Prelid1	1.47338e-08	0.441665	0.587	0.262	0.000369333
Hcls1	4.17593e-09	0.441823	0.516	0.204	0.000104678
Bcap31	1.19231e-07	0.442075	0.377	0.141	0.00298877
Tsc22d3	1.92079e-06	0.443295	0.514	0.257	0.0481485
Arl8a	5.98523e-08	0.443497	0.501	0.184	0.00150032
Unc93b1	8.60882e-08	0.443637	0.503	0.214	0.00215797
Timm10b	1.41472e-07	0.443849	0.462	0.175	0.00354628
Azin1	1.78648e-06	0.445197	0.678	0.354	0.0447817
Cd38	4.57504e-10	0.445243	0.166	0.01	1.14683e-05
Clec4a1	6.33866e-07	0.447638	0.425	0.155	0.0158891
Slc8b1	5.31076e-09	0.447821	0.458	0.136	0.000133125
Ncf4	2.57847e-08	0.448388	0.646	0.311	0.000646346
Ugp2	1.23044e-08	0.449522	0.398	0.126	0.000308434
Atox1	1.16555e-06	0.449541	0.894	0.65	0.0292169
Psma2	1.75529e-07	0.450508	0.636	0.306	0.00439999
Dcn	4.68515e-07	0.451353	0.162	0.019	0.0117443
Zfp52	6.65072e-09	0.451629	0.227	0.034	0.000166714
Slirp	2.70412e-07	0.453065	0.418	0.175	0.00677842
Gnpda1	1.4708e-11	0.453579	0.255	0.029	3.68686e-07
Anxa3	2.46645e-08	0.453767	0.235	0.034	0.000618264
Ms4a7	1.80415e-09	0.453822	0.611	0.267	4.52247e-05
Aars	2.12606e-08	0.454732	0.301	0.053	0.000532939
Chmp3	1.81383e-06	0.454851	0.446	0.155	0.0454673
Itsn1	4.6282e-12	0.455223	0.327	0.073	1.16015e-07
Surf4	1.11885e-08	0.455883	0.447	0.155	0.000280462
Cd53	1.62932e-09	0.457161	0.708	0.345	4.08421e-05
Irgm1	5.16966e-08	0.457632	0.196	0.034	0.00129588
Zfp652	3.82411e-09	0.458488	0.295	0.068	9.58591e-05
Slc16a10	2.37455e-12	0.458574	0.671	0.257	5.95229e-08
Ell2	1.93561e-08	0.46069	0.637	0.34	0.000485198
Krcc1	1.97433e-08	0.462297	0.385	0.121	0.000494904
Snx1	3.95807e-09	0.462739	0.537	0.194	9.92169e-05
Vapa	8.66574e-07	0.4635	0.739	0.408	0.0217224
Blvrb	1.09737e-06	0.464303	0.539	0.257	0.0275077
Scand1	2.26208e-10	0.465017	0.721	0.383	5.67035e-06
Eapp	1.17917e-07	0.465047	0.483	0.175	0.00295582
Ikbke	6.99731e-11	0.465597	0.227	0.034	1.75402e-06
Rnf128	6.20628e-10	0.465818	0.199	0.005	1.55573e-05
Capzb	1.07493e-07	0.46661	0.739	0.413	0.00269453
Spryd7	3.34372e-08	0.467389	0.4	0.141	0.000838171
Amdhd2	9.99259e-09	0.467993	0.272	0.034	0.000250484
Smdt1	2.18435e-07	0.468596	0.674	0.33	0.00547551
Arhgap10	2.43076e-09	0.468612	0.844	0.476	6.09319e-05
Neu1	1.60942e-09	0.468879	0.336	0.068	4.03433e-05
Ndufa8	6.09314e-09	0.469073	0.377	0.097	0.000152737
Mocs2	2.79763e-07	0.469175	0.321	0.068	0.00701281
Ifi205	4.73299e-07	0.47002	0.352	0.136	0.0118642
Gmfg	3.36516e-07	0.472199	0.505	0.243	0.00843545
Dynlrb1	3.90134e-07	0.472866	0.46	0.17	0.00977949
Capns1	1.76966e-07	0.473068	0.617	0.291	0.004436
Tlr13	2.44406e-09	0.473931	0.228	0.015	6.12652e-05
Car13	1.32984e-10	0.475179	0.336	0.087	3.3335e-06
Crnkl1	1.00014e-11	0.475459	0.284	0.044	2.50704e-07
Clip1	1.95649e-06	0.475921	0.463	0.175	0.0490435
Oas3	6.5997e-10	0.477123	0.197	0.024	1.65435e-05
Dgkz	6.95726e-10	0.477181	0.407	0.107	1.74398e-05
Tpm3	1.4607e-06	0.478071	0.858	0.573	0.0366153
Ap3s1	2.37934e-13	0.478793	0.554	0.184	5.96429e-09
Tuba1c	1.61864e-06	0.479911	0.791	0.451	0.0405744
Map1lc3b	6.03009e-07	0.479969	0.735	0.398	0.0151156
Gorab	3.44813e-10	0.480843	0.226	0.019	8.64343e-06
Arhgef10l	2.00422e-09	0.48114	0.282	0.044	5.02398e-05
Gtf2f1	1.29829e-09	0.481496	0.48	0.17	3.25441e-05
Actr3	3.66358e-08	0.481688	0.82	0.461	0.000918348
Arl6ip1	8.81937e-08	0.481856	0.635	0.301	0.00221075
Cript	1.87134e-09	0.482023	0.42	0.117	4.69089e-05
Tma7	5.0867e-08	0.482155	0.703	0.388	0.00127508
Gtf2b	2.289e-07	0.482294	0.407	0.15	0.00573785
Dtx3l	2.71564e-07	0.484088	0.199	0.034	0.00680729
Mrps18c	3.44389e-08	0.484945	0.419	0.136	0.000863281
Mdh2	2.74185e-07	0.485518	0.523	0.209	0.00687298
Atp5k	4.36113e-10	0.486105	0.638	0.296	1.0932e-05
Fcgr3	8.40476e-07	0.48622	0.562	0.257	0.0210682
Dtx2	2.99556e-09	0.486374	0.448	0.146	7.50898e-05
Slc39a1	4.75612e-08	0.486383	0.385	0.121	0.00119222
Abhd17b	2.52107e-08	0.486586	0.432	0.136	0.000631957
Uqcrb	2.42619e-08	0.486984	0.612	0.277	0.000608173
N4bp1	1.99695e-07	0.489242	0.531	0.248	0.00500576
Rap1b	1.41174e-07	0.491579	0.9	0.68	0.0035388
Tnfrsf11a	2.27551e-08	0.491893	0.415	0.136	0.000570401
Glg1	2.39475e-07	0.491944	0.47	0.194	0.00600292
Ets2	3.69992e-08	0.492403	0.629	0.32	0.000927458
Smc5	2.39743e-11	0.493402	0.337	0.068	6.00963e-07
Rnf149	1.47958e-07	0.493583	0.635	0.296	0.00370886
Dhx8	5.86546e-07	0.493791	0.325	0.087	0.0147029
Dnaja2	1.3784e-07	0.493816	0.562	0.233	0.00345522
Ccr2	2.05452e-10	0.494008	0.285	0.068	5.15006e-06
Tle5	3.33527e-12	0.49457	0.353	0.083	8.36051e-08
Psme1	1.50084e-06	0.494988	0.685	0.369	0.0376217
Arhgap18	1.00157e-06	0.49514	0.448	0.15	0.0251064
Tpd52	5.43005e-08	0.497113	0.737	0.35	0.00136115
Ube2q1	7.93972e-09	0.497726	0.361	0.068	0.000199025
Ap2m1	1.79028e-09	0.497928	0.444	0.15	4.48769e-05
Agfg1	7.45176e-11	0.49879	0.501	0.16	1.86793e-06
Klf3	5.92199e-09	0.499584	0.488	0.194	0.000148447
Plgrkt	8.71199e-07	0.500306	0.367	0.136	0.0218383
Rundc1	1.54555e-09	0.500565	0.284	0.039	3.87424e-05
Nars	7.45392e-09	0.501418	0.564	0.238	0.000186847
Ppp2r2d	2.25999e-08	0.502007	0.369	0.087	0.000566513
Frg1	4.64333e-07	0.502062	0.389	0.117	0.0116394
Tmem251	4.54695e-07	0.502133	0.413	0.146	0.0113978
Eif1b	5.05973e-08	0.503184	0.38	0.097	0.00126832
Me2	2.83102e-07	0.503563	0.341	0.083	0.00709652
Tnks2	1.3806e-10	0.50396	0.41	0.083	3.46074e-06
Snx2	1.34132e-10	0.504053	0.459	0.165	3.36228e-06
Clec4a2	9.21221e-08	0.504471	0.494	0.199	0.00230922
Lrp12	2.10382e-07	0.504632	0.35	0.102	0.00527364
Gnptab	1.08132e-09	0.504798	0.411	0.141	2.71054e-05
Ndufa7	2.59151e-08	0.505891	0.631	0.286	0.000649614
Snw1	1.17157e-06	0.506051	0.474	0.165	0.0293677
Pitpnc1	1.4205e-07	0.506338	0.603	0.243	0.00356077
Sh3glb1	1.42636e-07	0.506804	0.836	0.568	0.00357545
Abhd12	4.96349e-07	0.50704	0.418	0.15	0.012442
Cd24a	8.68835e-08	0.507257	0.292	0.112	0.00217791
Isg20	2.21117e-09	0.507269	0.17	0.005	5.54274e-05
Ppdpf	1.46609e-12	0.507512	0.271	0.039	3.67505e-08
Ifi35	7.87914e-09	0.507529	0.32	0.068	0.000197506
Vti1b	8.26806e-08	0.507654	0.547	0.228	0.00207255
Il10rb	7.056e-08	0.50807	0.539	0.194	0.00176873
Sh3bp5	2.3576e-08	0.508326	0.525	0.218	0.000590979
Slu7	6.22526e-08	0.511941	0.438	0.16	0.00156049
Ciapin1	7.27391e-07	0.51203	0.335	0.107	0.0182335
Coro1c	1.18504e-08	0.512141	0.468	0.165	0.000297053
Tmed7	1.40371e-09	0.512939	0.325	0.058	3.51868e-05
Lgals8	3.76553e-09	0.513275	0.361	0.078	9.43906e-05
Ndufc1	5.74764e-10	0.514306	0.525	0.199	1.44076e-05
Zfp91	5.39477e-07	0.514725	0.607	0.223	0.0135231
Calm1	1.9676e-11	0.515499	0.965	0.84	4.93219e-07
Ndufs4	3.76176e-11	0.515906	0.507	0.189	9.42961e-07
Bbip1	1.4278e-09	0.516203	0.303	0.049	3.57907e-05
App	1.78541e-06	0.516379	0.829	0.485	0.0447548
Prkar1a	4.55088e-08	0.517101	0.577	0.228	0.00114077
Hmox2	1.35963e-13	0.517316	0.361	0.063	3.40819e-09
Psmd12	2.50355e-07	0.51749	0.501	0.214	0.00627566
Mospd2	1.12478e-10	0.517701	0.291	0.049	2.81948e-06
Fam50a	8.92695e-10	0.519049	0.41	0.107	2.23772e-05
Tubb2a	2.49831e-08	0.519324	0.466	0.194	0.000626252
Itgav	4.89577e-07	0.522423	0.785	0.456	0.0122722
Kdm1a	1.58248e-08	0.522978	0.484	0.146	0.000396681
Plagl2	3.40885e-09	0.523613	0.267	0.039	8.54496e-05
Psma6	1.70918e-13	0.523794	0.612	0.252	4.28441e-09
Tmem189	5.23517e-09	0.52403	0.756	0.383	0.00013123
Cd274	2.85473e-09	0.525366	0.754	0.379	7.15595e-05
Samd9l	2.19796e-09	0.525716	0.288	0.073	5.50963e-05
Pgam1	3.68918e-07	0.526	0.655	0.291	0.00924767
Abracl	5.88835e-09	0.526183	0.658	0.32	0.000147603
Rilpl2	9.20817e-07	0.526934	0.797	0.49	0.0230821
Atp5e	7.62066e-08	0.527804	0.847	0.573	0.00191027
Commd6	8.43313e-10	0.528011	0.32	0.058	2.11393e-05
Arhgap25	4.44358e-08	0.528231	0.273	0.053	0.00111387
Zc3hav1	3.67026e-11	0.529191	0.775	0.388	9.20023e-07
Gm49774	1.66118e-06	0.529642	0.225	0.049	0.0416409
Dnase1l1	6.37097e-10	0.530261	0.409	0.117	1.59701e-05
Gpr35	5.54973e-07	0.532171	0.305	0.063	0.0139115
Pxn	2.24106e-08	0.535804	0.538	0.204	0.000561767
Stx11	8.68572e-08	0.536352	0.497	0.189	0.00217725
Sirpa	3.39747e-13	0.538014	0.535	0.18	8.51644e-09
Slc7a11	3.46059e-07	0.538548	0.467	0.233	0.00867466
Eif2ak2	2.45672e-10	0.538614	0.252	0.044	6.15827e-06
Mrpl33	1.77182e-08	0.538846	0.605	0.311	0.000444142
Sri	2.4565e-08	0.539284	0.477	0.175	0.000615771
Angpt2	4.45439e-08	0.5403	0.16	0.01	0.00111658
Tmem258	1.74228e-09	0.541873	0.517	0.184	4.36738e-05
Jdp2	4.74072e-07	0.542015	0.372	0.102	0.0118836
Vps26a	3.0839e-08	0.542222	0.538	0.228	0.000773042
Adssl1	2.03599e-10	0.544059	0.35	0.049	5.10362e-06
Smpdl3a	1.52454e-07	0.544626	0.335	0.063	0.00382156
Ddx58	1.14113e-08	0.545524	0.241	0.034	0.000286047
Gng2	8.23358e-09	0.546928	0.577	0.257	0.000206391
2510009E07Rik	1.4631e-08	0.547883	0.253	0.049	0.000366755
Dync1i2	1.03905e-09	0.548203	0.644	0.272	2.6046e-05
Irf9	1.4787e-07	0.549592	0.314	0.049	0.00370665
Cdk20	2.112e-11	0.549926	0.243	0.015	5.29415e-07
Rnpep	3.56268e-12	0.549946	0.35	0.068	8.93057e-08
Gja1	4.30179e-07	0.551531	0.201	0.053	0.0107833
Cgnl1	3.04171e-07	0.554786	0.25	0.024	0.00762467
Ostc	2.56135e-09	0.55482	0.423	0.121	6.42054e-05
Xrn2	8.43772e-09	0.55506	0.61	0.257	0.000211508
Pomp	4.58674e-11	0.555909	0.674	0.296	1.14976e-06
Eaf1	8.01782e-10	0.558071	0.381	0.097	2.00983e-05
Sestd1	4.3688e-11	0.558483	0.612	0.228	1.09513e-06
Dnmt1	2.65768e-08	0.558797	0.265	0.029	0.0006662
Copb2	3.78489e-11	0.560374	0.38	0.083	9.48758e-07
Zcrb1	3.42568e-08	0.560576	0.563	0.223	0.000858715
Ube2l6	6.58879e-08	0.561776	0.249	0.029	0.00165161
Igfbp6	6.01099e-10	0.563004	0.219	0.005	1.50678e-05
Chil3	2.21117e-09	0.563734	0.163	0	5.54274e-05
Myl6	2.71217e-08	0.565315	0.899	0.626	0.000679859
Aprt	1.84008e-08	0.565486	0.727	0.383	0.000461253
Plekhm1	1.59284e-08	0.565557	0.346	0.063	0.000399278
Trem1	3.45938e-11	0.566977	0.179	0.005	8.67163e-07
Fkbp8	3.05004e-10	0.567	0.435	0.102	7.64553e-06
Kdr	8.03676e-10	0.568929	0.177	0.01	2.01458e-05
Upp1	7.30119e-12	0.569548	0.168	0.005	1.83019e-07
Tax1bp1	1.85069e-08	0.569769	0.865	0.607	0.000463912
Lamtor4	1.68347e-09	0.570448	0.415	0.126	4.21996e-05
Ppp4r2	1.26031e-10	0.570774	0.767	0.374	3.15923e-06
Rcbtb2	3.15246e-10	0.572174	0.266	0.029	7.90227e-06
Ankrd33b	5.3166e-13	0.57239	0.631	0.218	1.33271e-08
Sel1l3	5.54222e-07	0.573101	0.27	0.039	0.0138927
Thbd	3.2513e-11	0.573934	0.213	0.015	8.15003e-07
Psmc3	1.21126e-09	0.575254	0.446	0.146	3.03627e-05
Maf	1.02975e-08	0.576219	0.333	0.087	0.000258128
Msh3	2.79502e-09	0.576786	0.256	0.053	7.00628e-05
Cpne2	3.80228e-10	0.577308	0.304	0.053	9.53118e-06
Mllt3	5.51236e-07	0.577389	0.205	0.039	0.0138178
Trappc2l	1.56075e-11	0.578278	0.505	0.18	3.91234e-07
Tmem50a	3.12225e-10	0.578538	0.524	0.204	7.82653e-06
Dusp5	4.77353e-08	0.578935	0.722	0.403	0.00119658
Pdcd10	5.22914e-07	0.579154	0.607	0.248	0.0131079
Dram2	1.41659e-08	0.579593	0.443	0.097	0.000355095
Fcgr4	1.00967e-08	0.580576	0.311	0.063	0.000253093
Tmem171	1.78317e-08	0.581268	0.202	0.034	0.000446987
Mrpl52	2.69025e-09	0.582374	0.732	0.388	6.74365e-05
Sec61b	2.44385e-08	0.582461	0.767	0.413	0.000612599
Hsbp1	1.43103e-08	0.582462	0.53	0.199	0.000358717
Gpalpp1	1.77035e-10	0.583052	0.482	0.175	4.43773e-06
Cdc42ep2	6.1377e-12	0.583207	0.286	0.049	1.53854e-07
Ndufb1-ps	3.21404e-08	0.583403	0.717	0.35	0.000805663
Fis1	2.20695e-10	0.585342	0.582	0.214	5.53216e-06
Slc43a2	3.90071e-10	0.586321	0.472	0.131	9.77792e-06
Rtn4	4.84941e-12	0.58736	0.76	0.345	1.2156e-07
Rapgef2	1.27617e-06	0.587946	0.674	0.369	0.0319898
Cln8	3.47128e-11	0.588581	0.508	0.16	8.70145e-07
Gadd45a	3.80959e-08	0.588777	0.265	0.073	0.000954951
Mefv	1.18396e-08	0.588942	0.382	0.121	0.000296783
Rest	1.51463e-08	0.589565	0.45	0.16	0.000379673
Capza2	2.45157e-08	0.590055	0.742	0.383	0.000614534
Gk	9.66168e-07	0.590301	0.273	0.068	0.0242189
Fermt3	3.33245e-09	0.590303	0.566	0.189	8.35346e-05
Psen2	6.38423e-12	0.590904	0.293	0.019	1.60034e-07
Lamtor1	2.0346e-15	0.591201	0.471	0.117	5.10013e-11
Cmpk1	8.88221e-11	0.591226	0.599	0.228	2.2265e-06
Adora2b	4.76795e-12	0.591748	0.299	0.053	1.19518e-07
Rrbp1	3.10374e-07	0.592284	0.847	0.573	0.00778015
Hipk1	3.77573e-09	0.592819	0.493	0.155	9.46462e-05
Slc22a4	2.44548e-10	0.593304	0.436	0.117	6.13008e-06
Lamtor5	3.20977e-15	0.594755	0.493	0.136	8.04593e-11
Jpt1	3.48889e-09	0.594874	0.634	0.272	8.74559e-05
Sp3	3.54243e-07	0.596592	0.467	0.141	0.0088798
Ssu72	8.63817e-12	0.596901	0.508	0.17	2.16533e-07
Cmpk2	9.83282e-08	0.597371	0.118	0.01	0.00246479
Ddit3	7.24429e-07	0.59799	0.408	0.165	0.0181593
Blvra	5.01676e-13	0.598277	0.425	0.068	1.25755e-08
Nceh1	2.45061e-09	0.599418	0.636	0.257	6.14294e-05
Actb	7.93767e-12	0.59979	0.992	0.942	1.98973e-07
Vamp8	1.57901e-09	0.600193	0.727	0.408	3.95811e-05
Slfn8	1.43295e-09	0.600727	0.296	0.073	3.59197e-05
Cep85l	8.71555e-10	0.602567	0.311	0.053	2.18473e-05
Clta	6.4752e-09	0.604001	0.842	0.558	0.000162314
Rsrp1	3.36223e-07	0.605214	0.484	0.199	0.0084281
Tlr4	1.60028e-09	0.606097	0.262	0.029	4.01142e-05
Arpc2	1.85573e-09	0.609265	0.876	0.631	4.65177e-05
Anp32a	2.23682e-10	0.609809	0.488	0.146	5.60704e-06
Mkrn1	1.18966e-10	0.610299	0.57	0.199	2.98212e-06
Med8	2.19437e-12	0.610771	0.373	0.068	5.50062e-08
Tmem256	5.46887e-09	0.611949	0.685	0.33	0.000137088
Slc28a2	6.30347e-09	0.615417	0.221	0.015	0.000158009
Tmem167	9.94418e-09	0.616386	0.574	0.214	0.000249271
Usp18	1.27627e-08	0.616595	0.213	0.034	0.000319923
Glis3	1.89755e-08	0.617245	0.246	0.044	0.000475659
Chic2	1.60481e-09	0.619466	0.537	0.175	4.02278e-05
P2rx4	3.6495e-14	0.619864	0.449	0.102	9.14819e-10
Rsad2	9.52611e-07	0.622004	0.533	0.252	0.0238791
Serp1	7.51603e-10	0.622133	0.573	0.214	1.88404e-05
Il1a	1.63079e-06	0.623813	0.279	0.131	0.0408791
Aldh2	4.39651e-09	0.625877	0.405	0.112	0.000110207
Plec	7.02308e-08	0.626271	0.754	0.379	0.00176048
Rab11a	5.67673e-09	0.626437	0.65	0.272	0.000142299
Trim25	6.29382e-10	0.626455	0.766	0.364	1.57767e-05
Rab5c	2.8666e-13	0.626502	0.602	0.209	7.18571e-09
Frmd4a	5.66138e-07	0.62871	0.379	0.097	0.0141914
Cggbp1	1.58909e-11	0.628954	0.664	0.282	3.98338e-07
Pxk	1.20775e-09	0.63148	0.489	0.15	3.02746e-05
Pirb	8.75802e-11	0.634208	0.503	0.15	2.19537e-06
Pdia3	1.72513e-08	0.634635	0.644	0.306	0.000432439
Smad3	3.11237e-09	0.635968	0.222	0.029	7.80178e-05
Ugdh	1.5139e-06	0.63705	0.346	0.073	0.037949
Bnip3l	6.97148e-09	0.637213	0.426	0.126	0.000174754
Tyrobp	1.3724e-07	0.637285	0.909	0.762	0.0034402
Lilrb4a	2.32985e-11	0.638337	0.868	0.437	5.84025e-07
Eloc	1.16373e-09	0.638373	0.627	0.209	2.91713e-05
Casp8	9.55014e-11	0.638394	0.387	0.068	2.39393e-06
Nrp1	1.72715e-11	0.638841	0.295	0.034	4.32944e-07
Rtf2	9.08506e-13	0.639787	0.52	0.141	2.27735e-08
Lat2	1.88069e-09	0.640068	0.512	0.17	4.71432e-05
Serf2	5.20202e-09	0.640331	0.916	0.68	0.000130399
Ndufb8	2.27004e-11	0.64046	0.619	0.267	5.69031e-07
Capn2	1.04779e-06	0.641302	0.643	0.248	0.0262649
Map3k20	1.13201e-07	0.642946	0.49	0.184	0.0028376
Sin3b	3.05092e-11	0.646594	0.529	0.184	7.64774e-07
Ehd1	2.56542e-11	0.646903	0.823	0.5	6.43074e-07
Tsc22d4	3.53205e-11	0.647088	0.488	0.136	8.85379e-07
Snx5	2.58663e-10	0.647654	0.642	0.286	6.48391e-06
Hnrnpd	5.13237e-11	0.651238	0.537	0.15	1.28653e-06
Atp1b3	4.02382e-09	0.653942	0.697	0.32	0.000100865
Man2a1	2.63075e-12	0.655149	0.603	0.199	6.5945e-08
Slc16a3	2.15381e-08	0.6565	0.329	0.063	0.000539896
Cox5b	1.03488e-09	0.656755	0.791	0.413	2.59414e-05
Chmp4b	2.84811e-13	0.657205	0.85	0.524	7.13935e-09
Chmp5	2.73579e-13	0.658236	0.435	0.102	6.85781e-09
Sdc3	3.84665e-11	0.658708	0.465	0.097	9.6424e-07
Pld3	1.43292e-09	0.658984	0.434	0.126	3.5919e-05
Srgn	5.34159e-07	0.658995	0.883	0.612	0.0133898
Shisa5	1.1734e-09	0.66067	0.614	0.228	2.94136e-05
Pycard	2.09592e-10	0.665285	0.41	0.102	5.25383e-06
Cbr2	3.80877e-07	0.666376	0.259	0.073	0.00954743
Ifnar2	3.49864e-10	0.667256	0.72	0.335	8.77005e-06
Aldoa	4.52096e-07	0.667544	0.741	0.422	0.0113327
Tmem26	4.25277e-11	0.668556	0.18	0.005	1.06604e-06
Ifi207	6.53327e-07	0.671184	0.802	0.471	0.0163769
Rab1a	2.26146e-10	0.672016	0.718	0.325	5.6688e-06
Gm11084	6.92641e-11	0.672357	0.312	0.044	1.73624e-06
Ciao2a	5.7433e-13	0.672894	0.454	0.097	1.43967e-08
Stat1	2.1445e-08	0.673502	0.327	0.073	0.000537562
Slc31a1	1.27649e-14	0.675283	0.419	0.092	3.19977e-10
Tspan3	5.27658e-10	0.676652	0.504	0.18	1.32268e-05
Npc1	2.66464e-11	0.676679	0.491	0.107	6.67945e-07
Cerk	2.70239e-13	0.676961	0.443	0.092	6.77408e-09
Iqsec1	1.40665e-12	0.678076	0.305	0.034	3.52605e-08
Sdcbp	2.45308e-09	0.678102	0.859	0.476	6.14912e-05
Ggnbp2	1.40129e-10	0.681623	0.628	0.248	3.51262e-06
Arpc1b	8.75781e-11	0.682261	0.817	0.466	2.19532e-06
Ifi214	1.35188e-06	0.682427	0.187	0.01	0.0338875
Fkbp15	2.09707e-13	0.684395	0.422	0.107	5.25673e-09
Pi4k2b	6.64971e-09	0.684505	0.348	0.073	0.000166688
Ube2l3	5.48181e-09	0.685885	0.756	0.388	0.000137413
Prr13	4.17541e-10	0.688077	0.669	0.296	1.04665e-05
P2rx7	8.41127e-07	0.688439	0.271	0.083	0.0210845
Apaf1	1.31054e-11	0.688918	0.394	0.087	3.28513e-07
Ptgr1	4.04169e-12	0.689936	0.255	0.019	1.01313e-07
Ifitm6	6.88999e-11	0.689951	0.24	0.019	1.72711e-06
Aif1	6.86057e-08	0.691231	0.689	0.393	0.00171974
Epsti1	1.46287e-10	0.691684	0.341	0.049	3.66698e-06
Clic1	2.00215e-12	0.693751	0.852	0.529	5.01878e-08
Psmb10	6.43352e-13	0.69466	0.471	0.131	1.61269e-08
Rab7b	3.03377e-10	0.694989	0.589	0.214	7.60475e-06
Ednrb	4.79251e-09	0.695107	0.248	0.024	0.000120134
Gng5	2.11312e-13	0.695224	0.895	0.631	5.29697e-09
Pik3ap1	1.58761e-09	0.697934	0.749	0.369	3.97966e-05
Erp29	1.5105e-09	0.698466	0.518	0.165	3.78636e-05
Psmd8	1.21972e-09	0.698793	0.685	0.325	3.05748e-05
Rac2	1.04201e-13	0.707172	0.432	0.092	2.612e-09
Mmp8	2.21117e-09	0.707327	0.156	0	5.54274e-05
Trim30a	5.29461e-14	0.709132	0.463	0.131	1.3272e-09
Itm2b	2.04533e-07	0.711123	0.874	0.675	0.00512702
Ndufa3	1.33469e-14	0.713594	0.601	0.194	3.34567e-10
Atp6v0e	1.23694e-11	0.717369	0.841	0.5	3.10064e-07
Lrrc25	1.1387e-09	0.721732	0.461	0.112	2.85439e-05
Chmp2a	3.12501e-12	0.723801	0.72	0.325	7.83345e-08
Eps8	1.45066e-07	0.724757	0.776	0.422	0.00363637
Hacd4	1.12996e-14	0.72523	0.402	0.078	2.83248e-10
Smap1	3.74588e-18	0.726728	0.58	0.155	9.38981e-14
Flrt2	1.6964e-13	0.726968	0.232	0.01	4.25237e-09
Zfand5	6.55264e-13	0.72742	0.901	0.626	1.64255e-08
Myo1f	3.11404e-09	0.727495	0.477	0.155	7.80596e-05
Snx18	9.47922e-14	0.727602	0.589	0.214	2.37616e-09
Cd200	1.17627e-09	0.728258	0.246	0.019	2.94856e-05
Ctsa	5.51571e-11	0.728521	0.65	0.248	1.38262e-06
Vps35	5.01254e-15	0.729511	0.548	0.155	1.25649e-10
Stam2	4.00638e-11	0.730357	0.709	0.267	1.00428e-06
Calm2	3.34577e-10	0.73056	0.867	0.568	8.38684e-06
Taldo1	5.72552e-07	0.730979	0.617	0.262	0.0143521
Ndufb7	1.58787e-12	0.731063	0.629	0.248	3.98032e-08
Creg1	1.56508e-07	0.731714	0.54	0.233	0.00392318
Carhsp1	1.53815e-12	0.735778	0.339	0.073	3.85568e-08
Cycs	1.27731e-10	0.736164	0.665	0.282	3.20182e-06
Samhd1	6.14508e-13	0.738736	0.581	0.184	1.54039e-08
Gas2l3	3.66108e-12	0.739239	0.641	0.238	9.17723e-08
Airn	9.89522e-13	0.73934	0.509	0.155	2.48043e-08
Dhrs3	1.70515e-12	0.739976	0.416	0.068	4.27429e-08
Soat1	4.45321e-13	0.742421	0.792	0.413	1.11629e-08
Tmem106a	7.55482e-17	0.744156	0.507	0.121	1.89377e-12
Atp6v1c1	2.15822e-12	0.744462	0.676	0.257	5.41001e-08
Vps4b	2.1566e-10	0.745605	0.703	0.286	5.40595e-06
Mxi1	4.65359e-10	0.745862	0.58	0.184	1.16652e-05
Btg1	3.01213e-09	0.746647	0.937	0.786	7.55051e-05
Folr2	6.06583e-13	0.748806	0.344	0.049	1.52052e-08
Apoc2	7.57605e-11	0.750567	0.283	0.019	1.89909e-06
Jag1	8.12919e-11	0.75235	0.343	0.068	2.03774e-06
Ucp2	1.59506e-09	0.752459	0.796	0.466	3.99833e-05
Syk	3.92419e-12	0.753003	0.878	0.51	9.83677e-08
Pfn1	2.54142e-13	0.753788	0.903	0.646	6.37058e-09
Mindy1	2.02143e-13	0.755298	0.458	0.087	5.06711e-09
Evl	1.51287e-12	0.755503	0.416	0.083	3.79231e-08
Slc31a2	2.05031e-13	0.757318	0.404	0.083	5.13952e-09
Alox5ap	3.15886e-12	0.758019	0.802	0.451	7.91833e-08
Slc37a2	1.8981e-11	0.759361	0.554	0.16	4.75798e-07
Ccny	1.35713e-11	0.762249	0.405	0.17	3.40192e-07
Rai14	8.89671e-14	0.762614	0.581	0.218	2.23014e-09
B2m	4.37643e-12	0.762747	0.971	0.922	1.09704e-07
Eno1	1.19502e-11	0.764759	0.54	0.175	2.99557e-07
Osm	1.24968e-11	0.766356	0.434	0.068	3.13258e-07
Gapdh	2.54552e-09	0.769023	0.778	0.481	6.38086e-05
Itgam	8.64765e-12	0.769446	0.55	0.184	2.16771e-07
C5ar1	4.06873e-13	0.769808	0.458	0.097	1.01991e-08
Mpp1	4.87246e-17	0.771097	0.392	0.044	1.22138e-12
Ifi203	6.59166e-09	0.772354	0.518	0.214	0.000165233
Pid1	7.07856e-09	0.772596	0.646	0.34	0.000177438
Timp1	3.05689e-09	0.774473	0.281	0.034	7.6627e-05
Nos2	4.58944e-08	0.774909	0.129	0.01	0.00115043
C3ar1	4.66857e-10	0.775255	0.607	0.218	1.17027e-05
Gabarap	1.52888e-12	0.776012	0.9	0.621	3.83246e-08
Ada	1.75245e-13	0.776278	0.285	0.01	4.39288e-09
Atp8b4	3.38215e-12	0.781276	0.352	0.058	8.47804e-08
Ptpre	9.538e-10	0.781865	0.761	0.383	2.39089e-05
Nupr1	2.32063e-12	0.782491	0.42	0.112	5.81713e-08
Gramd1b	3.02226e-12	0.783753	0.346	0.063	7.5759e-08
Sema4d	1.98922e-08	0.785013	0.369	0.102	0.000498638
Tln1	2.16598e-09	0.785966	0.814	0.481	5.42945e-05
Hmox1	1.38276e-11	0.79012	0.739	0.316	3.46617e-07
Ern1	3.18782e-08	0.791261	0.68	0.335	0.000799092
Tgfbi	2.20855e-07	0.793581	0.617	0.34	0.00553618
Fnip2	1.45532e-11	0.795301	0.925	0.597	3.64805e-07
Lipa	6.54927e-10	0.796554	0.432	0.126	1.6417e-05
Lrmda	7.5193e-14	0.796998	0.658	0.238	1.88486e-09
H3f3b	7.11299e-13	0.799274	0.977	0.893	1.78301e-08
Cfl1	8.00843e-11	0.80012	0.906	0.65	2.00747e-06
Fbxl5	5.23124e-09	0.800326	0.387	0.107	0.000131132
Sptlc2	2.50181e-11	0.803344	0.691	0.296	6.27128e-07
Card19	4.35893e-09	0.803378	0.803	0.422	0.000109265
Cfp	3.01501e-12	0.803724	0.491	0.146	7.55772e-08
Basp1	8.92861e-11	0.804241	0.851	0.529	2.23814e-06
Rassf8	2.93481e-14	0.806859	0.366	0.044	7.3567e-10
Apbb1ip	2.28938e-11	0.807502	0.682	0.277	5.7388e-07
Rnf130	1.8489e-15	0.809078	0.554	0.117	4.63464e-11
F10	1.50068e-10	0.810354	0.482	0.184	3.76175e-06
Irak3	6.05509e-11	0.811479	0.421	0.107	1.51783e-06
Ifit3	2.7944e-09	0.811749	0.191	0.005	7.00472e-05
Atp6v0c	1.14709e-16	0.813131	0.928	0.714	2.87542e-12
A930007I19Rik	1.81155e-14	0.813904	0.46	0.112	4.54102e-10
Bst1	1.78326e-11	0.816529	0.42	0.073	4.4701e-07
Zeb2	1.76537e-13	0.817318	0.963	0.597	4.42526e-09
Morc3	1.80431e-13	0.81965	0.428	0.078	4.52287e-09
Rhog	2.65372e-11	0.820172	0.573	0.175	6.65208e-07
Selenow	2.07916e-10	0.821314	0.707	0.33	5.21182e-06
Notch2	2.51554e-12	0.822012	0.731	0.306	6.3057e-08
Metrnl	2.35837e-09	0.822678	0.749	0.325	5.91172e-05
Acap2	2.55007e-10	0.823526	0.766	0.369	6.39226e-06
Manf	9.73881e-14	0.825383	0.562	0.194	2.44123e-09
Ifi211	1.11284e-09	0.828578	0.559	0.189	2.78956e-05
Psmb6	1.00726e-11	0.830782	0.708	0.325	2.5249e-07
Iqgap2	3.00428e-13	0.837012	0.479	0.097	7.53082e-09
Elk3	2.7964e-14	0.838441	0.539	0.102	7.00974e-10
Rac1	7.87237e-14	0.842357	0.781	0.359	1.97337e-09
Plekho1	3.22132e-11	0.84457	0.683	0.267	8.07489e-07
2310022A10Rik	5.7369e-11	0.845513	0.515	0.126	1.43807e-06
Syngr1	5.7182e-11	0.847884	0.277	0.019	1.43338e-06
Cfb	1.77114e-13	0.849787	0.405	0.097	4.43972e-09
Cblb	6.39883e-12	0.849996	0.5	0.155	1.604e-07
Ptges	1.20497e-08	0.852907	0.273	0.053	0.00030205
Arpc5	4.39812e-15	0.85324	0.794	0.393	1.10248e-10
Cndp2	3.40535e-17	0.855169	0.742	0.267	8.53619e-13
Ldlrap1	1.62739e-17	0.855586	0.458	0.068	4.07938e-13
Lasp1	1.85427e-18	0.856082	0.698	0.209	4.6481e-14
Ccr5	6.56819e-07	0.857202	0.587	0.218	0.0164645
Rab5if	2.96341e-14	0.857548	0.493	0.092	7.42839e-10
Lpin2	1.41635e-13	0.858759	0.723	0.311	3.55037e-09
Sec61g	8.42873e-13	0.858987	0.799	0.417	2.11283e-08
Ap2s1	3.95743e-16	0.859877	0.652	0.228	9.92008e-12
Rab20	3.00144e-14	0.862475	0.625	0.184	7.52372e-10
4930430E12Rik	4.00062e-11	0.865799	0.436	0.112	1.00284e-06
Mndal	4.41999e-09	0.866031	0.695	0.374	0.000110796
Sdc1	2.04476e-09	0.870682	0.437	0.136	5.12561e-05
Cd300lf	2.28331e-12	0.875872	0.281	0.01	5.72358e-08
Cxcl5	3.97698e-08	0.87841	0.188	0.005	0.00099691
Eea1	7.37677e-12	0.884202	0.774	0.408	1.84913e-07
1700017B05Rik	8.60314e-13	0.885241	0.493	0.083	2.15655e-08
Snx30	9.86912e-14	0.885847	0.428	0.068	2.47389e-09
Mpeg1	1.24331e-11	0.891323	0.647	0.248	3.11661e-07
Ninj1	4.58721e-11	0.892071	0.84	0.456	1.14988e-06
Bri3	3.3874e-18	0.895462	0.885	0.524	8.49119e-14
Gla	2.57569e-16	0.89733	0.58	0.126	6.45649e-12
Grina	9.16245e-20	0.897412	0.546	0.136	2.29675e-15
Slc11a1	1.92177e-15	0.905419	0.507	0.083	4.81731e-11
Sem1	2.56892e-20	0.90672	0.92	0.612	6.43951e-16
Clec4a3	3.52102e-15	0.906752	0.522	0.107	8.82614e-11
Lgals3bp	1.89761e-20	0.911737	0.523	0.107	4.75675e-16
Rnf213	3.73956e-11	0.91333	0.419	0.121	9.37394e-07
Pgk1	7.66008e-11	0.917811	0.626	0.267	1.92015e-06
Phf11d	2.91718e-12	0.918271	0.286	0.01	7.31251e-08
Rybp	3.73847e-17	0.918767	0.719	0.282	9.37121e-13
Calm3	2.32577e-17	0.919826	0.556	0.15	5.83002e-13
Elob	5.97163e-17	0.923854	0.805	0.393	1.49691e-12
Rars	6.70788e-16	0.929312	0.563	0.136	1.68146e-11
Tcirg1	3.16012e-18	0.932777	0.598	0.136	7.92147e-14
Fam111a	2.32572e-11	0.941886	0.58	0.17	5.82989e-07
Ostf1	3.99395e-15	0.944219	0.726	0.282	1.00116e-10
Lgals9	2.10916e-17	0.95299	0.45	0.053	5.28704e-13
Ifi204	1.12024e-12	0.962647	0.596	0.209	2.8081e-08
Pdia6	7.72921e-14	0.963093	0.537	0.136	1.93748e-09
Lgals3	3.06799e-14	0.965339	0.968	0.835	7.69052e-10
Gm5150	5.9363e-20	0.968878	0.356	0.01	1.48805e-15
Rgl1	9.53066e-13	0.970368	0.791	0.374	2.38905e-08
Ctnnb1	4.26641e-15	0.97654	0.742	0.272	1.06946e-10
Por	3.4621e-16	0.981141	0.816	0.354	8.67845e-12
Met	1.88807e-14	0.983877	0.583	0.189	4.73282e-10
Mxd1	8.91792e-14	0.986873	0.626	0.228	2.23545e-09
Pira2	5.51846e-11	0.987216	0.517	0.16	1.38331e-06
Nr3c1	4.20544e-15	0.99423	0.66	0.199	1.05418e-10
Gpat3	1.94462e-17	0.995444	0.386	0.015	4.87459e-13
Igsf6	1.13679e-16	1.00097	0.552	0.112	2.8496e-12
Ms4a6b	1.90738e-20	1.00161	0.452	0.053	4.78123e-16
Lpxn	1.71203e-15	1.00252	0.562	0.097	4.29155e-11
Lamp1	4.32138e-17	1.0039	0.867	0.466	1.08324e-12
Rhov	6.39825e-17	1.0054	0.416	0.053	1.60385e-12
Med21	9.3293e-11	1.00931	0.379	0.092	2.33858e-06
Slfn1	3.75172e-15	1.00991	0.267	0	9.40443e-11
Ctss	4.46443e-14	1.01099	0.945	0.752	1.1191e-09
Abcc5	1.13765e-10	1.01629	0.381	0.063	2.85175e-06
Pkm	1.99541e-15	1.02541	0.822	0.388	5.0019e-11
Tgm2	1.11901e-17	1.02596	0.637	0.184	2.80503e-13
Tpm1	6.13559e-09	1.02654	0.529	0.218	0.000153801
Csf3	9.52557e-07	1.02759	0.171	0.024	0.0238777
Pla2g7	1.18806e-16	1.02844	0.745	0.272	2.97811e-12
Samd8	1.00581e-14	1.03198	0.569	0.16	2.52126e-10
Cd93	3.65056e-15	1.04153	0.468	0.058	9.15085e-11
Atp6v1g1	4.02142e-19	1.04321	0.81	0.35	1.00805e-14
Srsf11	4.65878e-10	1.04785	0.825	0.485	1.16782e-05
Npc2	2.27089e-18	1.05734	0.942	0.641	5.69244e-14
Phf11b	1.19834e-12	1.05807	0.307	0.019	3.00389e-08
Lpar1	4.39892e-17	1.05829	0.546	0.146	1.10268e-12
Mdm2	4.04848e-17	1.07779	0.85	0.403	1.01483e-12
Cd84	1.47791e-20	1.07914	0.632	0.155	3.70468e-16
Ccl9	1.69066e-11	1.08013	0.608	0.238	4.23798e-07
Ifi209	3.64386e-14	1.08936	0.319	0.029	9.13406e-10
Ifitm1	6.57535e-10	1.09011	0.186	0	1.64824e-05
Wwc1	7.77168e-16	1.09777	0.374	0.044	1.94813e-11
Ldha	9.91635e-12	1.0995	0.733	0.316	2.48573e-07
Lyst	3.0826e-18	1.10026	0.533	0.092	7.72715e-14
Rhou	2.53447e-22	1.10834	0.4	0.015	6.35315e-18
Gda	6.81777e-18	1.10895	0.505	0.078	1.70901e-13
Eif4ebp1	3.37822e-21	1.11706	0.516	0.068	8.46819e-17
Rtp4	8.7508e-14	1.12245	0.457	0.087	2.19356e-09
Itgb7	3.13563e-17	1.13573	0.598	0.141	7.86009e-13
Mcl1	7.58302e-20	1.14212	0.907	0.553	1.90084e-15
Trem2	1.57522e-12	1.14281	0.459	0.092	3.9486e-08
Cacna1d	5.01775e-21	1.1441	0.562	0.121	1.2578e-16
Prdx6	2.49364e-14	1.15309	0.572	0.189	6.2508e-10
Cotl1	2.60797e-17	1.15593	0.69	0.209	6.53741e-13
Xdh	6.72969e-19	1.15723	0.566	0.102	1.68693e-14
Kmt5a	5.73446e-21	1.15937	0.591	0.126	1.43746e-16
Cd14	8.63166e-15	1.15976	0.864	0.427	2.1637e-10
Xaf1	2.06256e-24	1.17394	0.444	0.053	5.17023e-20
Ccl2	5.60063e-16	1.17523	0.711	0.267	1.40391e-11
Slfn5	7.83e-14	1.18178	0.494	0.102	1.96275e-09
Zbp1	6.32482e-21	1.1848	0.486	0.053	1.58544e-16
Fam20c	2.83812e-20	1.18761	0.428	0.034	7.11432e-16
Cyba	2.23518e-19	1.191	0.916	0.534	5.60293e-15
Atf1	1.13941e-16	1.19358	0.62	0.165	2.85617e-12
Rnh1	3.12641e-15	1.19419	0.835	0.413	7.83696e-11
Msrb1	5.13086e-16	1.19738	0.563	0.107	1.28615e-11
Lcn2	1.94656e-09	1.20173	0.177	0.01	4.87945e-05
Ccrl2	1.01204e-15	1.20246	0.746	0.311	2.53688e-11
Psap	1.06904e-20	1.21422	0.943	0.631	2.67976e-16
Akr1a1	2.39733e-18	1.21898	0.841	0.476	6.00939e-14
Grn	4.25165e-23	1.22975	0.836	0.369	1.06576e-18
Txn1	5.76592e-21	1.23398	0.936	0.641	1.44534e-16
Ctsb	1.3582e-21	1.26041	0.962	0.718	3.40461e-17
Esd	3.57722e-24	1.2648	0.869	0.485	8.96702e-20
Fyb	1.75782e-21	1.27663	0.753	0.262	4.40633e-17
Slc7a8	7.57725e-22	1.29058	0.749	0.194	1.89939e-17
Pde7b	4.94164e-22	1.29743	0.456	0.034	1.23872e-17
Arg2	5.22209e-21	1.30566	0.779	0.296	1.30902e-16
Colec12	1.70564e-15	1.30906	0.504	0.117	4.27552e-11
Adam8	5.68667e-19	1.31224	0.734	0.238	1.42548e-14
Ifi202b	1.40853e-19	1.31415	0.72	0.233	3.53077e-15
Ly6a	1.089e-11	1.32136	0.304	0.029	2.7298e-07
Lgals1	1.19469e-20	1.32388	0.929	0.655	2.99473e-16
Sgk1	5.03731e-23	1.33434	0.529	0.117	1.2627e-18
Capg	5.01988e-22	1.36945	0.855	0.388	1.25833e-17
Ifitm2	2.76298e-17	1.37454	0.824	0.427	6.92597e-13
Msr1	1.00186e-26	1.38923	0.69	0.15	2.51136e-22
Cd68	9.77797e-22	1.3937	0.83	0.359	2.45104e-17
Hp	9.88924e-16	1.40803	0.271	0	2.47894e-11
Pf4	2.38406e-07	1.40887	0.542	0.301	0.00597613
Ly6c1	6.11005e-19	1.45164	0.394	0.005	1.53161e-14
Slfn2	5.87043e-29	1.46327	0.942	0.612	1.47154e-24
Lst1	1.54793e-20	1.48966	0.742	0.277	3.88019e-16
Bst2	1.16329e-24	1.49604	0.632	0.126	2.91601e-20
Fcer1g	1.81888e-28	1.49785	0.924	0.587	4.55939e-24
Tmsb10	3.23132e-18	1.49947	0.91	0.549	8.09995e-14
Ifi44	9.44937e-22	1.50492	0.445	0.034	2.36867e-17
Ms4a6d	3.92045e-21	1.50716	0.782	0.325	9.82739e-17
F13a1	7.30241e-21	1.51634	0.593	0.117	1.83049e-16
Glrx	3.9554e-25	1.52642	0.608	0.121	9.91501e-21
Hif1a	2.69176e-23	1.5394	0.773	0.296	6.74745e-19
Ftl1	1.05969e-33	1.558	0.991	0.893	2.65632e-29
Cstb	6.38334e-36	1.57352	0.951	0.704	1.60011e-31
Ms4a6c	3.63415e-22	1.57647	0.732	0.233	9.10973e-18
Tspo	2.00813e-28	1.57696	0.856	0.369	5.03378e-24
Inhba	7.303e-17	1.57931	0.488	0.097	1.83064e-12
Wfdc17	1.71579e-16	1.58062	0.689	0.243	4.30097e-12
Fabp4	2.52646e-13	1.5809	0.274	0.005	6.33308e-09
Mctp1	1.55017e-11	1.58484	0.471	0.087	3.8858e-07
Acod1	4.53321e-17	1.60966	0.485	0.112	1.13634e-12
Sod2	7.68541e-21	1.61422	0.76	0.354	1.9265e-16
Fth1	7.51639e-32	1.62825	0.994	0.879	1.88413e-27
Lhfpl2	2.35265e-32	1.63864	0.627	0.049	5.89739e-28
Clec4e	2.76789e-19	1.64137	0.728	0.262	6.93828e-15
Resf1	1.2626e-17	1.64658	0.677	0.262	3.16496e-13
Gm15056	4.28702e-09	1.65043	0.155	0.024	0.000107463
Vcan	1.29924e-14	1.68293	0.343	0.024	3.2568e-10
Ccr1	1.46489e-26	1.75389	0.644	0.073	3.67205e-22
Arg1	9.88924e-16	1.88115	0.239	0	2.47894e-11
Lgmn	2.35382e-25	1.91197	0.86	0.34	5.90032e-21
Ms4a4c	2.93118e-23	1.91282	0.559	0.049	7.34759e-19
Plpp3	6.53579e-19	1.96007	0.422	0.044	1.63833e-14
Prdx5	1.17064e-27	1.97525	0.826	0.306	2.93445e-23
Hilpda	2.68262e-32	1.97871	0.836	0.291	6.72452e-28
Cd36	1.1892e-20	1.9876	0.468	0.053	2.98097e-16
S100a9	2.0023e-17	2.10332	0.322	0.005	5.01916e-13
Gpx1	1.67156e-29	2.10561	0.899	0.447	4.1901e-25
Cebpb	5.39549e-44	2.1654	0.929	0.316	1.35249e-39
Slfn4	2.42583e-30	2.17889	0.494	0	6.08084e-26
Fcgr1	4.89938e-39	2.19443	0.7	0.053	1.22813e-34
Slpi	5.50171e-15	2.2329	0.489	0.131	1.37911e-10
Clec4d	1.75235e-40	2.33973	0.858	0.238	4.39262e-36
Gpnmb	2.07122e-20	2.34839	0.503	0.049	5.19193e-16
Irf7	7.72602e-39	2.44967	0.696	0.053	1.93668e-34
Plin2	2.83825e-44	2.51753	0.956	0.359	7.11464e-40
Ly6e	3.76816e-33	2.53861	0.807	0.15	9.44565e-29
Ccl6	1.55076e-26	2.56727	0.582	0.068	3.88728e-22
Ctsd	1.26892e-47	2.74529	0.908	0.248	3.18081e-43
Plac8	6.69693e-33	2.87932	0.639	0.039	1.67872e-28
Fabp5	1.6203e-22	2.87987	0.742	0.354	4.0616e-18
Cxcl3	5.67994e-19	2.89259	0.566	0.136	1.42379e-14
Thbs1	1.3825e-32	2.92401	0.65	0.073	3.4655e-28
Spp1	1.2608e-23	3.03241	0.686	0.18	3.16045e-19
Ly6c2	4.91011e-29	3.09922	0.568	0.019	1.23082e-24
S100a8	1.80142e-26	3.32416	0.481	0	4.51563e-22
Ifitm3	1.00404e-55	3.36464	0.922	0.16	2.51682e-51
Ifi27l2a	3.34384e-53	3.82344	0.952	0.359	8.382e-49
Ctsl	1.27413e-54	3.89833	0.968	0.296	3.19387e-50
Saa3	1.80142e-26	4.22052	0.454	0	4.51563e-22
Eef1a1	9.25644e-08	0.435072	0.932	0.963	0.00232031
Rpl34	1.18004e-07	0.445604	0.947	0.942	0.00295801
Rpl18	7.44198e-07	0.47	0.869	0.891	0.0186548
Rpl37	8.10363e-07	0.472486	0.917	0.944	0.0203134
Rps9	1.5854e-08	0.490576	0.908	0.921	0.000397411
Klrb1b	2.56467e-07	0.519733	0.126	0.003	0.00642886
Rpl37a	2.3622e-08	0.541514	0.956	0.947	0.000592132
Rpl23	2.82428e-08	0.541746	0.942	0.961	0.000707962
Rps27	1.5914e-08	0.56425	0.913	0.936	0.000398917
Rps13	2.23265e-07	0.586268	0.883	0.895	0.00559658
Rpl23a	9.05048e-10	0.596133	0.845	0.885	2.26868e-05
Rps11	5.19805e-07	0.601022	0.84	0.894	0.0130299
Rps24	5.53844e-10	0.604751	0.927	0.96	1.38832e-05
Rps10	7.06988e-07	0.605703	0.854	0.915	0.0177221
Rplp0	4.10841e-08	0.606714	0.869	0.872	0.00102986
Rpl22	3.25653e-07	0.610851	0.84	0.826	0.00816315
Rps12	1.0412e-10	0.619308	0.985	0.959	2.60999e-06
Rpl39	3.84721e-07	0.621437	0.927	0.923	0.0096438
Rpl36	9.41833e-07	0.624622	0.893	0.89	0.0236089
Rpsa	7.24815e-11	0.648021	0.869	0.864	1.81689e-06
Rpl28	3.6181e-11	0.653869	0.898	0.915	9.06949e-07
Tmem176a	5.86433e-07	0.665191	0.194	0.05	0.0147001
Rps19	4.15825e-09	0.694941	0.922	0.914	0.000104235
Gm11808	9.27108e-13	0.696884	0.932	0.919	2.32398e-08
Rps8	4.71333e-10	0.697122	0.942	0.929	1.18149e-05
Rpl18a	3.61693e-10	0.699081	0.874	0.903	9.06655e-06
Rps15	6.105e-10	0.702057	0.85	0.884	1.53034e-05
Rpl35a	2.09433e-12	0.708381	0.937	0.942	5.24986e-08
Vdr	3.03659e-08	0.721804	0.214	0.055	0.000761183
mt-Co1	8.85293e-08	0.722583	0.985	0.977	0.00221916
Plbd1	3.65382e-07	0.735736	0.325	0.174	0.00915904
Rps3a1	2.61991e-09	0.752671	0.879	0.902	6.56734e-05
Rpl13a	4.27617e-12	0.770271	0.913	0.894	1.07191e-07
Rps18	1.1845e-08	0.788458	0.835	0.767	0.000296919
Rps21	9.60018e-14	0.78979	0.932	0.92	2.40648e-09
Rpl13	3.22616e-16	0.79219	0.947	0.932	8.08701e-12
Rpl3	1.59173e-08	0.797592	0.757	0.715	0.000398998
Rps20	1.51684e-14	0.806225	0.956	0.952	3.80227e-10
Itgax	8.86538e-08	0.823026	0.228	0.035	0.00222228
Bcl2a1a	5.82707e-07	0.824153	0.272	0.127	0.0146067
Ehf	1.42717e-07	0.824829	0.126	0.007	0.00357748
mt-Nd4	1.84887e-07	0.828354	0.883	0.833	0.00463457
Pdlim1	3.97172e-07	0.844765	0.277	0.082	0.00995592
Rps4x	4.93509e-12	0.845709	0.869	0.865	1.23708e-07
Adam23	5.4083e-08	0.850339	0.155	0.002	0.0013557
Sprr1b	8.91426e-08	0.859674	0.175	0.028	0.00223454
Rtn1	7.9244e-08	0.86104	0.136	0.001	0.00198641
Rps5	3.07489e-12	0.868	0.893	0.859	7.70784e-08
1700001K19Rik	3.34197e-08	0.880033	0.17	0.008	0.000837732
Asprv1	1.47536e-11	0.906901	0.233	0.047	3.69829e-07
Rpl12	2.79959e-09	0.917674	0.796	0.774	7.01774e-05
Slco3a1	1.0259e-06	0.923403	0.257	0.101	0.0257163
2310046K23Rik	1.18242e-09	0.942636	0.223	0.024	2.96397e-05
mt-Atp6	3.72948e-12	0.945492	0.956	0.945	9.34869e-08
Hspa8	2.73139e-09	0.957126	0.869	0.831	6.84676e-05
Mmp25	7.4801e-08	0.959726	0.209	0.024	0.00187504
mt-Co2	2.42715e-15	0.964914	0.981	0.968	6.08412e-11
Rpl5	2.04603e-10	0.967191	0.816	0.807	5.12877e-06
Jup	2.06863e-07	0.985371	0.301	0.113	0.00518543
Ciita	6.56402e-11	0.986739	0.204	0.007	1.6454e-06
Eef1b2	1.56073e-09	0.999186	0.733	0.726	3.91228e-05
Rplp1	1.13033e-23	1.00584	0.981	0.959	2.83339e-19
Fxyd3	5.74101e-07	1.02395	0.175	0.041	0.014391
Pde4b	3.12932e-07	1.02698	0.68	0.61	0.00784427
Plpp1	1.99284e-06	1.0376	0.15	0.017	0.0499545
Fgf13	9.83282e-08	1.04031	0.146	0.011	0.00246479
mt-Co3	3.32903e-17	1.04459	0.971	0.953	8.34488e-13
Nectin1	1.77793e-08	1.04845	0.233	0.052	0.000445674
Top1	1.54791e-08	1.05125	0.738	0.684	0.000388015
Akap13	5.78649e-09	1.06861	0.796	0.777	0.00014505
Lypd3	7.81064e-08	1.10641	0.282	0.086	0.00195789
Tmem176b	3.05428e-12	1.11646	0.316	0.058	7.65617e-08
Tmco3	1.09308e-06	1.12108	0.267	0.11	0.0274003
mt-Cytb	1.34499e-13	1.12221	0.883	0.839	3.37148e-09
Lrba	3.96915e-07	1.13108	0.194	0.052	0.00994946
Krt77	1.6227e-11	1.13171	0.199	0.003	4.06761e-07
Hsp90ab1	1.2163e-15	1.1337	0.913	0.905	3.04891e-11
Ltc4s	1.12791e-06	1.14932	0.16	0.03	0.0282733
Perp	4.88812e-07	1.16989	0.306	0.121	0.0122531
Clic4	1.29327e-09	1.1874	0.782	0.794	3.24184e-05
Tnf	4.69362e-09	1.19785	0.568	0.37	0.000117655
H2-M2	2.45597e-12	1.2053	0.218	0.002	6.15638e-08
Lmna	5.84152e-16	1.21407	0.845	0.804	1.46429e-11
Hapln3	1.42717e-07	1.21417	0.126	0.001	0.00357748
Dgkh	1.05129e-07	1.22664	0.422	0.233	0.00263527
Tnfaip2	1.04306e-06	1.24828	0.757	0.753	0.0261465
Fam25c	1.40575e-10	1.25536	0.248	0.022	3.52379e-06
Slc38a1	2.61346e-08	1.25551	0.587	0.402	0.000655117
Mgl2	9.41164e-11	1.28916	0.223	0.01	2.35922e-06
Ahr	9.26905e-10	1.29429	0.359	0.136	2.32347e-05
Lrrk1	6.72682e-07	1.30018	0.301	0.114	0.0168621
Cldn1	2.25509e-10	1.30869	0.248	0.041	5.65284e-06
Sfn	1.54579e-08	1.31068	0.447	0.267	0.000387483
Irf4	1.04978e-11	1.31681	0.272	0.032	2.63148e-07
Aff3	9.56257e-12	1.32388	0.223	0.028	2.39705e-07
Zfp366	1.068e-09	1.34943	0.194	0.002	2.67716e-05
H2-DMb2	6.56896e-11	1.35359	0.233	0.018	1.64664e-06
Sbsn	9.20122e-10	1.36476	0.301	0.067	2.30647e-05
Gm20513	9.88924e-16	1.37738	0.282	0.015	2.47894e-11
Arhgap26	1.9021e-08	1.39215	0.524	0.365	0.0004768
Dapk1	4.61347e-07	1.40893	0.379	0.162	0.0115646
Ldlrad4	4.97323e-08	1.41946	0.345	0.119	0.00124664
Sprr1a	1.95749e-08	1.42612	0.364	0.115	0.000490684
Fnbp1l	2.9969e-09	1.43185	0.33	0.117	7.51233e-05
Rnf180	9.36591e-09	1.44877	0.218	0.031	0.000234775
Dcstamp	2.07219e-11	1.46592	0.209	0.012	5.19437e-07
Hnrnpll	2.77171e-07	1.47455	0.442	0.288	0.00694784
Ccser1	1.03973e-07	1.47571	0.175	0.011	0.00260628
Ctnnd2	4.32731e-10	1.50506	0.199	0.017	1.08473e-05
Ly6d	1.33132e-13	1.50795	0.364	0.067	3.33722e-09
Malt1	2.45282e-14	1.50928	0.757	0.621	6.14847e-10
Ptprj	1.15692e-11	1.51737	0.767	0.687	2.90004e-07
Peli1	1.29469e-10	1.52798	0.631	0.469	3.2454e-06
Ank	2.08672e-07	1.55913	0.257	0.067	0.00523077
mt-Nd1	1.78826e-23	1.57627	0.913	0.781	4.48264e-19
Rel	3.01443e-12	1.59401	0.743	0.685	7.55627e-08
Nr4a2	1.8908e-09	1.60482	0.359	0.149	4.73968e-05
Mthfs	1.14609e-07	1.64731	0.403	0.247	0.00287291
Dst	2.76571e-13	1.65599	0.602	0.283	6.9328e-09
Apbb2	7.43353e-10	1.66045	0.32	0.095	1.86336e-05
Grasp	1.40546e-14	1.66194	0.262	0.019	3.52307e-10
Gm47283	2.71112e-18	1.68531	0.874	0.764	6.79597e-14
Cd83	1.05099e-17	1.68697	0.694	0.389	2.63452e-13
Lsmem1	1.75405e-09	1.691	0.451	0.195	4.39689e-05
Hsp90aa1	1.32294e-11	1.71247	0.82	0.836	3.31621e-07
Tbc1d4	9.4336e-07	1.7419	0.282	0.081	0.0236472
Cst3	8.97257e-08	1.81273	0.845	0.903	0.00224915
Ccl22	4.39017e-08	1.8225	0.141	0.005	0.00110048
Epcam	5.3858e-15	1.83452	0.398	0.089	1.35006e-10
H2-DMa	1.04104e-17	1.83463	0.534	0.229	2.60957e-13
Pxdc1	1.61287e-15	1.89089	0.359	0.039	4.04297e-11
Nfkb1	1.59978e-18	1.89741	0.791	0.663	4.01018e-14
Cacna1e	2.30953e-10	1.93467	0.204	0.002	5.78931e-06
Krt1	4.31131e-19	1.9499	0.364	0.02	1.08072e-14
Nr4a3	1.30693e-12	2.04776	0.413	0.112	3.27609e-08
Krtdap	1.30715e-22	2.097	0.427	0.051	3.27663e-18
Cd86	9.30813e-22	2.15951	0.709	0.367	2.33327e-17
Phlpp1	9.35283e-16	2.16886	0.592	0.289	2.34447e-11
Foxn3	6.89617e-18	2.2822	0.626	0.28	1.72866e-13
Lgals7	1.02826e-21	2.30414	0.675	0.279	2.57754e-17
H2-DMb1	2.26925e-33	2.35037	0.602	0.049	5.68832e-29
Krt10	1.45942e-29	2.38712	0.519	0.035	3.65833e-25
Hspa1b	6.10907e-21	2.44553	0.505	0.11	1.53136e-16
Cacnb2	5.75901e-12	2.45495	0.233	0.009	1.44361e-07
Il1r2	1.35223e-14	2.59297	0.413	0.115	3.38965e-10
Zeb1	1.1257e-20	2.7672	0.451	0.086	2.82178e-16
Ccl17	1.20733e-09	2.9611	0.165	0.002	3.02643e-05
Mfge8	6.91661e-18	2.98547	0.359	0.031	1.73379e-13
Dennd4a	7.05584e-18	3.0066	0.689	0.379	1.76869e-13
Cd207	6.08753e-20	3.32111	0.359	0.004	1.52596e-15
Hspa1a	1.05932e-36	3.65122	0.791	0.223	2.6554e-32
H2-Eb1	2.44259e-61	4.53783	0.927	0.11	6.12283e-57
H2-Ab1	7.51493e-61	4.55648	0.937	0.154	1.88377e-56
Cd74	4.60179e-63	4.58396	0.976	0.262	1.15353e-58
H2-Aa	4.74775e-57	4.58799	0.917	0.141	1.19012e-52

## Sheet: Table S2-2
Table S2-2. Differentially expressed genes identified in monocytes in mouse skin samples from the control and frostbite groups. The DEGs were defined as those with Benjamini–Hochberg (BH) adjusted p-value < 0.05 and a fold change of log2FC > 0.25 (significantly upregulated) or < -0.25 (significantly downregulated).
Gene	p_val	avg_log2FC	pct.1	pct.2	p_val_adj
Plek	8.02715e-08	0.651876	0.863	0.273	0.00201217
Bcl2l11	1.83698e-06	1.0312	0.691	0.242	0.0460476
G0s2	7.47364e-08	1.16044	0.701	0.061	0.00187342
Ehd1	1.5826e-06	1.24322	0.699	0.182	0.0396711
Lilr4b	1.6621e-07	1.36557	0.819	0.212	0.0041664
Pkm	1.2988e-06	1.55603	0.629	0.152	0.0325569
Card19	1.30785e-06	1.60818	0.632	0.152	0.0327839
Samsn1	1.4368e-06	1.62079	0.747	0.212	0.0360163
Tpd52	5.17439e-07	1.63545	0.686	0.242	0.0129706
Lyn	1.47861e-06	1.67276	0.668	0.212	0.0370644
Ftl1	1.98285e-08	1.67725	0.976	0.697	0.000497041
Btg1	8.73084e-09	1.70583	0.88	0.485	0.000218856
Atp6v0c	3.25521e-07	1.74544	0.795	0.333	0.00815984
Vps4b	2.54032e-07	1.83123	0.634	0.152	0.00636782
Mirt1	5.34865e-09	1.90818	0.695	0.091	0.000134074
Pnrc1	5.08172e-10	1.92311	0.781	0.182	1.27384e-05
Cflar	1.40023e-06	1.93472	0.664	0.121	0.0350995
Lcp1	8.86823e-09	1.93503	0.685	0.121	0.0002223
Ninj1	5.72244e-07	2.04355	0.673	0.182	0.0143444
Tmem189	1.54569e-06	2.04865	0.522	0.03	0.0387458
Ptafr	2.7711e-08	2.06637	0.617	0.061	0.000694631
Tnfrsf1b	5.07557e-09	2.08058	0.691	0.152	0.000127229
Gadd45b	7.33871e-09	2.08786	0.81	0.242	0.000183959
Ets2	1.32309e-08	2.10784	0.747	0.212	0.000331658
Slc15a3	6.39619e-10	2.13371	0.766	0.091	1.60333e-05
Casp4	1.53479e-06	2.13593	0.517	0.061	0.0384725
Irak2	7.35521e-09	2.16565	0.803	0.152	0.000184373
Fcer1g	2.29411e-11	2.18085	0.917	0.273	5.75064e-07
Rab11fip1	2.77712e-08	2.25645	0.679	0.121	0.00069614
Prdx5	6.75838e-09	2.27647	0.86	0.394	0.000169412
Trem3	1.46919e-06	2.29203	0.504	0.03	0.0368282
Syk	5.20681e-08	2.29773	0.641	0.121	0.00130519
Ifitm2	7.40839e-08	2.31049	0.735	0.152	0.00185706
Esd	8.42981e-07	2.31841	0.608	0.152	0.021131
Fas	5.28091e-07	2.3231	0.489	0.03	0.0132377
Ccr1	1.33405e-07	2.32385	0.59	0.03	0.00334407
Hcar2	1.084e-08	2.33198	0.696	0.091	0.000271725
Sdcbp	8.40761e-08	2.34812	0.624	0.091	0.00210753
C5ar1	3.73555e-07	2.36251	0.505	0.03	0.00936389
Mxd1	1.32477e-10	2.39199	0.826	0.242	3.32081e-06
Ankrd33b	5.89836e-11	2.42046	0.744	0.061	1.47854e-06
Ctsz	1.93868e-07	2.45012	0.604	0.091	0.00485968
Rnf149	5.51015e-08	2.47344	0.577	0.03	0.00138123
Grina	6.60412e-07	2.47861	0.591	0.061	0.0165546
Irak3	2.33508e-08	2.48017	0.596	0.061	0.000585335
Mapkapk2	6.04331e-10	2.4834	0.713	0.121	1.51488e-05
Snap23	4.89932e-09	2.48822	0.675	0.091	0.000122811
Ctsb	1.08395e-11	2.49028	0.751	0.091	2.71715e-07
Lilrb4a	7.61783e-12	2.51288	0.883	0.212	1.90956e-07
Iqsec1	5.15163e-07	2.51983	0.501	0	0.0129136
Zeb2	3.74295e-13	2.53586	0.923	0.212	9.38246e-09
Srgn	1.24347e-13	2.53598	0.971	0.364	3.11702e-09
Ptprc	2.26164e-09	2.543	0.746	0.152	5.66925e-05
Marcks	2.79792e-10	2.54894	0.728	0.091	7.01354e-06
Sgms2	1.77013e-11	2.56499	0.802	0.182	4.43717e-07
Rab7	6.3831e-10	2.61819	0.768	0.182	1.60005e-05
Chil1	1.34721e-07	2.63849	0.502	0.03	0.00337705
Sema4d	3.44868e-10	2.66418	0.659	0.03	8.6448e-06
Pla2g7	1.96634e-06	2.70964	0.469	0	0.0492902
Mcl1	1.88533e-12	2.73372	0.841	0.152	4.72596e-08
Cd24a	1.91218e-10	2.8261	0.664	0.03	4.79326e-06
Lyst	2.9711e-10	2.83151	0.702	0.091	7.44766e-06
Hilpda	5.2571e-08	2.86193	0.605	0.061	0.0013178
Wfdc17	5.46745e-07	2.87282	0.576	0.061	0.0137052
Upp1	1.79942e-08	2.87367	0.537	0	0.000451061
Cd274	3.52811e-11	2.87832	0.812	0.212	8.84392e-07
Pik3ap1	1.23894e-12	2.9008	0.82	0.121	3.10565e-08
Resf1	4.14643e-13	2.92393	0.859	0.152	1.03939e-08
Rab20	1.08436e-09	2.92682	0.642	0	2.71817e-05
Il1b	3.93222e-14	2.92942	0.908	0.091	9.8569e-10
Klf2	5.18159e-08	3.00317	0.653	0.091	0.00129887
S100a9	9.60355e-17	3.01778	0.961	0.03	2.40732e-12
Ntng2	2.93723e-07	3.01803	0.541	0.03	0.00736275
Slc7a11	2.23847e-11	3.05197	0.823	0.091	5.61117e-07
Marcksl1	5.36566e-12	3.05279	0.826	0.121	1.34501e-07
Acod1	8.30685e-15	3.13067	0.912	0.061	2.08228e-10
Apbb1ip	8.04427e-10	3.14443	0.642	0.03	2.01646e-05
Plin2	3.84922e-12	3.14476	0.831	0.091	9.64883e-08
Arg2	2.13202e-11	3.15833	0.758	0.03	5.34433e-07
Cd14	9.26336e-15	3.17979	0.912	0.121	2.32205e-10
Nlrp3	4.39938e-11	3.18386	0.772	0.121	1.10279e-06
Cyp4f18	1.08437e-09	3.21772	0.574	0	2.71819e-05
Fpr1	1.08436e-09	3.2686	0.598	0	2.71817e-05
Il1rn	2.71216e-13	3.28455	0.896	0.242	6.79858e-09
Il1f9	1.45157e-11	3.36798	0.764	0.091	3.63866e-07
Clec4e	6.71928e-15	3.38564	0.883	0.061	1.68432e-10
Slfn2	1.81097e-14	3.38657	0.891	0.091	4.53956e-10
S100a8	2.05252e-16	3.42236	0.945	0.061	5.14504e-12
Trem1	6.61343e-10	3.44776	0.653	0	1.65779e-05
Fth1	8.48478e-18	3.45454	0.999	0.667	2.12688e-13
Msrb1	1.10112e-10	3.45681	0.699	0	2.76017e-06
Sod2	4.05647e-11	3.46649	0.781	0.121	1.01684e-06
Cxcl2	2.1467e-16	3.57135	0.997	0.303	5.38114e-12
Stfa2l1	5.55108e-07	3.69364	0.512	0.03	0.0139149
Clec4d	1.88728e-16	3.89814	0.929	0.061	4.73083e-12
Ccrl2	2.51619e-14	4.0068	0.896	0.061	6.30733e-10
Ccl3	1.16087e-14	4.25165	0.896	0.091	2.90994e-10
Slfn4	6.6135e-10	4.3027	0.668	0	1.65781e-05
Cebpb	3.63366e-17	4.34527	0.909	0.03	9.10849e-13
Cstdc4	2.2474e-08	4.56797	0.596	0	0.000563357
Rsad2	5.41287e-08	4.6151	0.548	0.03	0.00135684
Cxcl3	4.56623e-09	4.9912	0.629	0	0.000114462
Ccl4	2.00595e-11	5.26217	0.761	0.03	5.02831e-07
Lcn2	1.11327e-13	5.74634	0.805	0.061	2.79063e-09
Lag3	7.44506e-07	0.568421	0.121	0.001	0.0186625
Pole4	2.90735e-08	0.684678	0.152	0.018	0.000728786
Sult2b1	7.44506e-07	0.737638	0.121	0.006	0.0186625
Sema5a	8.12418e-07	0.762557	0.152	0.002	0.0203649
Snhg6	7.44506e-07	0.899243	0.121	0.007	0.0186625
Mnat1	7.44506e-07	0.899691	0.121	0.004	0.0186625
Lat2	6.09485e-07	0.89992	0.182	0.007	0.015278
Prkd2	7.44506e-07	0.924145	0.121	0.009	0.0186625
Ap1s1	7.44506e-07	0.925262	0.121	0.007	0.0186625
Ccl27a	7.44506e-07	0.981504	0.121	0.001	0.0186625
St14	7.44506e-07	0.984648	0.121	0.005	0.0186625
Dnm1l	8.12418e-07	1.02087	0.152	0.02	0.0203649
Usp14	9.01328e-07	1.05243	0.152	0.014	0.0225936
Pdzk1ip1	9.49226e-07	1.06326	0.152	0.006	0.0237943
Desi1	3.50214e-08	1.07495	0.182	0.007	0.000877882
Enah	7.44506e-07	1.08036	0.121	0.007	0.0186625
Pdgfa	2.90735e-08	1.08549	0.152	0.005	0.000728786
8430426J06Rik	7.44506e-07	1.08941	0.121	0.001	0.0186625
Rcan1	1.66789e-06	1.10367	0.212	0.018	0.041809
Nav1	4.21728e-07	1.12321	0.182	0.014	0.0105715
Rptor	2.50241e-08	1.14116	0.212	0.024	0.000627279
Txk	7.44506e-07	1.1595	0.121	0.005	0.0186625
Unc13b	7.44506e-07	1.16924	0.121	0.002	0.0186625
Fkbp2	4.84454e-07	1.17638	0.182	0.014	0.0121438
Igfbp3	8.55762e-07	1.18425	0.152	0.006	0.0214514
Tecr	4.68923e-07	1.19685	0.242	0.037	0.0117545
Epg5	9.49226e-07	1.20479	0.152	0.009	0.0237943
Aloxe3	7.44506e-07	1.20793	0.121	0.001	0.0186625
Rangap1	8.55762e-07	1.2108	0.152	0.011	0.0214514
Hsp90aa1	3.06509e-07	1.22551	0.758	0.428	0.00768326
Net1	3.50214e-08	1.22681	0.182	0.008	0.000877882
Ints14	3.69478e-08	1.24394	0.182	0.013	0.000926171
Chit1	1.12541e-09	1.25188	0.182	0.005	2.82106e-05
Tmem45a	2.90735e-08	1.25503	0.152	0.007	0.000728786
Arl4a	5.2918e-11	1.27285	0.242	0.013	1.3265e-06
Lce3d	7.44506e-07	1.2882	0.121	0.002	0.0186625
Slc24a3	4.11137e-08	1.29812	0.182	0.013	0.0010306
Pomgnt1	7.44506e-07	1.30037	0.121	0.005	0.0186625
Pof1b	9.01328e-07	1.30083	0.152	0.005	0.0225936
Pmp22	2.42146e-07	1.30534	0.212	0.011	0.00606988
Fdx1	1.12541e-09	1.30661	0.182	0.006	2.82106e-05
2310050C09Rik	7.44506e-07	1.30986	0.121	0	0.0186625
Ltc4s	7.44506e-07	1.32041	0.121	0.001	0.0186625
Ppp2r2a	3.88114e-07	1.32628	0.303	0.067	0.00972886
Adamts9	8.12418e-07	1.32787	0.152	0.004	0.0203649
Lmo7	9.01328e-07	1.34403	0.152	0.016	0.0225936
Vwa5a	8.12418e-07	1.34864	0.152	0.005	0.0203649
Arntl	2.90735e-08	1.35532	0.152	0.006	0.000728786
Gm9750	7.44506e-07	1.36639	0.121	0.003	0.0186625
Nono	2.1665e-08	1.37108	0.212	0.023	0.000543076
Itgb6	8.55762e-07	1.38021	0.152	0.007	0.0214514
Ivns1abp	1.05543e-06	1.38109	0.212	0.02	0.0264564
Pmepa1	1.12541e-09	1.39048	0.182	0.019	2.82106e-05
Phldb3	4.21728e-07	1.40648	0.182	0.002	0.0105715
Ipmk	1.93689e-07	1.4182	0.303	0.058	0.0048552
Pard3	3.69478e-08	1.42023	0.182	0.011	0.000926171
Zdhhc21	3.50214e-08	1.43919	0.182	0.007	0.000877882
Grap2	4.41712e-07	1.45304	0.182	0.006	0.0110724
Nucks1	8.12418e-07	1.51178	0.152	0.014	0.0203649
Top1	3.14286e-08	1.51263	0.697	0.295	0.00078782
Arhgap32	2.62522e-08	1.51503	0.212	0.008	0.000658064
Tprg	1.60897e-12	1.5166	0.242	0.002	4.03319e-08
Bag3	7.44506e-07	1.52238	0.121	0.017	0.0186625
Eif3e	7.66544e-08	1.52332	0.242	0.024	0.0019215
Endou	1.46143e-09	1.52369	0.212	0.003	3.66336e-05
Snrpg	9.79508e-08	1.53081	0.273	0.059	0.00245533
Cyp11a1	2.90735e-08	1.53856	0.152	0	0.000728786
Hapln3	2.90735e-08	1.54838	0.152	0	0.000728786
Rere	3.26109e-08	1.55706	0.303	0.038	0.000817458
Urah	1.5275e-09	1.55883	0.303	0.02	3.82898e-05
Ankrd28	1.33722e-08	1.5624	0.242	0.022	0.0003352
Fbxo34	5.95643e-07	1.56583	0.333	0.031	0.014931
Klk9	7.44506e-07	1.56901	0.121	0	0.0186625
Mbnl1	1.60597e-06	1.5973	0.212	0.025	0.0402569
Agap1	6.78908e-08	1.5976	0.242	0.031	0.00170182
Atp8b1	2.90735e-08	1.60966	0.152	0.008	0.000728786
Igsf3	8.12418e-07	1.63022	0.152	0.005	0.0203649
Ppif	4.77391e-10	1.63539	0.273	0.019	1.19668e-05
Sprr2h	1.60897e-12	1.63774	0.242	0.004	4.03319e-08
Wwtr1	8.24946e-10	1.64458	0.242	0.037	2.06789e-05
Hs6st2	1.12541e-09	1.6464	0.182	0	2.82106e-05
Baiap2	8.55757e-09	1.66443	0.242	0.023	0.000214513
Vegfc	7.44506e-07	1.66724	0.121	0.001	0.0186625
Cdcp1	1.57938e-07	1.66877	0.212	0.017	0.00395903
Tll1	7.44506e-07	1.66993	0.121	0.002	0.0186625
1700025G04Rik	4.29378e-11	1.67832	0.212	0.005	1.07632e-06
Taok3	1.09679e-06	1.68137	0.212	0.018	0.0274932
Pon2	1.05543e-06	1.68487	0.212	0.03	0.0264564
Efna5	1.23044e-06	1.68971	0.212	0.016	0.0308435
Fam83b	3.50214e-08	1.69612	0.182	0.003	0.000877882
Atp5g2	1.1197e-06	1.6989	0.242	0.043	0.0280676
Gm49662	2.90735e-08	1.71949	0.152	0.007	0.000728786
Slc6a4	4.29378e-11	1.73709	0.212	0.002	1.07632e-06
Fhit	9.49226e-07	1.74651	0.152	0.003	0.0237943
Rpl17	4.27673e-08	1.74944	0.727	0.439	0.00107205
Hs3st1	4.29378e-11	1.75552	0.212	0.001	1.07632e-06
Arap2	1.46143e-09	1.76155	0.212	0.017	3.66336e-05
Dennd2c	5.2918e-11	1.76435	0.242	0.011	1.3265e-06
Ahr	4.29378e-11	1.76878	0.212	0.004	1.07632e-06
Eif5b	3.40715e-07	1.77352	0.364	0.067	0.00854071
Cobll1	3.54632e-09	1.78613	0.273	0.013	8.88957e-05
Pls3	9.78951e-09	1.78654	0.242	0.022	0.000245394
Clasp2	4.35776e-07	1.79051	0.242	0.022	0.0109236
Cldn4	1.96356e-12	1.79832	0.273	0.024	4.92207e-08
Dbi	8.93258e-08	1.79918	0.424	0.093	0.00223913
Ptgs1	4.29378e-11	1.80413	0.212	0.004	1.07632e-06
Tango6	7.44506e-07	1.81126	0.121	0.007	0.0186625
Cst6	1.39252e-08	1.81149	0.333	0.067	0.000349062
Rpl36al	1.86996e-06	1.81531	0.424	0.119	0.0468742
Adrm1	1.99143e-06	1.81734	0.242	0.021	0.0499192
Rpl24	4.54876e-07	1.8218	0.697	0.362	0.0114024
Elovl1	7.0673e-09	1.83285	0.303	0.032	0.000177156
Klk7	1.42321e-11	1.84492	0.303	0.014	3.56757e-07
Ppia	1.90434e-07	1.85566	0.606	0.226	0.00477362
Serpinb5	1.09679e-06	1.86397	0.212	0.021	0.0274932
Ovol1	1.05543e-06	1.86865	0.212	0.016	0.0264564
Fyn	9.11542e-10	1.87057	0.242	0.015	2.28496e-05
Cobl	5.90722e-14	1.87543	0.273	0.002	1.48076e-09
Sptlc3	2.90735e-08	1.88549	0.152	0.002	0.000728786
Ehf	1.16866e-09	1.88663	0.242	0.006	2.92947e-05
Rpl10	4.26787e-08	1.89215	0.697	0.385	0.00106983
Nme2	8.92852e-10	1.90291	0.455	0.089	2.23811e-05
Tjp2	9.78951e-09	1.90386	0.242	0.013	0.000245394
Rps25	7.90378e-07	1.9174	0.606	0.315	0.0198124
Rpl37	2.44833e-08	1.92015	0.818	0.484	0.000613722
Grasp	1.05248e-06	1.92393	0.152	0.005	0.0263825
Tsc22d2	6.29523e-09	1.94142	0.424	0.081	0.000157803
Mrgprb1	2.90735e-08	1.94166	0.152	0	0.000728786
Fam135a	4.15221e-10	1.94492	0.273	0.014	1.04083e-05
Rpl38	2.48739e-08	1.94803	0.606	0.277	0.000623514
Tubb2a	5.37027e-13	1.97185	0.394	0.019	1.34617e-08
Cacna1e	3.69478e-08	1.97494	0.182	0.004	0.000926171
Dip2c	5.2918e-11	1.97592	0.242	0.02	1.3265e-06
Uhrf2	1.21536e-07	1.97716	0.273	0.017	0.00304655
Etv6	1.41395e-06	1.98253	0.333	0.074	0.0354435
Rpl36a	9.01402e-08	1.99192	0.485	0.158	0.00225954
Ptp4a2	1.10872e-08	1.99826	0.545	0.136	0.000277923
Rps16	2.86801e-07	2.00516	0.758	0.531	0.00718923
Clec16a	1.56565e-10	2.0055	0.303	0.019	3.92461e-06
Pcdh7	3.12112e-09	2.0102	0.273	0.023	7.8237e-05
Ap1s3	5.90722e-14	2.01733	0.273	0.004	1.48076e-09
Fxyd3	1.30555e-07	2.02286	0.273	0.02	0.00327263
Cox7c	9.87877e-08	2.037	0.364	0.083	0.00247631
Hspa8	4.71489e-12	2.04217	0.667	0.227	1.18188e-07
Ptprg	1.0562e-12	2.048	0.333	0.008	2.64756e-08
Gata2	1.60897e-12	2.05922	0.242	0	4.03319e-08
Krt15	4.11137e-08	2.06412	0.182	0.007	0.0010306
Rps12	5.18761e-09	2.07157	0.848	0.579	0.000130038
Abca12	1.60897e-12	2.07199	0.242	0.008	4.03319e-08
Fosb	3.81713e-09	2.09337	0.394	0.09	9.56839e-05
Flrt3	3.78242e-10	2.09989	0.273	0.01	9.48139e-06
Eef1a1	2.98916e-08	2.10723	0.848	0.648	0.000749293
Spink5	2.12126e-15	2.1086	0.303	0.005	5.31735e-11
mt-Nd4	1.41349e-06	2.11489	0.727	0.407	0.035432
Sprr2f	5.90722e-14	2.12294	0.273	0.001	1.48076e-09
Rnf180	4.29378e-11	2.15374	0.212	0.002	1.07632e-06
Rpl26	5.40797e-08	2.16279	0.576	0.211	0.00135562
Pxdc1	5.90722e-14	2.16612	0.273	0.009	1.48076e-09
Epcam	2.07927e-12	2.17568	0.364	0.039	5.21212e-08
Rpl35a	3.60452e-07	2.22037	0.667	0.399	0.00903544
Rpl30	1.48967e-07	2.22251	0.545	0.235	0.00373416
Cdh1	1.33516e-11	2.22319	0.364	0.024	3.34684e-07
Hspb1	1.5436e-07	2.2264	0.394	0.106	0.00386935
H2-Eb1	4.12471e-07	2.22692	0.424	0.093	0.0103394
Rps14	1.8876e-07	2.24779	0.697	0.452	0.00473166
Rpl18	1.22073e-09	2.25151	0.697	0.297	3.05999e-05
Ube2e2	4.41712e-07	2.25298	0.182	0.011	0.0110724
Foxn3	3.03744e-11	2.25562	0.424	0.063	7.61396e-07
Nrip1	6.30755e-09	2.289	0.303	0.042	0.000158111
Rpl9	1.56231e-06	2.29744	0.667	0.435	0.0391624
Hspa1b	5.96126e-07	2.3	0.303	0.034	0.0149431
Rpl8	1.36403e-08	2.30782	0.697	0.338	0.000341922
Pakap.5	6.33368e-08	2.31869	0.273	0.02	0.00158766
Dst	1.37046e-10	2.33603	0.303	0.021	3.43534e-06
Rps11	8.10874e-09	2.33754	0.636	0.268	0.000203262
Rps10	1.21198e-09	2.34079	0.727	0.351	3.03807e-05
Rps28	3.72928e-08	2.34113	0.667	0.31	0.00093482
Flnb	7.88239e-08	2.34801	0.273	0.043	0.00197588
Myo10	2.79575e-07	2.35599	0.242	0.024	0.00700811
Rps21	7.48887e-07	2.3598	0.667	0.309	0.0187724
Rps27a	7.66579e-11	2.36004	0.788	0.439	1.92158e-06
Rpl7a	2.9871e-11	2.36405	0.697	0.183	7.48777e-07
Rpl37a	4.96885e-10	2.36639	0.788	0.411	1.24554e-05
Rpl27a	2.31666e-12	2.37237	0.788	0.356	5.80717e-08
Rps3	9.62348e-11	2.37889	0.727	0.308	2.41232e-06
Rpl41	4.14445e-07	2.38321	0.788	0.642	0.0103889
Gnai1	5.00338e-11	2.38448	0.242	0.002	1.2542e-06
Tph1	1.30942e-09	2.38506	0.212	0.001	3.28233e-05
Rpl18a	2.28986e-08	2.38911	0.697	0.373	0.000574
Rplp2	3.14949e-08	2.39023	0.758	0.497	0.000789483
Phlpp1	3.83244e-11	2.39207	0.273	0.025	9.60678e-07
Sprr1b	7.35036e-12	2.39894	0.333	0.016	1.84251e-07
Rpl22	7.15038e-13	2.40749	0.636	0.164	1.79239e-08
2310046K23Rik	8.25721e-13	2.4238	0.333	0.016	2.06983e-08
Bach2	1.86005e-11	2.43604	0.364	0.02	4.66259e-07
Emp1	1.17246e-12	2.4429	0.455	0.069	2.939e-08
Rps8	1.53412e-10	2.4462	0.818	0.435	3.84558e-06
2610035D17Rik	1.46363e-12	2.4531	0.303	0.006	3.66889e-08
Rgs20	4.41712e-07	2.45576	0.182	0.011	0.0110724
Rpl10a	1.84499e-12	2.45937	0.576	0.173	4.62484e-08
Rpl13a	2.50328e-10	2.45954	0.727	0.363	6.27497e-06
Rps15a	4.09652e-07	2.46274	0.667	0.311	0.0102688
Gm11808	2.96158e-16	2.46543	0.879	0.37	7.42379e-12
Rps23	1.98045e-07	2.46601	0.667	0.325	0.0049644
Rps18	8.04672e-10	2.48181	0.576	0.16	2.01707e-05
Naca	1.25687e-12	2.48184	0.636	0.164	3.15059e-08
Krt77	2.12126e-15	2.49616	0.303	0.002	5.31735e-11
Rpl27	8.04799e-11	2.50154	0.667	0.257	2.01739e-06
Rplp0	3.18705e-11	2.50989	0.758	0.332	7.98897e-07
S100a10	4.13161e-08	2.52028	0.424	0.105	0.00103567
Mfge8	7.4405e-17	2.52245	0.333	0.006	1.86511e-12
Gm47283	2.46654e-11	2.53663	0.636	0.151	6.18287e-07
Hsp90ab1	3.24604e-10	2.54578	0.697	0.311	8.13686e-06
Ly6g6c	3.13086e-18	2.55013	0.394	0.008	7.84814e-14
Fam25c	1.83029e-08	2.55469	0.273	0.015	0.000458799
Rpl23	1.66364e-10	2.56477	0.848	0.61	4.17025e-06
Krt16	7.58881e-13	2.56631	0.455	0.06	1.90229e-08
Lor	7.4405e-17	2.57077	0.333	0.001	1.86511e-12
Mast4	1.17837e-11	2.57875	0.364	0.037	2.95381e-07
Rpl39	1.27901e-13	2.60786	0.848	0.352	3.20609e-09
Rpl6	1.4837e-13	2.61032	0.758	0.27	3.71919e-09
Myo1e	4.5599e-11	2.61096	0.424	0.04	1.14303e-06
Rpl32	3.02392e-08	2.62801	0.667	0.307	0.000758006
Rpl28	9.48271e-11	2.62815	0.727	0.339	2.37703e-06
Klf4	1.44341e-14	2.63535	0.485	0.043	3.61819e-10
Rpsa	5.12023e-11	2.64276	0.697	0.248	1.28349e-06
Crct1	6.38066e-13	2.64436	0.394	0.014	1.59944e-08
Rpl35	1.00768e-10	2.64916	0.576	0.132	2.52596e-06
Plet1	1.05158e-17	2.65101	0.515	0.063	2.63599e-13
Hsph1	1.31085e-10	2.67545	0.303	0.019	3.28591e-06
Rps7	1.45974e-08	2.69133	0.636	0.277	0.000365912
Rps5	8.18494e-11	2.69505	0.727	0.286	2.05172e-06
Ahnak	2.70899e-12	2.70388	0.636	0.154	6.79061e-08
mt-Co3	4.55392e-10	2.71825	0.848	0.628	1.14153e-05
Lypd3	3.57015e-17	2.72505	0.424	0.035	8.94928e-13
Rpl19	7.28002e-11	2.76984	0.758	0.326	1.82488e-06
Hpgds	1.66759e-18	2.78016	0.424	0.017	4.18015e-14
Rpl5	8.58599e-09	2.79355	0.636	0.234	0.000215225
Rack1	1.71641e-18	2.79384	0.848	0.222	4.30253e-14
Rpl13	2.65987e-14	2.79888	0.848	0.37	6.66749e-10
mt-Co2	3.09323e-13	2.80934	0.939	0.654	7.7538e-09
Rps3a1	6.59661e-11	2.82827	0.727	0.326	1.65357e-06
Perp	5.19609e-16	2.83067	0.545	0.062	1.3025e-11
Tpsb2	5.90722e-14	2.86125	0.273	0	1.48076e-09
Rpl12	2.36166e-12	2.86398	0.727	0.226	5.91997e-08
mt-Atp6	5.18997e-11	2.86499	0.848	0.605	1.30097e-06
Ptma	1.98873e-09	2.87726	0.606	0.231	4.98514e-05
Ext1	2.77044e-08	2.89743	0.424	0.05	0.000694466
Rps20	1.00227e-09	2.90832	0.758	0.43	2.5124e-05
Scin	1.81123e-11	2.92253	0.303	0.009	4.5402e-07
mt-Cytb	8.82476e-11	2.93517	0.818	0.415	2.2121e-06
H2-Ab1	6.01524e-16	2.95976	0.455	0.031	1.50784e-11
Krt14	1.06034e-07	2.97326	0.333	0.054	0.00265795
Serpinb2	2.45564e-13	2.9891	0.606	0.103	6.15556e-09
Rplp1	2.54737e-14	3.04658	0.909	0.564	6.38548e-10
mt-Nd1	1.95109e-15	3.05992	0.879	0.328	4.8908e-11
Dmkn	3.38206e-18	3.11129	0.485	0.045	8.4778e-14
Rps4x	9.29655e-15	3.11316	0.758	0.228	2.33037e-10
Rps24	7.53011e-11	3.13663	0.788	0.409	1.88757e-06
Lsmem1	8.44057e-08	3.15625	0.394	0.083	0.0021158
Mtss1	9.18429e-07	3.2054	0.303	0.033	0.0230223
mt-Co1	4.13606e-12	3.21368	0.909	0.629	1.03679e-07
Sprr1a	5.84752e-16	3.21898	0.545	0.06	1.4658e-11
Tspan5	2.70459e-10	3.2758	0.394	0.044	6.7796e-06
Hspa1a	6.30146e-22	3.28197	0.636	0.051	1.57959e-17
Cd207	6.67654e-14	3.31929	0.303	0	1.67361e-09
Sbsn	1.18058e-18	3.35655	0.515	0.025	2.95937e-14
H2-Aa	2.92846e-11	3.35772	0.485	0.057	7.34076e-07
Ctla2a	2.49944e-07	3.4114	0.242	0.014	0.00626535
Krt1	1.77398e-30	3.43042	0.667	0.011	4.44683e-26
Sfn	2.07184e-14	3.48906	0.667	0.133	5.19348e-10
Rgs1	2.79627e-14	3.54439	0.455	0.047	7.00942e-10
Ly6d	1.97456e-25	3.58741	0.667	0.027	4.94962e-21
Serpinb1a	5.90722e-14	3.61681	0.273	0.004	1.48076e-09
Tpsab1	1.12541e-09	3.64106	0.182	0	2.82106e-05
Krtdap	6.64165e-24	3.66447	0.606	0.031	1.66486e-19
Lgals7	1.65083e-18	3.90003	0.788	0.168	4.13813e-14
Cpa3	1.60897e-12	3.90323	0.242	0	4.03319e-08
Lmna	7.95958e-20	4.01886	0.636	0.091	1.99523e-15
Krt10	1.32553e-34	4.13717	0.788	0.013	3.32271e-30
Cd74	9.10962e-14	4.20604	0.455	0.05	2.28351e-09
Crip1	3.89021e-07	4.31754	0.485	0.119	0.00975158
Cma1	2.12126e-15	4.57422	0.303	0	5.31735e-11
Mcpt4	1.85481e-12	4.94861	0.273	0.001	4.64946e-08

## Sheet: Table S2-3
Table S2-3. Differentially expressed genes identified in Langerhans Cells in mouse skin samples from the control and frostbite groups. The DEGs were defined as those with Benjamini–Hochberg (BH) adjusted p-value < 0.05 and a fold change of log2FC > 0.25 (significantly upregulated) or < -0.25 (significantly downregulated).
Gene	p_val	avg_log2FC	pct.1	pct.2	p_val_adj
Yme1l1	3.00208e-07	0.250216	0.467	0.274	0.00752532
Rhou	3.78167e-07	0.251201	0.187	0.039	0.0094795
Plekhf2	3.8942e-08	0.253913	0.334	0.152	0.000976159
Rab32	1.28942e-06	0.2541	0.215	0.061	0.0323219
Tnfrsf13b	6.65824e-07	0.255652	0.117	0.007	0.0166902
Ppp2cb	3.23937e-08	0.255713	0.282	0.069	0.000812012
Sparc	1.51204e-06	0.255879	0.356	0.12	0.0379022
Scfd1	5.05266e-08	0.255888	0.394	0.196	0.00126655
Sdhaf1	2.87662e-07	0.261682	0.213	0.049	0.00721082
Fbxo4	2.52242e-08	0.263112	0.153	0.02	0.000632295
Snx32	6.93723e-08	0.26691	0.237	0.085	0.00173895
Cpt1a	9.56817e-08	0.27063	0.237	0.054	0.00239845
Apool	1.67788e-07	0.271816	0.26	0.071	0.00420595
Tlr7	4.39013e-08	0.28001	0.117	0	0.00110047
B4galnt1	1.21942e-06	0.280295	0.203	0.044	0.0305673
Psen2	3.48166e-10	0.283711	0.199	0.027	8.72749e-06
Gpr35	8.1793e-10	0.28607	0.161	0.012	2.05031e-05
Elmo2	1.03256e-06	0.287843	0.183	0.054	0.0258831
Hbp1	4.49087e-11	0.288013	0.463	0.22	1.12573e-06
Sirpb1c	4.39017e-08	0.288813	0.125	0	0.00110048
Ifi44l	6.93695e-07	0.290582	0.163	0.003	0.0173888
Ppp1r15b	3.05291e-07	0.290955	0.416	0.21	0.00765274
Fam20c	7.24944e-09	0.291473	0.143	0.017	0.000181722
Ndufs8	1.77733e-06	0.291568	0.396	0.19	0.0445524
Ifi35	1.68226e-06	0.292271	0.32	0.132	0.0421693
Atmin	1.46961e-10	0.293434	0.203	0.037	3.68388e-06
Tnc	5.99365e-07	0.293529	0.161	0.039	0.0150243
Pml	1.68951e-07	0.294058	0.173	0.008	0.0042351
Sap30l	9.82211e-10	0.294783	0.276	0.069	2.46211e-05
Arrb2	8.03206e-07	0.295263	0.324	0.13	0.020134
Erbin	1.78742e-06	0.295289	0.773	0.574	0.0448053
Arnt	1.69455e-07	0.297658	0.352	0.137	0.00424772
Phf11a	2.56467e-07	0.299429	0.105	0	0.00642886
Pik3ca	5.72866e-07	0.30044	0.392	0.201	0.01436
Eif2ak1	3.68566e-07	0.300739	0.308	0.108	0.00923885
Trem2	2.56467e-07	0.301636	0.135	0.003	0.00642886
Txndc5	3.85244e-09	0.302046	0.213	0.042	9.65692e-05
Bcr	5.79697e-07	0.302872	0.288	0.146	0.0145313
Chst12	7.36094e-09	0.304766	0.165	0.003	0.000184517
Gak	5.6887e-07	0.305034	0.419	0.21	0.0142599
Trf	1.02272e-07	0.305164	0.185	0.037	0.00256365
Dcp2	6.80101e-08	0.305562	0.276	0.083	0.00170481
Cdk4	1.57765e-07	0.307613	0.284	0.113	0.0039547
Dtx4	7.0128e-09	0.308119	0.195	0.014	0.00017579
Ap3s1	1.5837e-07	0.310793	0.443	0.21	0.00396985
Eng	3.84552e-07	0.311445	0.135	0.01	0.00963957
Pi4k2b	4.29006e-07	0.311527	0.322	0.13	0.0107539
Adssl1	3.15878e-08	0.311787	0.239	0.056	0.000791811
Arap1	7.4651e-09	0.312046	0.195	0.019	0.000187128
Atp5a1	1.593e-06	0.312729	0.781	0.607	0.0399317
Asah1	5.34332e-11	0.31418	0.272	0.046	1.33941e-06
Mgat5	2.82282e-07	0.314979	0.274	0.113	0.00707597
Bst1	1.72313e-07	0.319714	0.241	0.054	0.00431937
Dnajc10	1.55989e-08	0.319933	0.284	0.076	0.000391017
Smc5	1.37212e-06	0.321362	0.348	0.13	0.0343949
Tdrd7	3.04645e-07	0.323097	0.211	0.054	0.00763654
Slc11a1	7.08175e-11	0.324639	0.175	0.003	1.77518e-06
Trem1	4.03941e-09	0.32516	0.147	0	0.000101256
Cd300ld	7.36094e-09	0.326928	0.139	0	0.000184517
Wtap	1.67332e-06	0.327112	0.441	0.208	0.0419451
Gypc	4.39017e-08	0.32734	0.133	0.003	0.00110048
Clec12a	8.2301e-07	0.328266	0.147	0.003	0.0206304
Eif2ak2	4.3638e-10	0.328566	0.239	0.046	1.09387e-05
Pi16	7.63974e-07	0.330552	0.123	0.005	0.0191505
Casp3	1.36008e-09	0.331307	0.213	0.041	3.40932e-05
Arl8a	6.88569e-07	0.331533	0.404	0.139	0.0172604
Apba1	9.98357e-07	0.33321	0.165	0.019	0.0250258
Slc25a51	2.6015e-11	0.335446	0.392	0.142	6.52118e-07
Oga	1.04001e-07	0.335449	0.622	0.423	0.00260699
Xrn1	1.49843e-06	0.335738	0.469	0.234	0.0375612
Tlr4	5.0334e-07	0.336028	0.147	0.007	0.0126172
Ednrb	7.9244e-08	0.338064	0.131	0.003	0.00198641
Stard3nl	4.5158e-13	0.339327	0.358	0.085	1.13198e-08
C3	1.70637e-08	0.339595	0.187	0.012	0.000427737
Anpep	5.58057e-08	0.339924	0.185	0.034	0.00139888
Havcr1	1.18565e-07	0.340604	0.131	0.003	0.00297207
Lat2	1.18818e-07	0.342276	0.372	0.146	0.00297841
Supt16	3.54729e-09	0.344387	0.559	0.374	8.89198e-05
Pcbp1	7.09524e-08	0.344675	0.734	0.555	0.00177856
Necap2	1.61262e-07	0.345144	0.463	0.22	0.00404235
Ube2l3	5.42931e-07	0.345298	0.789	0.602	0.0136096
Casp4	7.10293e-09	0.345664	0.412	0.169	0.000178049
Atp5e	8.33162e-07	0.34577	0.922	0.821	0.0208849
Col3a1	1.84021e-10	0.345856	0.272	0.047	4.61285e-06
Rarg	2.78453e-07	0.346198	0.274	0.088	0.00697999
Sulf2	8.59886e-08	0.347635	0.203	0.025	0.00215548
Arhgap45	7.30748e-07	0.347839	0.33	0.144	0.0183177
Adar	5.05809e-08	0.348322	0.28	0.063	0.00126791
Tmem106a	3.77296e-11	0.349301	0.25	0.036	9.45768e-07
Rcc2	4.28648e-08	0.349851	0.302	0.117	0.00107449
Zeb2os	1.02417e-09	0.350177	0.197	0.01	2.56728e-05
Adora2a	6.02018e-08	0.350463	0.163	0.017	0.00150908
Marf1	4.64099e-09	0.352388	0.348	0.107	0.000116336
Ndufc2	5.76489e-07	0.35244	0.588	0.377	0.0144509
Fbxl2	2.07737e-07	0.352546	0.199	0.02	0.00520733
Srsf9	7.75903e-07	0.352683	0.378	0.149	0.0194496
Nrp1	6.52599e-08	0.353405	0.159	0.01	0.00163587
Ppp1ca	9.72724e-08	0.355564	0.688	0.472	0.00243833
Tpr	1.35889e-06	0.35571	0.769	0.591	0.0340634
Sirpb1b	4.03941e-09	0.356119	0.153	0	0.000101256
Ilrun	1.93691e-08	0.356703	0.491	0.283	0.000485525
Fam114a1	3.6177e-07	0.357879	0.207	0.037	0.00906848
Spg21	5.81575e-08	0.358017	0.394	0.164	0.00145783
Prrc2b	2.13959e-10	0.358722	0.398	0.174	5.36331e-06
Gm40645	1.22852e-10	0.361766	0.205	0.007	3.07953e-06
Nt5c	1.22616e-10	0.361793	0.336	0.095	3.07362e-06
Fyco1	1.04498e-07	0.367267	0.254	0.071	0.00261945
Adap2	2.12522e-08	0.367457	0.274	0.086	0.00053273
Cd300lb	1.20733e-09	0.368117	0.157	0.008	3.02643e-05
Ifit3	4.59902e-07	0.368685	0.127	0.002	0.0115284
Stx11	1.32792e-06	0.368942	0.467	0.244	0.0332869
Isg20	9.16752e-08	0.370249	0.183	0.03	0.00229802
Jag1	8.98798e-07	0.37146	0.254	0.083	0.0225302
Ube2r2	1.1667e-06	0.371557	0.463	0.218	0.0292457
Dcn	4.82502e-09	0.371717	0.219	0.037	0.000120949
Oaf	1.47468e-08	0.372818	0.254	0.063	0.000369658
Prkd3	1.19803e-07	0.373589	0.298	0.088	0.0030031
Lrp8	1.86935e-07	0.37422	0.173	0.036	0.00468591
Mdh2	3.19222e-07	0.375542	0.624	0.372	0.00800193
Gsdmd	5.12163e-10	0.377212	0.223	0.008	1.28384e-05
Ugdh	2.59421e-07	0.378759	0.27	0.074	0.00650292
Tlk2	4.18588e-07	0.379142	0.537	0.279	0.0104928
Tlk1	1.3581e-06	0.379403	0.467	0.257	0.0340436
Irf9	3.62225e-07	0.380687	0.296	0.08	0.0090799
Mindy1	2.61873e-12	0.381204	0.258	0.059	6.56437e-08
Nucb2	1.94016e-07	0.381709	0.233	0.063	0.0048634
C5ar1	1.75727e-09	0.382578	0.189	0.007	4.40494e-05
Smarca5	1.41636e-08	0.38291	0.789	0.565	0.000355039
Lhfpl2	1.80826e-08	0.383027	0.215	0.02	0.000453277
Zfp52	5.93196e-11	0.384213	0.344	0.091	1.48696e-06
Gcsh	8.44223e-08	0.384932	0.25	0.063	0.00211621
Setbp1	5.73498e-07	0.386426	0.185	0.029	0.0143759
Nampt	1.42258e-07	0.386734	0.394	0.171	0.00356597
Cfb	1.6227e-11	0.386823	0.187	0	4.06761e-07
Fis1	1.70898e-07	0.387414	0.648	0.343	0.0042839
Atp6v0e	4.40766e-07	0.389053	0.831	0.667	0.0110487
Morrbid	5.3671e-07	0.389419	0.268	0.095	0.0134537
Kif21b	2.26826e-10	0.389678	0.163	0.008	5.68584e-06
Rffl	3.97728e-07	0.390005	0.252	0.068	0.00996985
Evl	4.52808e-12	0.390081	0.249	0.037	1.13505e-07
Itga1	6.9308e-07	0.390089	0.123	0.014	0.0173734
Arhgef10l	2.10538e-08	0.390462	0.266	0.066	0.000527756
Kif2a	1.9061e-11	0.392279	0.513	0.206	4.77802e-07
Apobec1	7.6192e-11	0.393753	0.25	0.047	1.90991e-06
Gbp3	1.18927e-10	0.394798	0.181	0.007	2.98114e-06
Dop1b	1.39407e-06	0.39694	0.374	0.171	0.0349452
Clec4a1	1.07828e-08	0.398427	0.288	0.09	0.000270293
Vsir	4.4269e-07	0.398471	0.227	0.032	0.0110969
Sys1	1.23612e-07	0.398632	0.469	0.228	0.00309859
Gbp2	1.77512e-08	0.398651	0.185	0.027	0.000444969
Ddx58	5.10219e-08	0.399295	0.239	0.049	0.00127896
Ube2m	7.9303e-11	0.40106	0.292	0.054	1.98789e-06
Cask	8.51776e-08	0.402205	0.402	0.206	0.00213515
Ldlrad3	2.42658e-08	0.402491	0.119	0.012	0.000608271
Vat1	1.13346e-06	0.402638	0.37	0.186	0.0284124
Nr2c2	1.27195e-10	0.403053	0.36	0.122	3.18839e-06
Krt75	7.63974e-07	0.403716	0.105	0.008	0.0191505
Fam168b	6.63721e-07	0.404196	0.427	0.176	0.0166375
Ddx60	1.30139e-12	0.406092	0.207	0.012	3.2622e-08
Arrdc3	2.42674e-07	0.406474	0.284	0.071	0.00608311
AA467197	3.65873e-08	0.407893	0.131	0.007	0.000917133
Vps35	1.86901e-07	0.410847	0.583	0.313	0.00468506
Rbm5	4.80014e-08	0.411491	0.634	0.376	0.00120325
Ptpn6	1.40682e-09	0.412892	0.354	0.137	3.52647e-05
Prr5l	1.08939e-09	0.412945	0.207	0.039	2.73078e-05
Znfx1	1.65958e-06	0.413356	0.332	0.11	0.0416006
Sik1	2.99394e-07	0.414061	0.352	0.159	0.0075049
Snx30	3.07724e-08	0.416046	0.252	0.039	0.000771371
Dusp3	2.23156e-12	0.416082	0.318	0.073	5.59386e-08
Morc3	3.48796e-09	0.417177	0.382	0.127	8.74327e-05
Gnb1	8.68391e-08	0.417844	0.835	0.658	0.0021768
Rgs10	1.388e-06	0.419393	0.39	0.174	0.034793
Batf	1.35827e-10	0.421201	0.247	0.027	3.40477e-06
Pdcd1lg2	6.34702e-08	0.422249	0.199	0.025	0.00159101
Cd93	3.57174e-10	0.423031	0.187	0.003	8.95329e-06
Klhl24	1.10149e-13	0.424279	0.378	0.088	2.7611e-09
Clec4b1	5.65856e-09	0.425118	0.135	0.003	0.000141843
Cmtm7	1.53171e-11	0.425343	0.264	0.037	3.83953e-07
Ostc	1.4362e-10	0.426521	0.505	0.234	3.60011e-06
Dhrs3	3.04143e-12	0.427166	0.249	0.027	7.62396e-08
Plxnd1	1.61425e-09	0.428443	0.221	0.014	4.04644e-05
Nab1	7.80469e-07	0.428719	0.533	0.343	0.019564
Rhog	8.2863e-07	0.43141	0.628	0.364	0.0207713
Zfp106	3.67905e-07	0.432068	0.62	0.377	0.00922226
Pag1	1.20718e-06	0.433351	0.237	0.071	0.0302604
Sept9	2.36757e-07	0.434772	0.318	0.112	0.0059348
Lgals9	2.84864e-10	0.434823	0.274	0.054	7.14069e-06
Ube2l6	4.2662e-09	0.43605	0.233	0.017	0.000106941
Os9	9.47501e-07	0.436569	0.495	0.227	0.023751
Rbm26	4.81328e-07	0.436941	0.563	0.31	0.0120655
Gm21188	1.40573e-14	0.437067	0.219	0.002	3.52375e-10
Stat2	5.9412e-07	0.438965	0.34	0.173	0.0148928
Ifngr2	3.87101e-10	0.44074	0.636	0.34	9.70346e-06
Sdhb	4.25202e-09	0.440895	0.537	0.262	0.000106585
Washc2	7.98378e-09	0.440926	0.477	0.201	0.000200129
Me2	3.0717e-12	0.442323	0.364	0.102	7.69984e-08
Glyr1	2.13292e-10	0.442909	0.497	0.22	5.34658e-06
Slc43a2	4.38845e-10	0.443525	0.233	0.034	1.10005e-05
Tmed7	4.56384e-10	0.443836	0.402	0.115	1.14402e-05
Ifit1	7.36094e-09	0.443928	0.133	0.005	0.000184517
Htr7	3.68237e-07	0.44503	0.161	0.02	0.0092306
Helz2	1.24394e-10	0.445768	0.229	0.029	3.11819e-06
Oasl2	3.67432e-11	0.445985	0.219	0.01	9.21042e-07
Limd2	2.08726e-14	0.446166	0.252	0.007	5.23214e-10
Cdk17	8.04572e-10	0.447454	0.39	0.13	2.01682e-05
A930007I19Rik	3.43418e-16	0.447621	0.249	0.007	8.60847e-12
Cyth4	1.40573e-14	0.448608	0.249	0.007	3.52375e-10
Mfhas1	7.96654e-08	0.448643	0.28	0.081	0.00199697
Gsap	7.22211e-07	0.448644	0.39	0.146	0.0181037
Gpr65	1.06076e-08	0.449911	0.195	0.024	0.000265901
Usp3	2.03284e-07	0.450783	0.535	0.255	0.00509571
Cldnd1	1.38143e-06	0.452102	0.523	0.318	0.0346284
Plgrkt	1.56903e-06	0.452601	0.358	0.144	0.0393308
Glrx	7.06374e-07	0.453485	0.356	0.147	0.0177067
Fam174a	6.27672e-08	0.457274	0.342	0.103	0.00157338
Gprc5a	3.60297e-09	0.458724	0.254	0.056	9.03156e-05
Clec2i	2.21117e-09	0.459877	0.157	0	5.54274e-05
Fam117b	3.96531e-09	0.460271	0.326	0.091	9.93985e-05
Tns3	9.71107e-07	0.460705	0.306	0.095	0.0243427
Pik3cb	6.53995e-10	0.461349	0.346	0.127	1.63937e-05
Ifi203	1.01205e-08	0.462443	0.396	0.171	0.000253692
Ppard	5.11057e-07	0.464026	0.463	0.259	0.0128107
Cd300c2	9.61967e-12	0.465776	0.396	0.157	2.41136e-07
Il10rb	1.88835e-11	0.466126	0.505	0.178	4.73353e-07
Lnpep	1.52003e-06	0.466134	0.539	0.252	0.0381027
Crebrf	6.0623e-10	0.466479	0.461	0.2	1.51964e-05
Kctd12	3.69918e-07	0.466802	0.437	0.196	0.00927273
Ifi211	2.57492e-08	0.468109	0.396	0.156	0.000645456
Gpat3	2.03342e-12	0.469214	0.241	0.014	5.09717e-08
Grina	7.99799e-07	0.470094	0.366	0.149	0.0200486
Flna	3.97153e-07	0.470665	0.469	0.206	0.00995543
Spon1	1.04459e-09	0.470901	0.203	0.014	2.61846e-05
Hp	1.93507e-10	0.471528	0.167	0	4.85064e-06
Arhgap30	1.46013e-07	0.47165	0.382	0.142	0.0036601
Tpd52	5.55068e-07	0.471945	0.616	0.399	0.0139139
Alyref	2.34001e-13	0.47301	0.37	0.098	5.8657e-09
Rhoa	3.70758e-13	0.473395	0.901	0.795	9.29378e-09
Slamf9	7.20113e-10	0.473428	0.165	0.014	1.80511e-05
Kmt5a	6.84587e-07	0.473705	0.429	0.205	0.0171605
Lair1	1.22103e-10	0.473806	0.155	0.007	3.06075e-06
Iqgap2	8.69059e-11	0.474442	0.302	0.052	2.17847e-06
Usp18	1.54743e-07	0.474691	0.229	0.034	0.00387894
Clec2d	9.86883e-10	0.475566	0.342	0.102	2.47382e-05
Cd48	2.95127e-11	0.47647	0.346	0.076	7.39794e-07
Slc39a14	3.87822e-08	0.479027	0.282	0.074	0.000972153
Sp3	4.42481e-09	0.479137	0.523	0.227	0.000110917
Parp9	6.12069e-09	0.483071	0.272	0.059	0.000153427
Glipr2	2.4742e-08	0.483691	0.197	0.03	0.000620208
Herc6	8.79779e-12	0.483984	0.237	0.047	2.20534e-07
Tnfrsf1b	1.98597e-06	0.484894	0.654	0.406	0.0497824
Iqgap1	1.72593e-07	0.48693	0.954	0.932	0.00432639
Nrros	4.77273e-09	0.487512	0.362	0.122	0.000119638
Glud1	2.51809e-08	0.487516	0.734	0.442	0.00063121
Ldha	3.24957e-09	0.487874	0.724	0.479	8.14568e-05
Eno1	1.88272e-09	0.489071	0.461	0.201	4.71941e-05
Pde7a	1.32832e-08	0.489108	0.264	0.081	0.00033297
Coro2a	1.19287e-06	0.49161	0.268	0.069	0.0299016
Tnpo1	4.09383e-08	0.492711	0.598	0.288	0.0010262
Nrp2	1.60545e-06	0.492848	0.38	0.208	0.0402438
Dram2	1.01152e-12	0.493	0.378	0.08	2.53558e-08
Kansl1	5.11465e-08	0.495744	0.781	0.53	0.00128209
Sri	2.04159e-07	0.495888	0.584	0.286	0.00511764
Fabp4	1.80429e-08	0.498744	0.167	0.003	0.000452282
Zup1	8.76156e-07	0.49944	0.38	0.129	0.0219626
Fcgr3	5.73552e-14	0.499623	0.258	0.017	1.43772e-09
Galnt6	3.01969e-16	0.500737	0.294	0.029	7.56945e-12
Cxcl5	2.45597e-12	0.500755	0.235	0.002	6.15638e-08
Hpse	5.25461e-09	0.501169	0.161	0.003	0.000131717
Cndp2	2.01246e-17	0.502654	0.374	0.098	5.04464e-13
Mefv	1.81966e-12	0.502805	0.254	0.007	4.56134e-08
Sgpl1	1.19523e-09	0.503572	0.602	0.318	2.99607e-05
C3ar1	2.98639e-11	0.503682	0.252	0.032	7.48598e-07
Cdc42ep2	3.87422e-11	0.504068	0.302	0.042	9.71152e-07
Sppl3	1.60338e-09	0.504305	0.614	0.328	4.0192e-05
Gnptab	7.35776e-08	0.505517	0.296	0.083	0.00184437
Gsr	1.48355e-08	0.507581	0.348	0.081	0.000371881
Fbxl5	3.10087e-07	0.508058	0.404	0.127	0.00777295
Scand1	3.79058e-08	0.508348	0.779	0.55	0.000950185
Gm26754	3.08615e-09	0.508357	0.266	0.074	7.73605e-05
Gla	1.96449e-14	0.508757	0.398	0.083	4.92437e-10
R3hdm2	5.91247e-09	0.508938	0.569	0.249	0.000148208
Rab20	7.80054e-14	0.509869	0.294	0.036	1.95536e-09
Cerk	4.2942e-08	0.509926	0.28	0.068	0.00107643
Gyg	2.05726e-10	0.509985	0.225	0.02	5.15692e-06
Ifit2	2.56467e-07	0.510294	0.117	0.002	0.00642886
Tbxas1	3.32806e-09	0.512341	0.173	0.012	8.34244e-05
Tram1	2.01585e-11	0.513198	0.507	0.247	5.05313e-07
Tmem51	6.47837e-09	0.513494	0.26	0.063	0.000162393
Trim30d	3.0438e-12	0.515058	0.268	0.027	7.6299e-08
Creg1	1.86074e-07	0.515587	0.487	0.215	0.00466431
Sh3glb1	1.2367e-06	0.51565	0.905	0.76	0.0310005
Fcgrt	9.34205e-09	0.517281	0.254	0.027	0.000234177
Ppp2r5a	2.04651e-10	0.517356	0.67	0.391	5.12999e-06
Ube2q1	1.10054e-16	0.517403	0.386	0.058	2.75872e-12
Hp1bp3	1.02033e-10	0.518038	0.624	0.332	2.55766e-06
Slc8b1	2.48895e-10	0.518512	0.306	0.044	6.23906e-06
Ctnnb1	7.74673e-09	0.519605	0.598	0.376	0.000194187
Plpp3	1.05109e-07	0.52032	0.199	0.036	0.00263476
Ptpn22	1.71231e-07	0.523371	0.217	0.027	0.00429225
Dpp4	5.03666e-09	0.523702	0.243	0.02	0.000126254
Arglu1	3.21615e-08	0.524168	0.545	0.262	0.000806191
Dtx3l	5.11214e-11	0.524461	0.254	0.032	1.28146e-06
Ctsc	2.78736e-07	0.525187	0.557	0.33	0.00698708
Pparg	4.03941e-09	0.525753	0.151	0.01	0.000101256
Nhlrc2	2.28148e-07	0.525832	0.467	0.196	0.00571899
Arhgap18	7.75176e-09	0.526252	0.39	0.154	0.000194313
Nub1	9.24299e-08	0.52644	0.588	0.301	0.00231694
Calcrl	8.29895e-07	0.52879	0.167	0.029	0.020803
Slc12a6	1.99101e-06	0.530481	0.247	0.073	0.0499088
Procr	1.94797e-06	0.531088	0.25	0.098	0.0488297
Pitpnc1	1.68573e-09	0.531286	0.324	0.125	4.22561e-05
B3gnt5	8.14612e-13	0.531705	0.256	0.01	2.04199e-08
Rassf2	1.3146e-12	0.533282	0.306	0.044	3.29532e-08
Lrrc25	2.28361e-14	0.53611	0.342	0.044	5.72431e-10
Cpne2	2.32659e-09	0.536294	0.314	0.076	5.83207e-05
Tpm4	1.00736e-08	0.538145	0.684	0.481	0.000252514
Osm	1.22498e-14	0.53921	0.25	0.012	3.07066e-10
Sdc3	2.19583e-16	0.539718	0.308	0.005	5.5043e-12
Slc16a3	2.10166e-13	0.540851	0.296	0.034	5.26823e-09
Krt27	7.41567e-09	0.541052	0.187	0.019	0.000185889
Nupr1	3.50612e-10	0.541589	0.344	0.102	8.7888e-06
Tnks2	3.96439e-08	0.542635	0.553	0.272	0.000993754
Tle5	7.4859e-12	0.543329	0.493	0.183	1.87649e-07
Kpna3	6.74844e-07	0.545316	0.543	0.296	0.0169163
Cited2	1.49774e-06	0.546072	0.406	0.208	0.0375438
Ly86	2.70551e-12	0.546166	0.284	0.015	6.78191e-08
Xdh	1.4758e-11	0.547047	0.328	0.086	3.69938e-07
Coro1c	4.33181e-08	0.54819	0.499	0.186	0.00108586
Eya3	2.14443e-09	0.550706	0.537	0.252	5.37544e-05
Psmb10	2.06483e-12	0.551541	0.41	0.117	5.17591e-08
Slfn8	1.70761e-10	0.552551	0.268	0.03	4.28047e-06
Rap2a	1.48898e-08	0.552622	0.334	0.113	0.000373242
Glis3	1.82016e-07	0.555861	0.282	0.058	0.00456259
Zc3hav1	3.71063e-07	0.556465	0.726	0.482	0.00930144
Utrn	1.35711e-06	0.557358	0.386	0.188	0.0340187
Fbxo11	1.08212e-08	0.558204	0.833	0.646	0.000271255
Irf2bp2	1.57273e-07	0.558471	0.455	0.218	0.00394237
Zbtb32	4.85068e-08	0.55864	0.346	0.098	0.00121592
Tln1	6.57525e-07	0.560857	0.843	0.648	0.0164822
Lipa	1.32831e-09	0.563145	0.306	0.059	3.32968e-05
Scarb2	5.76796e-07	0.564121	0.473	0.154	0.0144585
B3gnt2	1.41138e-08	0.564162	0.398	0.132	0.000353791
Dnajc13	8.13025e-07	0.56542	0.499	0.283	0.0203801
Gbp2b	8.88073e-13	0.565459	0.243	0.027	2.22613e-08
Dtx2	2.73986e-10	0.566572	0.372	0.12	6.86801e-06
Anxa3	4.1164e-07	0.566772	0.252	0.068	0.0103186
Pde2a	8.35469e-12	0.567886	0.256	0.008	2.09427e-07
Heg1	1.05851e-08	0.568478	0.173	0.012	0.000265338
Ppdpf	7.28882e-09	0.569707	0.39	0.127	0.000182709
Zfp91	7.09254e-13	0.57148	0.716	0.367	1.77789e-08
Adam17	5.96111e-08	0.571747	0.612	0.364	0.00149427
Sorl1	1.89041e-13	0.572556	0.262	0.015	4.7387e-09
Colec12	8.29826e-07	0.575159	0.169	0.012	0.0208013
Ppp1r14b	1.0085e-08	0.575227	0.477	0.215	0.0002528
Mkrn1	2.19901e-09	0.575388	0.658	0.345	5.51226e-05
Runx1	7.70568e-07	0.57949	0.769	0.577	0.0193158
Reps1	9.8022e-07	0.580258	0.396	0.178	0.0245712
Gm11084	1.50067e-09	0.581083	0.288	0.054	3.76173e-05
Igsf6	4.57261e-15	0.586913	0.274	0.01	1.14622e-10
H2-T23	4.98692e-08	0.587548	0.495	0.21	0.00125007
Nfat5	7.95064e-07	0.587652	0.769	0.567	0.0199299
C1qb	1.15051e-06	0.588939	0.113	0.008	0.0288398
Nckap1l	1.69623e-10	0.589099	0.469	0.147	4.25195e-06
Cmas	2.52773e-10	0.589876	0.493	0.213	6.33627e-06
Phf11d	1.6844e-09	0.590132	0.223	0.02	4.22228e-05
Ccr2	9.07364e-11	0.590224	0.254	0.01	2.27449e-06
Eif4ebp1	1.53246e-14	0.591486	0.386	0.09	3.84142e-10
Manf	1.08539e-09	0.591562	0.67	0.406	2.72076e-05
Fam111a	3.86973e-11	0.592793	0.298	0.061	9.70026e-07
Slc44a2	3.68936e-09	0.593322	0.252	0.054	9.24811e-05
Scpep1	2.98148e-15	0.59421	0.543	0.206	7.47369e-11
Otulin	6.64457e-09	0.594545	0.513	0.223	0.00016656
Gpalpp1	4.0664e-11	0.596776	0.425	0.164	1.01932e-06
Adam8	3.21001e-08	0.599814	0.473	0.22	0.000804653
Pstpip1	4.75242e-17	0.601733	0.306	0.017	1.19129e-12
Abhd12	3.03164e-10	0.602481	0.447	0.188	7.59942e-06
Vrk2	6.76083e-08	0.603434	0.437	0.212	0.00169474
Zbtb18	1.33244e-10	0.603556	0.249	0.029	3.34002e-06
Sirpa	2.86762e-09	0.60438	0.362	0.103	7.18827e-05
Hist1h1e	1.56731e-08	0.605888	0.433	0.191	0.000392877
Rcsd1	1.13634e-06	0.60662	0.179	0.017	0.0284846
Slfn1	5.63429e-11	0.60764	0.197	0	1.41235e-06
Cdkn1b	4.38979e-14	0.609273	0.416	0.112	1.10039e-09
Ern1	2.08554e-07	0.610238	0.59	0.335	0.00522783
Rnf130	4.63899e-18	0.610389	0.431	0.088	1.16286e-13
Gramd1b	3.63763e-08	0.610551	0.241	0.051	0.000911846
Actr3	5.72358e-09	0.610856	0.831	0.589	0.000143473
Lrrc8c	4.56927e-10	0.615417	0.441	0.122	1.14538e-05
Ankrd44	2.04521e-09	0.617162	0.447	0.212	5.12672e-05
Nck2	1.9072e-08	0.617443	0.316	0.091	0.000478077
Zyx	7.80809e-14	0.621528	0.463	0.149	1.95725e-09
Smap1	7.63291e-10	0.622428	0.682	0.355	1.91334e-05
Tbc1d1	1.03658e-09	0.622617	0.435	0.173	2.59839e-05
Slc37a2	3.42218e-15	0.622905	0.37	0.058	8.57839e-11
AY036118	8.33497e-22	0.623183	1	0.998	2.08933e-17
Bmp2k	3.69299e-11	0.630451	0.547	0.217	9.25722e-07
Il2rg	6.69799e-08	0.631506	0.406	0.135	0.00167899
Itch	1.75428e-15	0.631638	0.457	0.144	4.39745e-11
Plcl2	2.46671e-07	0.632903	0.318	0.098	0.0061833
Emb	6.47881e-07	0.633744	0.477	0.244	0.0162404
Kdm1a	9.19253e-13	0.63562	0.596	0.298	2.30429e-08
Pcyt1a	1.56674e-07	0.637789	0.68	0.43	0.00392734
Ifi209	1.40573e-14	0.646949	0.249	0.003	3.52375e-10
Tmem176a	1.94711e-07	0.64776	0.264	0.063	0.00488082
Capzb	1.26841e-09	0.649176	0.781	0.492	3.17951e-05
Lmo4	2.40171e-13	0.651093	0.332	0.068	6.02036e-09
Il6	1.19399e-07	0.655286	0.173	0.01	0.00299297
Rest	2.59848e-09	0.655323	0.537	0.215	6.51361e-05
Fem1c	8.52789e-09	0.655875	0.656	0.349	0.000213769
Tgm2	2.69816e-14	0.656292	0.416	0.073	6.76348e-10
Tbc1d15	3.36445e-11	0.656535	0.638	0.281	8.43367e-07
Lasp1	2.98984e-13	0.657152	0.441	0.127	7.49462e-09
Serinc3	5.17431e-11	0.657928	0.678	0.325	1.29704e-06
Gm5150	1.30139e-12	0.659077	0.233	0	3.2622e-08
Stxbp3	2.3541e-07	0.659732	0.688	0.433	0.00590102
Coro1a	4.39211e-08	0.661705	0.736	0.46	0.00110097
Rab21	2.3593e-10	0.66171	0.62	0.286	5.91407e-06
Abca1	3.35117e-11	0.664326	0.314	0.081	8.40038e-07
Il2ra	1.81052e-08	0.664903	0.181	0.024	0.000453843
Itpr1	1.71744e-11	0.666367	0.31	0.063	4.30511e-07
Bri3	9.92649e-12	0.669786	0.815	0.525	2.48827e-07
Lrrfip2	6.4878e-11	0.66998	0.728	0.391	1.6263e-06
Akirin2	6.6157e-15	0.67229	0.533	0.164	1.65836e-10
Gas2l3	8.25281e-08	0.675267	0.421	0.132	0.00206873
Erp29	7.25317e-08	0.678271	0.654	0.333	0.00181815
Slc22a4	3.32196e-12	0.680476	0.338	0.069	8.32716e-08
1810026B05Rik	2.15539e-17	0.682297	0.565	0.162	5.40291e-13
Lrp1	1.28955e-10	0.684791	0.39	0.12	3.23251e-06
Gda	7.07853e-15	0.685839	0.298	0.034	1.77437e-10
Plekhm3	1.09664e-07	0.69266	0.493	0.21	0.00274896
Arhgap10	1.31659e-07	0.693319	0.414	0.203	0.00330031
Hsp90b1	2.45332e-08	0.693817	0.801	0.658	0.000614975
Atp8b4	2.56143e-16	0.694675	0.298	0.015	6.42075e-12
Card19	4.2008e-09	0.697762	0.66	0.435	0.000105301
Stk10	2.02399e-09	0.70675	0.382	0.132	5.07354e-05
Gas7	2.17981e-13	0.709141	0.388	0.098	5.46414e-09
Por	2.38772e-09	0.711004	0.549	0.271	5.98529e-05
Map3k5	4.49991e-08	0.711237	0.419	0.184	0.00112799
Hipk2	2.0111e-09	0.713545	0.505	0.242	5.04123e-05
Pdia3	1.20618e-09	0.714958	0.837	0.604	3.02354e-05
Filip1l	3.04438e-07	0.717519	0.565	0.305	0.00763135
Mrc1	9.39255e-13	0.717961	0.211	0.012	2.35443e-08
Mctp1	1.36116e-13	0.718125	0.296	0.019	3.41202e-09
Mmp14	3.108e-07	0.719091	0.398	0.198	0.00779083
Aff1	5.96385e-07	0.719174	0.608	0.315	0.0149496
Vcan	1.72112e-11	0.72092	0.209	0.014	4.31434e-07
Rtp4	1.65798e-16	0.721017	0.292	0.008	4.15605e-12
Cdk8	1.5173e-06	0.724472	0.692	0.453	0.0380342
Pid1	6.06777e-07	0.724846	0.396	0.196	0.0152101
Cdk6	5.6258e-10	0.725731	0.537	0.293	1.41022e-05
Cd7	3.88528e-07	0.7267	0.147	0.007	0.00973922
Slc49a4	4.73758e-12	0.728023	0.63	0.289	1.18757e-07
Kras	6.82072e-12	0.728519	0.771	0.47	1.70975e-07
Zbp1	1.73346e-20	0.730859	0.35	0.012	4.34526e-16
Sp110	8.40871e-16	0.734945	0.388	0.064	2.10781e-11
Ston2	2.21953e-09	0.735853	0.31	0.071	5.56368e-05
Ctsa	7.51871e-14	0.735934	0.539	0.174	1.88472e-09
Pde3b	5.326e-07	0.736727	0.282	0.093	0.0133507
Slc29a3	3.39886e-14	0.739611	0.491	0.129	8.51992e-10
Rtn4	3.19684e-10	0.740606	0.785	0.464	8.01352e-06
Pde7b	2.74498e-12	0.741362	0.256	0.022	6.88085e-08
Rnh1	3.56786e-08	0.747938	0.803	0.597	0.000894356
Pirb	1.06471e-23	0.748648	0.473	0.037	2.6689e-19
Chmp4b	1.78668e-09	0.749762	0.841	0.574	4.47866e-05
Apaf1	7.97733e-16	0.75306	0.378	0.061	1.99968e-11
Hnrnpd	2.35877e-13	0.753361	0.682	0.289	5.91274e-09
Slfn4	1.40281e-18	0.754186	0.278	0.002	3.51642e-14
Hif1a	7.83963e-08	0.75527	0.718	0.418	0.00196516
Ms4a7	9.96475e-14	0.757103	0.231	0.003	2.49786e-09
Ddit4	4.00772e-10	0.757656	0.382	0.085	1.00461e-05
Rac1	1.60724e-15	0.757779	0.819	0.553	4.02887e-11
Kdr	2.72375e-10	0.760666	0.205	0.003	6.82763e-06
Tcirg1	2.01296e-16	0.760984	0.392	0.032	5.04589e-12
Epb41	7.20896e-19	0.761773	0.495	0.183	1.80707e-14
Plekho2	4.82538e-19	0.761956	0.489	0.095	1.20958e-14
Rab7b	7.3572e-14	0.766758	0.398	0.085	1.84423e-09
Slc44a1	1.99141e-07	0.766946	0.471	0.201	0.00499187
Ric1	1.82829e-08	0.767438	0.519	0.242	0.000458297
Rnf149	2.01396e-16	0.767585	0.503	0.151	5.0484e-12
Ccl8	9.30649e-07	0.768537	0.181	0.022	0.0233286
Ppp4r2	2.71049e-10	0.772552	0.789	0.514	6.79438e-06
Gm46224	2.23829e-16	0.77378	0.318	0.008	5.61073e-12
Xaf1	1.02607e-18	0.774547	0.35	0.029	2.57204e-14
Etv6	1.03745e-07	0.776796	0.789	0.591	0.00260058
Paxbp1	5.16169e-17	0.77809	0.531	0.125	1.29388e-12
Lpgat1	1.3564e-10	0.782742	0.376	0.115	3.40009e-06
Cbl	2.19208e-10	0.783195	0.529	0.255	5.49489e-06
Ptpn1	1.48997e-09	0.783528	0.71	0.435	3.7349e-05
Smad3	4.85915e-11	0.783963	0.382	0.149	1.21804e-06
Ifih1	1.10997e-10	0.785518	0.332	0.073	2.78237e-06
Clec4a3	1.12236e-11	0.785692	0.298	0.022	2.81341e-07
Ifitm6	1.07408e-13	0.787093	0.268	0.008	2.6924e-09
Lpxn	2.00909e-24	0.78974	0.404	0.046	5.03618e-20
F13a1	1.97946e-12	0.794083	0.221	0.008	4.96192e-08
Psmb9	3.24662e-10	0.795244	0.531	0.249	8.13829e-06
Tut4	2.4786e-12	0.79573	0.66	0.342	6.21311e-08
Slc16a10	6.83249e-12	0.797555	0.417	0.125	1.7127e-07
Arpc2	6.59912e-16	0.798655	0.915	0.734	1.6542e-11
Sod2	1.5891e-06	0.802246	0.61	0.465	0.0398341
Zfand5	9.25849e-13	0.803597	0.881	0.687	2.32083e-08
Rnf213	6.20897e-16	0.805594	0.36	0.046	1.5564e-11
Cd47	1.96431e-11	0.805639	0.837	0.582	4.92394e-07
Lyst	4.37058e-13	0.808994	0.491	0.142	1.09557e-08
Lrmda	2.0115e-17	0.80972	0.354	0.051	5.04223e-13
Elk3	3.21877e-18	0.810104	0.384	0.029	8.0685e-14
Cep85l	2.69212e-16	0.811073	0.35	0.02	6.74835e-12
Emilin2	1.59992e-10	0.811105	0.654	0.365	4.01052e-06
Sell	6.87599e-13	0.812591	0.217	0	1.7236e-08
Myo1f	4.65081e-11	0.81271	0.394	0.102	1.16582e-06
Rasa4	8.55186e-23	0.813346	0.408	0.022	2.1437e-18
Med13l	3.17668e-10	0.815242	0.759	0.509	7.96298e-06
Itpkb	3.15005e-16	0.816943	0.467	0.146	7.89624e-12
Pdia6	9.5808e-12	0.817119	0.648	0.294	2.40162e-07
Adgre5	1.03156e-09	0.818433	0.382	0.071	2.58582e-05
Cd200	1.15392e-11	0.818453	0.276	0.081	2.89254e-07
Ass1	2.61479e-09	0.82343	0.433	0.11	6.55449e-05
Msr1	4.202e-18	0.823479	0.306	0.003	1.05332e-13
Zdhhc18	7.80947e-15	0.826294	0.577	0.218	1.9576e-10
Gnb4	7.31823e-13	0.826676	0.276	0.02	1.83446e-08
Tapbp	6.34263e-12	0.827623	0.64	0.283	1.58991e-07
Cd36	5.47908e-11	0.829748	0.207	0.008	1.37344e-06
Cbfa2t3	2.35703e-07	0.829907	0.41	0.178	0.00590837
Basp1	2.22174e-08	0.83017	0.883	0.694	0.000556925
Clec4a2	7.72691e-19	0.832694	0.316	0.005	1.93691e-14
Hpcal1	2.21447e-19	0.834044	0.461	0.059	5.55102e-15
Actn1	2.35406e-10	0.834578	0.304	0.061	5.90093e-06
Capg	7.43429e-08	0.835594	0.573	0.305	0.00186355
Hck	2.30895e-10	0.835665	0.38	0.068	5.78784e-06
Mxd1	3.24781e-10	0.836794	0.612	0.342	8.14127e-06
Ms4a6b	1.03826e-18	0.841028	0.34	0.008	2.60261e-14
Stxbp6	4.90592e-13	0.846734	0.217	0.01	1.22977e-08
Mdm2	4.55673e-11	0.847477	0.724	0.486	1.14224e-06
Dtnbp1	1.68552e-12	0.85085	0.654	0.281	4.2251e-08
Itgb2	7.91296e-14	0.85344	0.537	0.134	1.98354e-09
Rapgef1	1.65165e-12	0.85764	0.473	0.164	4.1402e-08
Myh9	9.24533e-14	0.857907	0.823	0.552	2.31753e-09
Fgr	6.83915e-13	0.865677	0.416	0.11	1.71437e-08
Efhd2	5.87116e-13	0.870008	0.755	0.447	1.47172e-08
Hcls1	1.8208e-20	0.873909	0.545	0.125	4.5642e-16
Man2a1	2.16995e-22	0.874051	0.461	0.076	5.43942e-18
Parp14	5.09216e-12	0.876609	0.364	0.081	1.27645e-07
Ftl1	2.57078e-16	0.876762	0.988	0.966	6.44418e-12
Aif1	1.00287e-14	0.878557	0.416	0.115	2.51389e-10
Gm15987	3.94668e-07	0.879374	0.427	0.215	0.00989315
Shisa5	1.6017e-16	0.880897	0.592	0.208	4.01498e-12
Osbpl8	8.24124e-10	0.883044	0.819	0.567	2.06583e-05
Ankrd33b	2.68032e-15	0.883071	0.376	0.044	6.71876e-11
Plscr1	9.50624e-14	0.883882	0.34	0.036	2.38293e-09
Rrbp1	5.84147e-15	0.885068	0.823	0.516	1.46428e-10
Ifi204	1.13838e-16	0.885939	0.406	0.042	2.85359e-12
Notch2	2.60625e-13	0.886463	0.567	0.205	6.53308e-09
Dab2	1.18985e-20	0.889908	0.328	0.005	2.98259e-16
Timp1	5.5947e-15	0.891095	0.322	0.029	1.40242e-10
Stk24	2.6439e-15	0.892864	0.596	0.198	6.62746e-11
Srgap3	3.36054e-10	0.89701	0.282	0.029	8.42386e-06
Klrk1	1.63941e-16	0.905196	0.29	0.008	4.10951e-12
Frmd4a	1.18026e-13	0.906153	0.36	0.068	2.95857e-09
Fcgr1	1.44406e-20	0.908228	0.348	0.005	3.61982e-16
Traf1	3.54949e-07	0.911575	0.736	0.511	0.00889751
Crip1	1.47532e-07	0.911702	0.893	0.751	0.00369817
Sipa1l1	3.95559e-13	0.912475	0.569	0.244	9.91547e-09
Sdcbp	1.68982e-13	0.913963	0.744	0.381	4.23588e-09
Sp100	2.22394e-19	0.914336	0.475	0.078	5.57475e-15
Lgals3bp	4.45379e-22	0.916678	0.459	0.034	1.11643e-17
Itgb7	2.42937e-15	0.918031	0.491	0.118	6.0897e-11
Cmtr1	7.89795e-16	0.919389	0.459	0.122	1.97978e-11
Tpm3	4.70226e-15	0.921843	0.905	0.689	1.17872e-10
Pltp	1.07949e-15	0.928285	0.32	0.024	2.70596e-11
Msn	2.35823e-14	0.932741	0.877	0.679	5.91137e-10
Snx5	1.74028e-08	0.93303	0.62	0.333	0.000436236
Actb	2.06768e-12	0.942766	0.992	0.997	5.18304e-08
Stk4	3.32369e-11	0.943418	0.561	0.227	8.33148e-07
Phf11b	5.90596e-16	0.944919	0.31	0.003	1.48045e-11
Osbpl9	9.42935e-12	0.945771	0.722	0.381	2.36365e-07
Etv3	6.77217e-08	0.947663	0.549	0.327	0.00169758
Mdfic	1.57976e-12	0.952863	0.612	0.23	3.95999e-08
Acap2	1.06306e-14	0.953913	0.751	0.374	2.66478e-10
Ckb	3.39326e-13	0.954359	0.37	0.049	8.50588e-09
Fli1	6.70299e-13	0.95471	0.467	0.156	1.68024e-08
Ptafr	5.32185e-21	0.956284	0.571	0.125	1.33403e-16
Rasa3	3.26838e-11	0.956579	0.314	0.039	8.19286e-07
Cd80	5.22697e-09	0.958304	0.396	0.125	0.000131024
Dock2	2.28556e-12	0.969806	0.644	0.323	5.72921e-08
Pld4	2.39485e-18	0.972247	0.392	0.015	6.00316e-14
Mcl1	2.01201e-13	0.975323	0.845	0.682	5.04351e-09
Rilpl2	1.05146e-18	0.975631	0.74	0.337	2.63569e-14
Metrnl	2.04637e-12	0.975949	0.509	0.139	5.12965e-08
Eepd1	2.84479e-08	0.976032	0.358	0.102	0.000713102
Krt25	1.48904e-09	0.979068	0.249	0.041	3.73258e-05
Lamp1	4.32751e-18	0.980048	0.736	0.377	1.08478e-13
F10	3.27399e-14	0.980689	0.245	0.007	8.20691e-10
Ifi44	2.48915e-19	0.983049	0.362	0.005	6.23955e-15
Fn1	9.08e-11	0.985222	0.223	0.008	2.27608e-06
Ifngr1	8.08987e-10	0.988541	0.469	0.205	2.02789e-05
Mxi1	5.7998e-14	0.992645	0.567	0.186	1.45384e-09
Hmox1	3.83398e-16	0.992909	0.414	0.105	9.61065e-12
Rac2	4.49509e-19	0.995072	0.425	0.012	1.12678e-14
Samhd1	4.881e-18	0.996894	0.529	0.125	1.22352e-13
Jdp2	4.0565e-21	1.00127	0.417	0.046	1.01684e-16
Plekho1	1.32329e-16	1.0017	0.618	0.154	3.31709e-12
Taldo1	1.72859e-15	1.00219	0.716	0.335	4.33305e-11
St18	8.90437e-12	1.00489	0.27	0.019	2.23206e-07
Traf3	5.62811e-13	1.00701	0.66	0.249	1.4108e-08
Nav1	1.00477e-09	1.00745	0.398	0.093	2.51867e-05
Ccrl2	3.61691e-17	1.00786	0.517	0.183	9.06651e-13
Cotl1	1.13565e-23	1.01145	0.569	0.12	2.84673e-19
Jarid2	3.32281e-16	1.0119	0.853	0.569	8.3293e-12
AW112010	7.43493e-12	1.01403	0.217	0.017	1.86371e-07
Gng10	6.94203e-17	1.01488	0.481	0.093	1.74016e-12
Chst11	2.99805e-17	1.01669	0.533	0.117	7.51522e-13
Abhd17b	5.86395e-17	1.04155	0.483	0.13	1.46992e-12
Sestd1	3.99073e-22	1.04348	0.553	0.103	1.00036e-17
Id2	9.16056e-08	1.04694	0.767	0.646	0.00229628
Il1rn	2.01551e-13	1.0472	0.525	0.267	5.05227e-09
Gmfg	1.13085e-28	1.0491	0.491	0.02	2.83471e-24
Pou2f2	1.04494e-14	1.04916	0.392	0.069	2.61936e-10
Ccdc88a	7.86644e-09	1.05034	0.602	0.274	0.000197188
Tbc1d9	1.30433e-11	1.05203	0.702	0.413	3.26957e-07
Mir155hg	1.25622e-14	1.05556	0.386	0.074	3.14896e-10
Cfp	3.71916e-13	1.05673	0.473	0.091	9.32282e-09
Ly6c1	2.63941e-15	1.07713	0.362	0.029	6.61621e-11
Tnfrsf11a	1.94696e-15	1.07963	0.425	0.078	4.88044e-11
Rai14	7.38471e-15	1.08158	0.485	0.129	1.85112e-10
Trim30a	1.78875e-18	1.08233	0.475	0.071	4.48386e-14
Unc93b1	2.7783e-28	1.08309	0.481	0.005	6.96436e-24
Cd68	9.70665e-20	1.08534	0.644	0.22	2.43317e-15
Sema4d	5.04988e-19	1.09197	0.475	0.103	1.26585e-14
Slfn5	1.03347e-16	1.09507	0.366	0.025	2.59061e-12
Arg2	3.0135e-19	1.09611	0.537	0.149	7.55395e-15
Gpnmb	9.16445e-08	1.09892	0.243	0.051	0.00229725
Psme2	1.07669e-12	1.10209	0.722	0.342	2.69893e-08
Lsp1	1.57346e-06	1.10409	0.718	0.567	0.039442
Selplg	1.77406e-15	1.10464	0.608	0.178	4.44702e-11
Ccr1	2.99627e-16	1.10667	0.437	0.073	7.51075e-12
Lztfl1	8.76243e-13	1.10699	0.581	0.234	2.19648e-08
Sec61b	6.32312e-18	1.11277	0.897	0.599	1.58502e-13
Fmnl2	2.44757e-16	1.1132	0.785	0.381	6.13532e-12
Epsti1	2.53119e-19	1.11897	0.348	0.003	6.34494e-15
Slc7a8	3.62523e-17	1.11901	0.447	0.107	9.08736e-13
Cd300a	3.07678e-18	1.12298	0.481	0.074	7.71255e-14
Tagln2	6.19678e-19	1.1243	0.851	0.584	1.55335e-14
Fyn	4.35366e-13	1.12619	0.698	0.367	1.09133e-08
Gpr137b	2.18287e-13	1.1307	0.67	0.262	5.4718e-09
Marcks	2.45707e-15	1.13243	0.722	0.437	6.15914e-11
Psme1	3.27662e-19	1.14348	0.805	0.423	8.2135e-15
Tspan3	8.99673e-17	1.14962	0.459	0.107	2.25521e-12
Pira2	2.66909e-27	1.1527	0.491	0.022	6.69062e-23
Ifnar2	6.07753e-16	1.15381	0.746	0.398	1.52345e-11
Rgl1	8.49014e-21	1.15484	0.394	0.025	2.12822e-16
Ccl3	5.1953e-13	1.16072	0.334	0.063	1.30231e-08
Hist1h1c	1.92944e-13	1.16415	0.596	0.223	4.83652e-09
Tmem131	2.29383e-10	1.16494	0.652	0.389	5.74995e-06
Ccl9	7.45806e-19	1.16515	0.358	0.008	1.86951e-14
Inhba	5.71598e-12	1.16634	0.28	0.046	1.43283e-07
Stat1	1.26017e-15	1.1698	0.445	0.09	3.15887e-11
Dock10	1.51006e-10	1.17101	0.819	0.575	3.78527e-06
Lst1	4.42966e-20	1.1763	0.529	0.117	1.11038e-15
Arl5c	2.91586e-27	1.17854	0.431	0.02	7.30917e-23
Mef2c	5.47365e-13	1.1823	0.223	0.012	1.37208e-08
Dusp5	1.36708e-10	1.18473	0.829	0.613	3.42687e-06
Ramp3	1.72735e-09	1.18587	0.378	0.129	4.32995e-05
Grn	3.00861e-19	1.18701	0.668	0.267	7.54168e-15
Ctss	3.98876e-16	1.18813	0.917	0.782	9.99862e-12
Pdpn	9.24079e-18	1.1956	0.322	0.022	2.31639e-13
Ccl6	2.09221e-18	1.19724	0.306	0.005	5.24455e-14
Fyb	2.45979e-15	1.19781	0.59	0.257	6.16596e-11
Ostf1	9.03914e-19	1.20733	0.718	0.305	2.26584e-14
Pf4	2.76099e-09	1.21237	0.221	0.014	6.92097e-05
Tbc1d8	2.98726e-11	1.21338	0.461	0.137	7.48816e-07
Gm26917	4.82574e-09	1.22226	0.924	0.797	0.000120967
Sgk1	4.41577e-19	1.23395	0.515	0.105	1.1069e-14
Xylt1	7.00131e-20	1.24136	0.483	0.12	1.75502e-15
Rassf3	2.40176e-16	1.24301	0.497	0.085	6.02048e-12
Foxp1	4.21245e-19	1.24898	0.849	0.646	1.05593e-14
Ccl2	3.95016e-16	1.30036	0.479	0.105	9.90187e-12
Cblb	2.00319e-10	1.30348	0.493	0.171	5.02139e-06
Itga4	1.67825e-13	1.30488	0.332	0.051	4.20687e-09
Esd	3.91278e-16	1.32011	0.785	0.421	9.80817e-12
Cxcr4	1.21203e-26	1.32638	0.577	0.074	3.03819e-22
Blnk	6.59379e-10	1.32704	0.473	0.239	1.65287e-05
Mndal	9.37722e-15	1.33294	0.638	0.257	2.35059e-10
Stap1	7.75424e-15	1.34607	0.463	0.156	1.94375e-10
Gpx1	4.37872e-26	1.36941	0.859	0.425	1.09761e-21
Rapgef2	2.10176e-17	1.37199	0.668	0.338	5.26849e-13
Ccr5	2.26273e-27	1.3746	0.491	0.015	5.67199e-23
Ctsd	4.13316e-16	1.37528	0.586	0.205	1.03606e-11
Acod1	4.21635e-17	1.40149	0.352	0.005	1.05691e-12
Lpin2	7.16873e-19	1.41019	0.678	0.23	1.79698e-14
Sp140	3.60507e-18	1.41866	0.622	0.206	9.03682e-14
Stat4	2.0913e-13	1.41918	0.298	0.032	5.24227e-09
Lyn	1.94816e-21	1.42003	0.781	0.345	4.88346e-17
Trim25	3.44218e-30	1.424	0.632	0.124	8.62852e-26
Bach2	1.4983e-15	1.42468	0.644	0.289	3.75578e-11
Ccl7	4.87102e-15	1.42648	0.306	0.02	1.22102e-10
Atp2b1	5.76139e-22	1.44228	0.881	0.648	1.44421e-17
Ctsb	4.41361e-21	1.45489	0.839	0.587	1.10636e-16
Tcf4	8.31821e-14	1.48477	0.505	0.161	2.08513e-09
Mpeg1	6.33825e-32	1.50191	0.489	0.019	1.58881e-27
C130026I21Rik	1.62119e-20	1.50552	0.561	0.127	4.06385e-16
Slc7a11	2.48388e-26	1.53086	0.483	0.054	6.22634e-22
Saa3	1.16856e-20	1.53102	0.378	0.002	2.92923e-16
Ms4a6d	2.493e-23	1.54221	0.567	0.1	6.2492e-19
Fnip2	1.01371e-16	1.54695	0.696	0.335	2.54108e-12
Rbm47	1.01699e-23	1.56038	0.656	0.188	2.5493e-19
Tspan13	8.53624e-25	1.57551	0.499	0.036	2.13978e-20
Clec4d	4.30612e-20	1.5997	0.467	0.086	1.07942e-15
Ms4a4c	1.75616e-26	1.6015	0.445	0.003	4.40216e-22
Slpi	2.38447e-10	1.61013	0.39	0.159	5.97715e-06
Ccr9	9.76247e-10	1.61542	0.213	0.024	2.44716e-05
Runx2	1.58684e-26	1.63005	0.561	0.08	3.97773e-22
Rftn1	1.34407e-21	1.66728	0.632	0.154	3.36918e-17
St8sia4	2.19841e-22	1.67246	0.509	0.1	5.51077e-18
Rsad2	1.10965e-18	1.71108	0.326	0.007	2.78157e-14
Eps8	4.48189e-20	1.74648	0.596	0.118	1.12348e-15
Ptprc	1.30066e-25	1.75755	0.811	0.327	3.26036e-21
Fcer1g	2.32686e-24	1.79328	0.847	0.497	5.83274e-20
Tgfbi	5.05521e-21	1.80534	0.549	0.124	1.26719e-16
Ptgs2	1.32579e-13	1.82749	0.443	0.127	3.32336e-09
Ms4a6c	1.08347e-34	1.82833	0.545	0.015	2.71593e-30
Tspo	1.2787e-29	1.82945	0.843	0.464	3.20532e-25
Pla2g7	4.25846e-31	1.89586	0.555	0.051	1.06747e-26
S100a8	2.07098e-17	1.9167	0.344	0.012	5.19132e-13
Cyba	2.91278e-35	1.97195	0.887	0.327	7.30145e-31
Ifitm2	1.72247e-22	1.97276	0.807	0.509	4.31771e-18
Npc2	4.49655e-28	1.98479	0.885	0.596	1.12715e-23
Wfdc17	4.32786e-36	1.99496	0.571	0.01	1.08486e-31
Fth1	7.58892e-39	2.02293	0.986	0.981	1.90232e-34
Ly6a	1.00525e-12	2.02604	0.421	0.096	2.51987e-08
Ly6e	4.65131e-25	2.02847	0.658	0.168	1.16594e-20
Ccl4	4.06661e-14	2.0541	0.38	0.056	1.01938e-09
Irf7	8.31896e-37	2.07651	0.608	0.03	2.08531e-32
S100a9	3.71071e-13	2.07949	0.342	0.03	9.30162e-09
Bst2	2.15292e-36	2.08828	0.672	0.078	5.39673e-32
Tmsb10	1.6949e-32	2.11027	0.867	0.442	4.2486e-28
Psap	1.444e-36	2.11087	0.877	0.469	3.61967e-32
Samsn1	2.16009e-28	2.1117	0.575	0.091	5.41469e-24
Clec4e	1.67259e-29	2.121	0.457	0.01	4.19268e-25
Lgmn	3.84864e-38	2.13543	0.724	0.107	9.64738e-34
Plin2	3.30365e-31	2.16355	0.686	0.122	8.28126e-27
Cybb	9.5068e-37	2.16764	0.559	0.003	2.38307e-32
Syk	2.52428e-49	2.22233	0.805	0.095	6.32761e-45
Slfn2	3.56229e-30	2.28785	0.827	0.416	8.9296e-26
Cd274	3.57259e-42	2.29487	0.763	0.107	8.95542e-38
Lilrb4a	3.97202e-42	2.29776	0.726	0.044	9.95666e-38
Ccr7	1.12233e-18	2.33241	0.374	0.046	2.81333e-14
Isg15	7.18928e-30	2.33434	0.573	0.052	1.80214e-25
Lilr4b	8.03716e-49	2.40345	0.744	0.03	2.01468e-44
Lyz2	5.25351e-28	2.40812	0.503	0.017	1.3169e-23
Cebpb	1.69798e-43	2.42312	0.738	0.159	4.25632e-39
Cxcl1	7.93332e-24	2.43205	0.583	0.127	1.98865e-19
Oasl1	8.88713e-29	2.51701	0.59	0.081	2.22774e-24
Ly6c2	6.55397e-29	2.68888	0.473	0	1.64288e-24
Srgn	5.5738e-47	2.74672	0.936	0.349	1.39718e-42
Ctsl	8.29582e-32	2.7667	0.708	0.171	2.07951e-27
Cd14	4.63984e-36	2.83994	0.68	0.09	1.16307e-31
Ifitm3	6.24596e-33	2.88298	0.807	0.245	1.56567e-28
Cxcl3	1.15371e-27	3.00289	0.459	0.017	2.892e-23
Plac8	2.34993e-50	3.26091	0.692	0	5.89058e-46
Ifitm1	1.74038e-27	3.29179	0.465	0.014	4.36261e-23
Zeb2	1.36158e-45	3.32546	0.809	0.14	3.41307e-41
Ccl5	8.21511e-11	3.56122	0.209	0.019	2.05928e-06
Ifi27l2a	1.66947e-55	4.1783	0.873	0.122	4.18486e-51
Sema3d	7.42003e-07	0.273002	0.13	0.006	0.0185998
Klk9	1.45812e-06	0.28292	0.135	0.028	0.0365508
Pla2g2f	5.32146e-07	0.288044	0.127	0.014	0.0133393
Zmynd15	1.82418e-06	0.29108	0.413	0.187	0.0457268
Rplp2	8.8172e-07	0.293844	0.998	0.984	0.0221021
Mir9-3hg	1.74865e-07	0.301712	0.144	0.022	0.00438334
Aff2	6.60054e-07	0.309818	0.127	0.01	0.0165456
P2rx2	1.31593e-06	0.316403	0.125	0.014	0.0329865
Tpt1	6.76676e-08	0.316923	0.998	0.994	0.00169622
Rps21	1.72562e-06	0.360344	0.997	0.976	0.0432561
Orm1	2.59361e-07	0.366779	0.156	0.022	0.0065014
Rpl23a	8.17154e-09	0.395256	0.995	0.95	0.000204836
Igflr1	2.40579e-08	0.398016	0.171	0.024	0.000603059
S100a11	2.84724e-07	0.398449	0.988	0.905	0.00713718
Eef1a1	2.2002e-13	0.401325	0.998	0.986	5.51523e-09
Rpl23	1.05412e-10	0.406629	0.995	0.988	2.64236e-06
Cphx3	1.86935e-07	0.415631	0.173	0.036	0.00468591
Rps18	6.56722e-07	0.420628	0.985	0.938	0.016462
Tmcc3	1.05838e-10	0.422775	0.677	0.445	2.65303e-06
mt-Nd1	2.96098e-08	0.43395	0.975	0.918	0.000742228
Rpl35a	8.23908e-11	0.436548	1	0.984	2.06529e-06
Rpl7	1.77984e-07	0.440838	0.99	0.934	0.00446154
Rbm25	7.47287e-07	0.447019	0.904	0.863	0.0187323
Cxcl16	1.65618e-07	0.450922	0.883	0.722	0.00415156
Rps3a1	1.71835e-08	0.453106	0.995	0.954	0.00043074
Sdcbp2	7.81263e-07	0.454793	0.25	0.08	0.0195839
Slc6a14	6.15588e-07	0.473622	0.166	0.018	0.0154309
Ly75	1.34782e-09	0.476618	0.657	0.308	3.37858e-05
Ndufa4l2	6.23013e-07	0.486419	0.173	0.016	0.0156171
Rpl13	2.38893e-10	0.487198	0.998	0.984	5.98832e-06
Dynll1	6.89779e-08	0.493385	0.819	0.72	0.00172907
Rpl12	8.72922e-09	0.498872	0.988	0.944	0.000218815
Tmem45b	5.18273e-07	0.508996	0.212	0.026	0.0129916
Cd2	1.20328e-09	0.510788	0.169	0.028	3.01625e-05
Rpl5	4.52804e-09	0.511329	0.995	0.932	0.000113504
Eif1	3.63394e-17	0.514409	0.992	0.984	9.10919e-13
Rps20	7.87214e-12	0.522573	0.998	0.982	1.97331e-07
Inpp4b	1.58842e-06	0.537503	0.433	0.272	0.039817
Tppp3	1.06752e-06	0.538044	0.371	0.179	0.0267595
Ggct	5.71345e-08	0.541343	0.25	0.085	0.00143219
Tra2b	1.44971e-06	0.546517	0.81	0.75	0.0363399
Card9	3.50444e-07	0.557728	0.235	0.062	0.00878457
Gm50022	5.48229e-07	0.566345	0.301	0.111	0.0137425
Serpind1	6.29093e-09	0.567167	0.2	0.024	0.000157695
Eif4a1	2.10487e-07	0.569395	0.917	0.883	0.00527627
Rell1	2.26786e-08	0.569887	0.643	0.427	0.000568486
Sema6d	3.46505e-07	0.57187	0.34	0.121	0.00868584
Rabgef1	3.11502e-07	0.584527	0.745	0.636	0.00780841
Stk17b	1.66349e-06	0.587183	0.731	0.539	0.0416986
Tcim	2.5838e-07	0.591234	0.272	0.054	0.0064768
Sertad1	6.48565e-07	0.59177	0.526	0.368	0.0162576
Baz1a	9.09409e-07	0.593222	0.863	0.753	0.0227961
1700030F04Rik	7.67586e-08	0.611866	0.328	0.161	0.00192411
Usp53	1.99456e-09	0.616404	0.367	0.173	4.99976e-05
Ubb	1.22699e-09	0.620625	0.995	0.972	3.07569e-05
Nap1l1	2.84133e-08	0.623256	0.865	0.789	0.000712237
Krt16	5.38711e-09	0.632142	0.479	0.282	0.000135039
Bbs9	9.25561e-08	0.632445	0.313	0.109	0.0023201
Vasp	1.01893e-06	0.635461	0.712	0.581	0.0255416
Rplp1	2.00984e-13	0.641781	1	0.986	5.03807e-09
Stip1	3.02967e-07	0.646406	0.547	0.398	0.00759446
Ywhah	2.21504e-07	0.646929	0.755	0.636	0.00555245
Gm36723	1.00731e-08	0.660401	0.371	0.135	0.000252503
Nf1	4.4955e-07	0.662886	0.585	0.457	0.0112689
Cd86	3.69514e-07	0.663941	0.893	0.634	0.0092626
Scn3a	4.30601e-09	0.666296	0.298	0.058	0.000107939
Nod2	3.3771e-07	0.669856	0.352	0.119	0.00846537
Sprr2h	1.55191e-07	0.670376	0.179	0.028	0.00389018
Tec	6.21756e-07	0.682544	0.504	0.296	0.0155856
Gm41409	9.43527e-12	0.684743	0.288	0.082	2.36514e-07
Cx3cr1	3.82576e-07	0.687802	0.352	0.147	0.00959004
2610035D17Rik	1.54471e-08	0.689479	0.306	0.095	0.000387213
Tnip1	4.18993e-07	0.69652	0.712	0.628	0.0105029
Klk7	1.86389e-06	0.696891	0.279	0.093	0.0467221
Cnbp	7.75943e-08	0.699599	0.821	0.736	0.00194506
Rasa2	4.78966e-07	0.703687	0.802	0.638	0.0120062
Hk2	1.13224e-06	0.705911	0.684	0.465	0.0283819
Irf4	4.54539e-09	0.70881	0.453	0.175	0.000113939
Myo1e	3.90042e-10	0.718097	0.866	0.588	9.77719e-06
Xlr	3.82044e-14	0.729908	0.389	0.091	9.5767e-10
Slc36a2	7.15151e-14	0.738738	0.289	0.026	1.79267e-09
Vim	2.61894e-11	0.738948	0.978	0.946	6.56489e-07
Eif5a	1.78004e-09	0.745923	0.892	0.807	4.46202e-05
Fkbp1a	1.69686e-06	0.747009	0.724	0.638	0.0425352
Sprr2f	1.35719e-06	0.748139	0.152	0.018	0.0340207
Dbi	1.65025e-07	0.749977	0.819	0.654	0.00413669
Ube2e2	3.37814e-07	0.757573	0.543	0.33	0.00846799
Srsf7	3.88165e-09	0.758882	0.775	0.581	9.73012e-05
Fam135a	1.0599e-10	0.763855	0.509	0.308	2.65686e-06
Hsp90ab1	3.18114e-17	0.76696	0.998	0.97	7.97416e-13
H2-DMb1	1.43845e-11	0.770229	0.832	0.503	3.60576e-07
Atxn1	8.06668e-11	0.771745	0.717	0.487	2.02208e-06
Cst3	1.05242e-18	0.772212	0.988	0.938	2.63809e-14
Pik3r6	5.73928e-11	0.781912	0.47	0.185	1.43867e-06
Il1rap	5.27462e-07	0.784726	0.399	0.205	0.0132219
Nr4a3	1.9316e-07	0.789349	0.8	0.467	0.00484194
Dab2ip	9.12786e-08	0.795132	0.418	0.193	0.00228808
Cyld	1.59012e-09	0.799397	0.606	0.402	3.98597e-05
Zkscan17	7.96922e-10	0.805233	0.387	0.183	1.99764e-05
Flg	6.94585e-08	0.806846	0.135	0.016	0.00174112
Rtn1	6.8545e-11	0.807661	0.354	0.083	1.71822e-06
Tjp2	2.06015e-10	0.807877	0.499	0.233	5.16419e-06
Jup	8.39257e-08	0.810162	0.604	0.404	0.00210376
Gm17056	2.37973e-08	0.81993	0.406	0.109	0.000596527
Ocln	3.97384e-09	0.827695	0.421	0.163	9.96124e-05
Snhg12	1.11977e-08	0.82923	0.54	0.296	0.000280694
Gm49662	2.22029e-08	0.832321	0.403	0.163	0.00055656
Zfp263	1.36611e-07	0.832393	0.504	0.332	0.00342442
Lor	1.26152e-07	0.840925	0.206	0.022	0.00316225
Brd2	4.12593e-11	0.847339	0.858	0.74	1.03425e-06
Gpr141	1.06266e-12	0.850914	0.464	0.203	2.66378e-08
Emp1	1.95904e-15	0.856792	0.924	0.763	4.91072e-11
Tjp1	3.45984e-10	0.857026	0.56	0.25	8.67279e-06
Ubc	9.51328e-16	0.871307	0.941	0.909	2.38469e-11
Cd63	2.52645e-11	0.874729	0.875	0.59	6.33306e-07
Zswim6	5.2389e-07	0.881015	0.665	0.559	0.0131324
Btbd9	1.40311e-12	0.886694	0.865	0.775	3.51718e-08
Phlda1	1.25963e-10	0.891776	0.721	0.527	3.1575e-06
Abcc4	1.71653e-06	0.89265	0.487	0.296	0.0430282
Ciita	5.53382e-11	0.89642	0.545	0.262	1.38716e-06
Gas5	6.27344e-17	0.898313	0.914	0.773	1.57256e-12
Clca3a2	1.26091e-08	0.90063	0.259	0.036	0.000316072
Ppp2r3a	6.71358e-12	0.902519	0.54	0.213	1.68289e-07
Agap1	2.59713e-07	0.902969	0.496	0.241	0.00651023
Maff	3.669e-10	0.907395	0.657	0.396	9.19708e-06
Zfp36	6.63716e-13	0.912759	0.866	0.757	1.66374e-08
Osbp2	1.63122e-12	0.91486	0.328	0.042	4.08898e-08
St14	2.0885e-15	0.922635	0.553	0.229	5.23525e-11
Spink5	2.01589e-07	0.926251	0.212	0.048	0.00505322
Ifrd1	1.13208e-18	0.932041	0.993	0.94	2.83778e-14
Cd9	2.10098e-15	0.937436	0.924	0.668	5.26652e-11
Nr4a2	4.18795e-09	0.944743	0.626	0.338	0.000104979
Dgkh	2.46935e-08	0.957028	0.548	0.308	0.000618993
Rc3h1	1.54403e-07	0.95819	0.751	0.63	0.00387043
Rnf24	2.20738e-18	0.968107	0.655	0.423	5.53325e-14
Dnaja1	2.20207e-14	0.970334	0.795	0.553	5.51994e-10
Cystm1	5.59541e-11	0.97095	0.536	0.231	1.4026e-06
Sult2b1	1.41095e-16	0.977916	0.445	0.097	3.53682e-12
Hspa8	1.73142e-18	0.991928	0.981	0.918	4.34016e-14
H2-DMb2	7.9771e-12	0.993201	0.602	0.249	1.99962e-07
Mat2a	7.63752e-15	0.999366	0.667	0.378	1.9145e-10
Dennd4a	1.41812e-09	1.0003	0.909	0.785	3.5548e-05
Fnbp1l	8.30112e-14	1.00106	0.709	0.398	2.08084e-09
Pstpip2	3.25445e-08	1.00613	0.629	0.417	0.000815792
Ptk2b	5.76491e-11	1.01452	0.733	0.483	1.44509e-06
Epcam	1.63922e-20	1.02718	0.9	0.425	4.10903e-16
Foxn3	1.66378e-13	1.02964	0.882	0.706	4.17061e-09
Eif5	1.30527e-27	1.03223	0.964	0.871	3.27193e-23
Sfn	2.10693e-07	1.0402	0.64	0.443	0.00528144
Csf1r	2.78113e-14	1.043	0.601	0.262	6.97145e-10
Dnajb1	1.48465e-13	1.05	0.64	0.372	3.72158e-09
Lrba	2.38623e-13	1.0517	0.596	0.294	5.98156e-09
Igha	2.08799e-15	1.0525	0.337	0.036	5.23397e-11
Fos	1.52892e-11	1.05724	0.816	0.563	3.83255e-07
1700001K19Rik	3.28701e-16	1.06479	0.349	0.032	8.23956e-12
Tnfrsf9	2.14706e-11	1.06968	0.465	0.145	5.38205e-07
Cd74	3.39353e-19	1.08421	0.998	0.817	8.50655e-15
Top1	8.76223e-25	1.08961	0.973	0.867	2.19643e-20
Plpp1	9.83851e-16	1.09537	0.406	0.074	2.46622e-11
Ptprj	1.65543e-10	1.09884	0.839	0.686	4.14965e-06
Prnp	5.56594e-18	1.10112	0.631	0.288	1.39521e-13
Ttc39c	2.60593e-14	1.10669	0.585	0.223	6.53229e-10
Hspa1b	1.09884e-31	1.13016	0.836	0.25	2.75447e-27
Plet1	2.91278e-13	1.13553	0.665	0.431	7.30146e-09
Dapp1	1.77342e-14	1.14294	0.753	0.429	4.44542e-10
Stfa3	1.99136e-08	1.15627	0.252	0.06	0.000499175
Tnf	1.90907e-12	1.15776	0.67	0.39	4.78546e-08
Dapk1	7.36222e-09	1.15886	0.602	0.32	0.000184549
Stxbp5l	1.72087e-09	1.16728	0.267	0.036	4.31369e-05
Arl4a	2.32676e-12	1.1745	0.508	0.262	5.83249e-08
Gse1	1.09883e-11	1.18036	0.545	0.262	2.75445e-07
Havcr2	4.12676e-16	1.18788	0.814	0.513	1.03445e-11
Cd82	4.86305e-18	1.18809	0.628	0.231	1.21902e-13
Fgf13	6.8805e-16	1.19014	0.362	0.052	1.72474e-11
Dcstamp	6.25488e-16	1.2007	0.409	0.089	1.56791e-11
Bag3	4.37909e-11	1.20639	0.657	0.412	1.09771e-06
Gm47283	1.48711e-12	1.21337	0.956	0.851	3.72773e-08
H2-DMa	6.93541e-18	1.22052	0.856	0.549	1.7385e-13
Rgs1	8.87464e-14	1.22574	0.89	0.662	2.22461e-09
Immp2l	9.84809e-14	1.22675	0.535	0.211	2.46862e-09
Tbc1d4	1.30404e-21	1.23118	0.912	0.392	3.26883e-17
H2-M5	1.6167e-21	1.24242	0.394	0.016	4.05258e-17
Ly6g6c	7.12753e-10	1.24695	0.349	0.107	1.78666e-05
H2-Aa	6.35785e-23	1.24839	0.992	0.74	1.59372e-18
Zfp36l1	2.25409e-22	1.25431	0.932	0.692	5.65032e-18
Gsdme	1.06205e-10	1.26106	0.415	0.111	2.66224e-06
Hsp90aa1	9.37207e-31	1.26351	0.985	0.913	2.3493e-26
Snhg1	1.59969e-22	1.26624	0.78	0.459	4.00993e-18
2310046K23Rik	2.92376e-12	1.29014	0.355	0.06	7.32899e-08
Dmkn	5.35245e-12	1.29868	0.609	0.392	1.3417e-07
Spred1	3.27992e-13	1.30437	0.751	0.521	8.22177e-09
Asprv1	1.24733e-10	1.31455	0.479	0.149	3.12667e-06
Ptgs1	3.00482e-30	1.3337	0.629	0.066	7.53218e-26
Sprr1b	2.04965e-13	1.35885	0.386	0.08	5.13786e-09
Cd83	2.42398e-18	1.36408	0.89	0.62	6.0762e-14
Lpar3	5.30466e-18	1.38269	0.591	0.157	1.32972e-13
Sprr1a	6.32152e-13	1.39911	0.589	0.254	1.58461e-08
H2-Eb1	3.95219e-26	1.40221	0.978	0.712	9.90696e-22
Fosb	3.18601e-22	1.42148	0.853	0.467	7.98636e-18
Pde4d	3.15382e-16	1.44455	0.745	0.433	7.90568e-12
Rasgef1b	2.20917e-16	1.44806	0.697	0.332	5.53773e-12
Myo10	4.67983e-20	1.45429	0.777	0.419	1.17309e-15
H2-Ab1	1.36578e-26	1.46947	0.981	0.736	3.4236e-22
Macrod2	5.06855e-17	1.48655	0.645	0.278	1.27053e-12
Malt1	7.56255e-20	1.4945	0.941	0.809	1.89571e-15
Hnrnpll	3.97406e-20	1.49568	0.768	0.404	9.96178e-16
Mtss1	8.23923e-21	1.51112	0.914	0.565	2.06533e-16
Scin	1.19337e-22	1.5337	0.575	0.157	2.99143e-18
Maml2	1.00934e-09	1.55255	0.594	0.314	2.53011e-05
Ctnnd2	3.07157e-28	1.56445	0.621	0.133	7.6995e-24
Prkcb	1.88479e-21	1.56771	0.745	0.245	4.72459e-17
1810037I17Rik	6.28509e-32	1.58204	0.89	0.626	1.57548e-27
Lmna	9.4043e-37	1.5872	0.986	0.763	2.35738e-32
Fam25c	3.90242e-12	1.59296	0.409	0.093	9.78221e-08
Plek2	1.69582e-25	1.62395	0.731	0.213	4.25092e-21
Dst	2.61241e-20	1.63295	0.804	0.431	6.54853e-16
Apbb2	1.16915e-25	1.63458	0.709	0.254	2.93071e-21
Rhof	5.37351e-30	1.66772	0.716	0.217	1.34698e-25
H2-M2	3.37359e-28	1.67415	0.623	0.078	8.45658e-24
Krt77	1.99957e-25	1.67688	0.469	0.008	5.01231e-21
Jun	2.89875e-33	1.69304	0.954	0.678	7.26629e-29
Kdm2b	2.37846e-18	1.69661	0.709	0.304	5.9621e-14
Hapln3	9.77738e-29	1.71128	0.599	0.068	2.4509e-24
Hsph1	8.7756e-25	1.73364	0.805	0.35	2.19978e-20
Cstdc5	6.27793e-07	1.76246	0.36	0.137	0.0157369
Sbsn	5.21639e-15	1.77708	0.56	0.189	1.30759e-10
Ccser1	1.15983e-28	1.79075	0.648	0.153	2.90735e-24
Cacna1e	7.5684e-30	1.79847	0.641	0.101	1.89717e-25
Pcdh7	5.71896e-27	1.80452	0.675	0.203	1.43357e-22
Lsmem1	1.14963e-19	1.80632	0.697	0.219	2.88177e-15
Atp8b1	6.65363e-28	1.8375	0.684	0.161	1.66787e-23
Tnfaip2	7.73572e-30	1.85945	0.924	0.547	1.93911e-25
Lgals7	8.00074e-13	1.86072	0.8	0.477	2.00554e-08
Serpinb2	2.69929e-12	1.88638	0.55	0.272	6.76631e-08
Cldn1	1.72458e-42	1.91027	0.893	0.29	4.32301e-38
Pgf	8.92366e-25	1.93814	0.745	0.247	2.23689e-20
Mthfs	3.94236e-23	2.00551	0.751	0.35	9.88232e-19
Ly6d	1.99106e-13	2.03227	0.516	0.167	4.991e-09
Ltc4s	1.40027e-43	2.08959	0.804	0.087	3.51005e-39
Hpgds	2.91153e-44	2.09571	0.882	0.245	7.29833e-40
Pxdc1	9.17409e-46	2.2463	0.919	0.272	2.29967e-41
Rgs2	8.71392e-33	2.28816	0.944	0.588	2.18432e-28
Zeb1	8.00138e-32	2.3105	0.895	0.489	2.00571e-27
Krtdap	4.53216e-26	2.31806	0.624	0.117	1.13608e-21
Mfge8	2.92595e-48	2.63482	0.968	0.227	7.33448e-44
Hspa1a	3.68071e-51	2.64276	0.975	0.288	9.22643e-47
Il1r2	1.23447e-44	2.72297	0.941	0.457	3.09446e-40
Cacnb2	6.82619e-39	2.7755	0.766	0.101	1.71112e-34
Krt1	1.90745e-33	2.81173	0.585	0.04	4.78139e-29
Krt10	1.90964e-37	3.09138	0.673	0.115	4.7869e-33
Cd207	2.52588e-63	5.02112	0.968	0.099	6.33162e-59
