# Supplementary material for: Skin organoid transplantation promotes tissue repair with scarless in frostbite
Source: Protein Cell. 2024 Oct 4;16(4):239–58. doi: 10.1093/procel/pwae055 (PMC12053479; doi:10.1093/procel/pwae055)
Supplement: pwae055_suppl_Supplementary_Table_S3 [file pwae055_suppl_supplementary_table_s3.xlsx]

## Sheet: Table S3-1
Table S3-1. Differentially expressed genes identified in basal layer cells in mouse skin samples from the control and frostbite groups. The differentially expressed genes (DEGs) were defined as those with Benjamini–Hochberg (BH) adjusted p-value < 0.05 and a fold change of log2FC > 0.25 (significantly upregulated) or < -0.25 (significantly downregulated).
Gene	p_val	avg_log2FC	pct.1	pct.2	p_val_adj
Rps15	1.57811e-08	0.258734	0.991	0.986	0.000395586
Plcb1	1.80729e-08	0.260068	0.982	0.979	0.000453034
Rpl13	3.21716e-09	0.261928	0.995	0.994	8.06445e-05
Rps10	8.33435e-11	0.267713	0.988	0.99	2.08917e-06
Fau	2.06159e-11	0.273216	0.996	0.992	5.16778e-07
Rpl12	7.78373e-09	0.282671	0.985	0.984	0.000195115
Rps5	2.59451e-07	0.289516	0.987	0.984	0.00650365
Rplp1	2.43862e-08	0.290847	0.995	0.994	0.000611289
Hsp90ab1	3.73513e-07	0.295452	0.99	0.986	0.00936286
Rpl23	8.06853e-09	0.295953	0.996	0.999	0.000202254
Rps19	4.77118e-11	0.300124	0.995	0.994	1.19599e-06
Rpl19	4.58015e-08	0.302028	0.993	0.99	0.00114811
Rps12	5.17622e-09	0.303919	0.993	0.992	0.000129752
Rps11	1.83935e-08	0.306507	0.989	0.982	0.000461071
Rpl18a	5.52371e-07	0.318411	0.989	0.984	0.0138463
Rps20	6.56231e-11	0.322029	0.996	0.995	1.64497e-06
S100a14	2.926e-08	0.381073	0.915	0.914	0.000733459
Rps6	5.05629e-07	0.401221	0.965	0.954	0.0126746
Rpl10	3.01477e-14	0.416713	0.98	0.979	7.55712e-10
Rpl35	8.4109e-15	0.416731	0.976	0.972	2.10836e-10
Sh3bgrl3	4.50582e-07	0.422412	0.635	0.589	0.0112947
Serpinb5	1.06184e-08	0.427395	0.889	0.84	0.00026617
Tmsb4x	1.51924e-06	0.453866	0.969	0.949	0.0380828
Krt77	3.31255e-07	0.466565	0.191	0.01	0.00830356
Dnajb1	2.30404e-07	0.469003	0.77	0.693	0.00577554
Ifrd1	4.69113e-07	0.480644	0.971	0.94	0.0117592
Itm2b	1.403e-06	0.527749	0.944	0.924	0.0351689
Blnk	1.34927e-07	0.529584	0.572	0.417	0.0033822
Ckmt1	7.55317e-08	0.535428	0.603	0.432	0.00189335
Gpx2	1.72907e-07	0.561847	0.273	0.149	0.00433426
Gm10260	2.38363e-10	0.561889	0.8	0.73	5.97504e-06
Reep5	4.42289e-08	0.592658	0.862	0.846	0.00110869
Btg1	2.02297e-08	0.594247	0.904	0.879	0.000507097
Nfkbia	8.36325e-14	0.600636	0.981	0.982	2.09642e-09
Pof1b	1.40437e-08	0.618013	0.424	0.219	0.000352034
Cst3	1.12231e-07	0.645935	0.935	0.915	0.00281329
Krt5	5.22698e-12	0.650622	0.972	0.967	1.31025e-07
Flg	1.18927e-10	0.668632	0.18	0.014	2.98114e-06
Cnfn	2.92034e-09	0.685745	0.211	0.028	7.32041e-05
Lgals3	4.41116e-12	0.697819	0.942	0.907	1.10575e-07
Ehf	1.55396e-06	0.706512	0.463	0.22	0.0389532
Krt6a	4.25509e-08	0.708167	0.718	0.531	0.00106662
Perp	8.89951e-12	0.728983	0.958	0.949	2.23084e-07
Klf4	1.04154e-06	0.736133	0.871	0.691	0.0261083
Tenm4	3.43377e-11	0.751127	0.566	0.312	8.60742e-07
Krt14	1.11605e-10	0.758461	0.988	0.977	2.7976e-06
Klf5	6.24985e-11	0.78274	0.846	0.742	1.56665e-06
Dusp1	1.72629e-08	0.788845	0.859	0.716	0.000432729
Hspa8	3.09771e-14	0.829038	0.942	0.914	7.76504e-10
Actg1	1.86807e-11	0.84355	0.965	0.962	4.68269e-07
Sprr2f	6.8291e-12	0.857237	0.189	0.039	1.71185e-07
Jun	1.89063e-10	0.928153	0.98	0.941	4.73923e-06
Ly6g6c	1.42854e-08	0.929095	0.327	0.101	0.000358092
Apoe	9.78562e-11	0.937313	0.995	0.976	2.45296e-06
Wfdc18	8.71111e-08	0.95178	0.32	0.163	0.00218361
Dmkn	4.00136e-15	0.977123	0.787	0.532	1.00302e-10
Crct1	4.87373e-18	0.989181	0.364	0.076	1.2217e-13
Krtdap	4.80074e-13	1.00853	0.645	0.285	1.2034e-08
Lgals7	7.69591e-20	1.12906	0.995	0.986	1.92913e-15
Klk7	6.15422e-07	1.13396	0.361	0.124	0.0154268
Lsmem1	1.24566e-11	1.13864	0.489	0.203	3.12248e-07
Hspa1b	4.51305e-13	1.14841	0.711	0.474	1.13129e-08
Fam25c	8.8941e-09	1.15805	0.415	0.131	0.000222948
Cstb	2.93402e-09	1.17169	0.944	0.91	7.3547e-05
Sprr1b	1.31108e-07	1.19942	0.39	0.161	0.00328648
Sprr1a	1.25383e-20	1.21305	0.798	0.471	3.14298e-16
Asprv1	2.90685e-08	1.22578	0.416	0.151	0.000728661
Ly6d	1.16857e-07	1.23364	0.573	0.298	0.00292926
Krt79	1.8179e-06	1.26417	0.327	0.141	0.0455693
Krt1	2.49011e-15	1.40001	0.362	0.054	6.24196e-11
2310046K23Rik	1.37282e-12	1.44222	0.475	0.1	3.44125e-08
Sbsn	7.48662e-18	1.49037	0.785	0.478	1.87667e-13
Hspa1a	8.01204e-20	1.62513	0.802	0.474	2.00838e-15
Cst6	2.95855e-31	2.4256	0.779	0.257	7.41621e-27
Prkg2	6.81995e-08	0.252199	0.176	0.033	0.00170956
Ccl3	3.68427e-12	0.252581	0.194	0.008	9.23536e-08
Fam3c	1.49186e-07	0.253616	0.24	0.084	0.00373966
Mb21d2	3.13424e-08	0.253996	0.35	0.154	0.000785661
Gm26688	4.64717e-07	0.255613	0.503	0.286	0.0116491
Cd14	1.19972e-11	0.258402	0.282	0.062	3.00734e-07
Slc15a2	3.67562e-08	0.262063	0.428	0.221	0.000921368
Ehbp1	1.85668e-08	0.26399	0.278	0.112	0.000465415
Spp1	2.16456e-12	0.26483	0.244	0.018	5.42589e-08
Dcn	3.72725e-10	0.264888	0.252	0.049	9.3431e-06
Tmem164	1.05669e-08	0.26587	0.294	0.114	0.00026488
Kpna4	2.14875e-07	0.267537	0.852	0.703	0.00538627
Ccl4	3.85363e-10	0.268985	0.184	0.018	9.65989e-06
Atxn7l1	1.343e-06	0.270061	0.332	0.155	0.0336649
Vps13c	2.21064e-08	0.270193	0.372	0.166	0.000554141
Dhx36	2.71243e-08	0.271509	0.583	0.352	0.000679924
Syncrip	2.7266e-08	0.271555	0.856	0.699	0.000683478
Lmnb1	2.3837e-07	0.271932	0.384	0.162	0.00597523
Dlx2	2.87244e-08	0.271934	0.189	0.051	0.000720034
Spata5	2.45604e-07	0.27378	0.598	0.342	0.00615655
Rpl38	6.18834e-08	0.275195	0.991	0.981	0.00155123
Hr	1.39809e-07	0.2756	0.72	0.492	0.00350459
Tcp11l1	3.84151e-07	0.275884	0.315	0.131	0.00962951
Lcor	7.41474e-07	0.277156	0.672	0.467	0.0185865
Asap1	3.78545e-09	0.278169	0.528	0.331	9.48899e-05
Arhgap21	1.11625e-07	0.278593	0.656	0.416	0.00279811
Gpsm2	3.53325e-08	0.280813	0.357	0.169	0.000885679
Ptk7	8.17586e-08	0.283192	0.372	0.184	0.00204944
Tlk2	3.11135e-07	0.285141	0.667	0.437	0.00779922
Rnaset2a	7.74261e-09	0.285697	0.542	0.304	0.000194084
Mid1	3.52774e-08	0.2867	0.439	0.206	0.000884297
Nbeal1	9.14285e-08	0.295249	0.458	0.242	0.00229184
Rest	6.14029e-07	0.298236	0.586	0.356	0.0153919
Zmym2	1.31005e-06	0.299477	0.543	0.296	0.0328391
Ier5l	4.79982e-09	0.301027	0.328	0.12	0.000120317
Tchh	3.1904e-13	0.301142	0.337	0.118	7.99738e-09
Orai2	1.36649e-11	0.30274	0.288	0.069	3.42539e-07
B3galnt2	2.85117e-10	0.303172	0.471	0.251	7.14703e-06
Bod1l	4.2983e-07	0.307179	0.589	0.356	0.0107745
Zfand3	4.25203e-08	0.308731	0.728	0.53	0.00106586
Serpine1	1.17495e-08	0.309451	0.404	0.165	0.000294524
Il1rl1	6.20241e-08	0.312856	0.174	0.05	0.00155476
Arhgap29	1.93331e-07	0.314382	0.304	0.14	0.00484622
Slc12a2	3.854e-07	0.31547	0.531	0.322	0.00966082
Cttnbp2nl	1.41288e-06	0.316378	0.657	0.442	0.0354168
Dtnb	6.23386e-09	0.317918	0.578	0.363	0.000156264
Shoc2	1.25238e-06	0.319069	0.74	0.536	0.0313933
Marcks	2.8177e-07	0.319071	0.678	0.461	0.00706314
Csnk1g1	1.06727e-07	0.319814	0.626	0.402	0.00267534
Evl	6.13603e-08	0.320678	0.442	0.191	0.00153812
Usp24	1.38405e-06	0.321178	0.731	0.523	0.0346941
Sdk1	2.64694e-07	0.323021	0.269	0.088	0.00663509
Tcf20	2.11846e-09	0.325426	0.523	0.279	5.31034e-05
Padi3	8.14198e-08	0.325611	0.149	0.011	0.00204095
Pxdn	3.23861e-08	0.328205	0.357	0.131	0.000811823
Fbxl5	2.93489e-07	0.328596	0.655	0.423	0.0073569
Tubb6	1.27967e-08	0.331087	0.626	0.416	0.000320776
Itga1	1.06103e-07	0.331912	0.198	0.054	0.00265968
Ltbp1	1.10794e-07	0.333781	0.288	0.136	0.00277728
Rap1gds1	1.77185e-07	0.334866	0.467	0.249	0.00444149
Dmd	6.10489e-09	0.335275	0.359	0.171	0.000153031
Bptf	1.73487e-07	0.33894	0.788	0.588	0.00434881
Col3a1	4.94326e-16	0.33952	0.402	0.091	1.23913e-11
Rbbp8	8.35353e-07	0.34018	0.683	0.456	0.0209398
Dse	8.95274e-07	0.340311	0.481	0.243	0.0224418
Apbb2	1.33873e-06	0.345937	0.572	0.335	0.033558
Khdrbs1	5.34134e-07	0.347457	0.801	0.608	0.0133891
Ackr3	1.5116e-10	0.348856	0.25	0.076	3.78912e-06
Nfyb	2.98282e-09	0.350979	0.431	0.188	7.47703e-05
Nsd2	4.48987e-07	0.353812	0.429	0.179	0.0112548
Irf7	2.46735e-13	0.354848	0.304	0.075	6.18491e-09
Sntg1	1.89287e-09	0.355889	0.454	0.157	4.74487e-05
Gab1	1.6486e-09	0.356159	0.612	0.401	4.13254e-05
Nedd4	1.60448e-07	0.359628	0.802	0.585	0.00402194
Srgn	8.74677e-12	0.360866	0.252	0.016	2.19255e-07
Adam12	7.24708e-07	0.362584	0.155	0.031	0.0181663
Tmcc1	1.86756e-07	0.368054	0.683	0.443	0.0046814
Ktn1	6.78343e-09	0.371181	0.899	0.779	0.00017004
Nab1	1.06671e-08	0.371468	0.587	0.34	0.000267393
Slc25a24	3.90449e-07	0.372802	0.406	0.176	0.0097874
Morf4l1	5.95245e-09	0.378801	0.854	0.696	0.00014921
Vgll4	4.86481e-07	0.379348	0.723	0.56	0.0121946
Kmt2a	7.34323e-07	0.380376	0.728	0.505	0.0184073
Setd5	1.87627e-07	0.381533	0.798	0.577	0.00470325
Plekhh2	5.55498e-08	0.383602	0.325	0.127	0.00139247
Zeb2	5.62625e-18	0.390442	0.36	0.058	1.41033e-13
Far1	7.44545e-11	0.391283	0.578	0.305	1.86635e-06
Plpp3	7.80369e-10	0.395701	0.36	0.136	1.95615e-05
Cxcl5	1.16577e-13	0.398113	0.289	0.023	2.92224e-09
Tuba1b	1.66235e-06	0.402932	0.62	0.377	0.0416701
S100a9	6.34295e-13	0.403042	0.374	0.088	1.58999e-08
Tgfbr1	2.77598e-07	0.413346	0.474	0.248	0.00695855
Jak2	2.14452e-09	0.41584	0.653	0.435	5.37568e-05
Atp5k	7.95332e-08	0.416108	0.788	0.599	0.00199366
Gnaq	1.01134e-06	0.416695	0.681	0.437	0.0253511
Tenm2	3.34996e-10	0.424316	0.692	0.458	8.39736e-06
Tln1	4.81578e-07	0.426758	0.768	0.568	0.0120717
S100a8	1.0661e-15	0.428957	0.334	0.057	2.67241e-11
Mrtfa	6.64843e-07	0.429598	0.692	0.448	0.0166656
Akr1b8	2.90201e-07	0.429921	0.345	0.195	0.00727448
Ptpn9	3.95875e-07	0.430143	0.461	0.216	0.00992341
Mmd	2.35172e-08	0.432857	0.327	0.133	0.000589505
Elk3	6.89879e-11	0.433249	0.352	0.084	1.72932e-06
Slc41a2	4.2624e-10	0.440313	0.347	0.105	1.06846e-05
Syne2	1.01504e-06	0.441625	0.936	0.872	0.025444
Parva	1.5547e-07	0.444727	0.486	0.235	0.00389717
Cacna2d3	2.126e-07	0.446304	0.222	0.048	0.00532925
Ppp2cb	2.82712e-10	0.451534	0.541	0.213	7.08674e-06
B4galt1	4.0558e-07	0.452446	0.707	0.466	0.0101667
Myh9	1.83448e-06	0.452777	0.906	0.78	0.0459849
Nars	1.90797e-06	0.452906	0.762	0.541	0.0478271
Ttc9	4.55841e-11	0.453814	0.242	0.04	1.14266e-06
Hbb-bs	4.59902e-07	0.456331	0.115	0	0.0115284
Deptor	1.50132e-07	0.456741	0.531	0.318	0.00376337
Cdk8	2.01046e-07	0.459892	0.797	0.563	0.00503961
Tpm3	2.06341e-07	0.463171	0.862	0.693	0.00517235
Sema4b	1.24134e-06	0.464748	0.526	0.304	0.0311166
Rbms3	4.45046e-07	0.467229	0.576	0.333	0.011156
mt-Nd5	1.15916e-08	0.467443	0.914	0.742	0.000290566
Mmp14	4.87513e-07	0.473542	0.722	0.467	0.0122205
Catspere2	1.11453e-12	0.474962	0.409	0.127	2.7938e-08
Sfpq	1.34547e-07	0.488577	0.879	0.7	0.00337268
Tgfbr2	6.02737e-07	0.494754	0.571	0.306	0.0151088
Ccl2	8.31014e-09	0.4948	0.635	0.314	0.00020831
Frmd6	4.39096e-10	0.501381	0.761	0.504	1.10068e-05
Snx9	3.26567e-08	0.505203	0.643	0.413	0.000818605
Schip1	2.91341e-09	0.510131	0.653	0.373	7.30304e-05
Olfm2	3.31683e-07	0.518724	0.282	0.09	0.0083143
Aig1	5.38351e-09	0.522687	0.62	0.366	0.000134949
Ctsl	1.07447e-06	0.529358	0.864	0.648	0.0269338
Plxna4	4.50843e-09	0.530479	0.2	0.036	0.000113013
Msn	3.21186e-08	0.535593	0.92	0.808	0.000805118
Ptk2	5.7279e-10	0.538637	0.655	0.411	1.43581e-05
Tuba1c	1.64748e-07	0.544785	0.852	0.719	0.00412975
Foxp1	1.3839e-08	0.546174	0.895	0.729	0.000346903
Rasa1	1.30728e-08	0.551467	0.722	0.483	0.000327697
Smurf2	5.31291e-12	0.562518	0.727	0.424	1.33179e-07
Porcn	1.14451e-07	0.56368	0.416	0.147	0.00286894
Cdh3	4.29135e-10	0.56711	0.642	0.368	1.07571e-05
Usp47	1.84769e-10	0.581942	0.851	0.642	4.63159e-06
Dock9	6.79652e-08	0.584225	0.586	0.323	0.00170368
Ugdh	1.01505e-07	0.585766	0.534	0.261	0.00254443
Zbtb38	4.41028e-11	0.587092	0.498	0.223	1.10552e-06
Saa3	2.21677e-18	0.591649	0.442	0.039	5.55677e-14
Ybx3	5.81128e-11	0.592727	0.905	0.756	1.45671e-06
Sh3rf1	1.02088e-06	0.592916	0.702	0.518	0.0255904
Ano6	4.7735e-07	0.597318	0.766	0.52	0.0119657
Timp1	1.26594e-09	0.598336	0.418	0.115	3.17334e-05
Plin2	1.40294e-10	0.604104	0.557	0.223	3.51674e-06
Specc1	1.23393e-08	0.610984	0.676	0.411	0.00030931
Col4a2	5.62174e-11	0.611609	0.542	0.212	1.4092e-06
Rras2	9.82784e-11	0.617028	0.553	0.264	2.46355e-06
Kif13a	4.06383e-09	0.619494	0.702	0.461	0.000101868
Aebp1	4.29961e-12	0.621689	0.481	0.18	1.07778e-07
Slit3	1.98407e-12	0.628175	0.492	0.286	4.97346e-08
Fstl1	4.26598e-11	0.629595	0.392	0.129	1.06935e-06
Spred1	8.10966e-14	0.637564	0.566	0.25	2.03285e-09
Setbp1	4.92803e-09	0.642271	0.65	0.353	0.000123531
Ftl1	4.61554e-12	0.650152	0.966	0.851	1.15698e-07
Dock5	2.93724e-12	0.656974	0.518	0.194	7.36277e-08
Mtss1	2.83675e-07	0.661099	0.907	0.7	0.00711089
Spata7	4.38699e-08	0.662754	0.332	0.119	0.00109969
Lamb1	2.57138e-16	0.66424	0.522	0.195	6.44567e-12
Shroom4	1.11865e-07	0.665611	0.441	0.228	0.00280411
Gm49890	2.24576e-08	0.667345	0.782	0.573	0.000562944
Sgk1	2.0836e-10	0.672058	0.713	0.499	5.22296e-06
mt-Nd3	8.17187e-10	0.672386	0.727	0.384	2.04844e-05
Isg15	1.40148e-06	0.673111	0.397	0.14	0.0351308
Rab21	6.86481e-09	0.673608	0.733	0.376	0.00017208
Nav2	1.74985e-09	0.675072	0.531	0.257	4.38636e-05
Ptpn1	2.87256e-07	0.676653	0.831	0.676	0.00720065
Plec	3.31491e-08	0.680809	0.726	0.503	0.000830949
Vim	4.67638e-20	0.682379	0.584	0.127	1.17223e-15
Itgb4	3.43675e-11	0.687579	0.742	0.43	8.61491e-07
Prkca	8.71229e-07	0.69168	0.815	0.656	0.0218391
Dst	5.1236e-08	0.696171	0.852	0.654	0.00128433
Fgf5	8.95193e-12	0.696232	0.245	0.032	2.24398e-07
Krt18	8.54535e-14	0.702155	0.338	0.083	2.14206e-09
Vav3	3.20947e-08	0.706197	0.606	0.33	0.000804518
Has2	1.7401e-07	0.71263	0.511	0.21	0.00436192
Ptprk	1.9336e-11	0.713041	0.69	0.417	4.84696e-07
Cxcl3	1.13873e-16	0.725742	0.36	0.041	2.85444e-12
Col4a1	2.35617e-13	0.72589	0.608	0.25	5.9062e-09
2610307P16Rik	2.4839e-14	0.729553	0.581	0.284	6.22639e-10
Creb5	2.04114e-08	0.729644	0.77	0.569	0.000511654
Fn1	2.44729e-08	0.733054	0.324	0.123	0.000613463
Cxcl2	9.22203e-39	0.736455	0.792	0.159	2.31169e-34
Map3k5	4.84298e-07	0.747122	0.829	0.596	0.0121399
Arhgap26	1.11239e-13	0.747823	0.372	0.115	2.78842e-09
Runx1	2.66313e-13	0.763006	0.902	0.697	6.67566e-09
Gm26917	3.40277e-23	0.766207	0.965	0.8	8.52972e-19
Angptl4	9.81244e-17	0.769355	0.69	0.289	2.45968e-12
Map4	2.8732e-15	0.773208	0.805	0.542	7.20225e-11
Smad3	2.08233e-07	0.780027	0.73	0.468	0.00521978
Ror2	5.10987e-09	0.7919	0.285	0.058	0.000128089
Fhod3	4.61099e-09	0.806855	0.522	0.255	0.000115584
Lhfp	6.64672e-08	0.808093	0.518	0.268	0.00166613
Dusp6	1.85353e-14	0.818916	0.675	0.361	4.64625e-10
Inpp4b	5.7804e-08	0.823678	0.601	0.339	0.00144897
Slc39a10	2.0327e-10	0.835149	0.431	0.199	5.09537e-06
Gm47283	2.47784e-09	0.836012	0.915	0.712	6.21121e-05
Itga3	1.40388e-15	0.844573	0.662	0.263	3.51911e-11
Pdpn	1.76275e-11	0.849693	0.489	0.128	4.41869e-07
Basp1	1.22889e-13	0.876006	0.577	0.236	3.08046e-09
Slc7a8	8.42577e-11	0.87963	0.763	0.497	2.11209e-06
Cxcl1	7.23463e-11	0.881443	0.807	0.378	1.8135e-06
Pakap.5	1.82298e-13	0.881834	0.542	0.218	4.56965e-09
Arl15	4.37569e-07	0.886441	0.768	0.608	0.0109685
Pdzd2	9.26288e-10	0.891466	0.509	0.274	2.32193e-05
Tfrc	2.37273e-11	0.897924	0.538	0.246	5.94772e-07
Ntn1	2.90097e-13	0.919126	0.309	0.075	7.27186e-09
Fth1	7.17672e-13	0.926547	0.986	0.915	1.79899e-08
Phldb2	5.60724e-11	0.940757	0.687	0.374	1.40557e-06
Il1r1	6.48075e-20	0.971006	0.517	0.2	1.62453e-15
Itgb1	8.62449e-15	0.979003	0.92	0.732	2.1619e-10
Igfbp7	3.03254e-14	0.990047	0.551	0.216	7.60166e-10
Ifi27l2a	2.90686e-09	1.00559	0.561	0.246	7.28662e-05
Flrt2	3.87336e-11	1.01766	0.537	0.231	9.70936e-07
Maml2	4.35045e-09	1.0241	0.821	0.564	0.000109053
Mical2	3.01402e-10	1.02593	0.672	0.379	7.55524e-06
Glis3	4.01223e-11	1.06699	0.446	0.131	1.00575e-06
Cux1	4.97689e-12	1.10642	0.617	0.322	1.24756e-07
Clu	4.25561e-11	1.28937	0.652	0.415	1.06675e-06
Tm4sf1	3.78132e-11	1.34179	0.691	0.434	9.47863e-07
Sox5	1.36125e-18	1.35073	0.527	0.214	3.41224e-14
Itga2	7.74888e-16	1.55151	0.723	0.38	1.94241e-11

## Sheet: Table S3-2
Table S3-2. Differentially expressed genes identified in spinous layer cells in mouse skin samples from the control and frostbite groups. The DEGs were defined as those with Benjamini–Hochberg (BH) adjusted p-value < 0.05 and a fold change of log2FC > 0.25 (significantly upregulated) or < -0.25 (significantly downregulated).
Gene	p_val	avg_log2FC	pct.1	pct.2	p_val_adj
Aldoa	1.659e-07	0.275404	0.672	0.411	0.0041586
Smpdl3a	6.07633e-07	0.278921	0.428	0.223	0.0152315
Fxyd3	3.49222e-08	0.293015	0.855	0.62	0.000875394
Psmd7	2.42106e-08	0.297363	0.601	0.361	0.000606887
Desi2	5.0452e-07	0.301276	0.414	0.236	0.0126468
Sin3b	3.19497e-07	0.304675	0.458	0.232	0.00800883
Baiap2l1	1.87286e-07	0.30499	0.721	0.455	0.00469469
Zfp36	2.77176e-08	0.307048	0.647	0.39	0.000694798
Rpl21	1.3031e-09	0.308569	0.814	0.599	3.26648e-05
Ndfip2	1.53089e-07	0.30976	0.652	0.395	0.00383748
Pim3	5.24471e-08	0.310194	0.543	0.303	0.00131469
Map1lc3a	1.29187e-07	0.311918	0.644	0.392	0.00323832
Wdr61	1.89325e-08	0.313366	0.485	0.282	0.000474581
Tmem45a	1.02543e-07	0.324185	0.594	0.338	0.00257046
Cxadr	1.80776e-06	0.335651	0.588	0.353	0.0453152
Sar1a	9.36013e-10	0.338764	0.47	0.236	2.3463e-05
Ssbp2	1.10988e-06	0.344779	0.488	0.303	0.0278214
Atp6v0e	3.59162e-08	0.345279	0.676	0.434	0.000900311
Ppp1r14c	1.70045e-07	0.348308	0.519	0.299	0.00426251
S100a11	5.31915e-07	0.360366	0.823	0.647	0.0133335
Smox	6.69742e-09	0.366189	0.614	0.367	0.000167884
Sowahc	1.77503e-06	0.370162	0.475	0.238	0.0444946
Stam	4.35069e-07	0.372067	0.395	0.215	0.0109059
Cxcl16	1.39297e-06	0.372492	0.593	0.34	0.0349176
Rbm39	1.14659e-06	0.373488	0.8	0.53	0.0287416
Abhd5	3.84289e-08	0.374369	0.462	0.261	0.000963297
Gm10260	6.24523e-07	0.382793	0.659	0.382	0.0156549
Kdm7a	5.49139e-10	0.38292	0.627	0.355	1.37653e-05
Itpkc	5.18036e-07	0.38622	0.559	0.309	0.0129856
Gm43661	1.55988e-06	0.386391	0.216	0.071	0.0391014
Anxa11	1.63325e-06	0.394229	0.428	0.23	0.0409408
Srpk2	4.96947e-07	0.399087	0.65	0.401	0.012457
Tpt1	1.84103e-15	0.40028	0.991	0.956	4.6149e-11
Urah	5.22218e-07	0.403732	0.717	0.478	0.0130904
Pdlim1	6.41452e-08	0.407212	0.319	0.159	0.00160793
Diaph1	3.77644e-08	0.408759	0.637	0.359	0.00094664
Eif1	6.12885e-07	0.409908	0.905	0.781	0.0153632
1810037I17Rik	6.33071e-07	0.417812	0.678	0.411	0.0158692
Lgals3	7.1523e-13	0.422694	0.874	0.72	1.79287e-08
Atp2a2	3.46299e-07	0.425099	0.653	0.386	0.00868067
Zfp750	8.0489e-07	0.429506	0.481	0.288	0.0201762
Tubb4b	1.90212e-06	0.43023	0.594	0.365	0.0476803
Cebpa	1.57097e-09	0.439302	0.582	0.305	3.93795e-05
Gjb4	2.85239e-08	0.439732	0.464	0.244	0.000715009
Mapk13	1.31056e-07	0.440388	0.381	0.196	0.00328518
Camta1	9.68452e-09	0.442098	0.474	0.273	0.000242762
Ehd4	4.92894e-08	0.44644	0.438	0.221	0.00123554
H3f3a	3.91711e-09	0.44866	0.88	0.729	9.81902e-05
Zfand6	3.8597e-07	0.451736	0.564	0.309	0.00967511
Rab6a	2.35517e-07	0.461459	0.553	0.311	0.0059037
Mapre2	1.04992e-06	0.462577	0.379	0.171	0.0263185
Csnk2a2	2.51268e-07	0.465389	0.573	0.328	0.00629853
Mindy3	1.95531e-06	0.466584	0.569	0.309	0.0490138
Irak3	6.2765e-08	0.471542	0.475	0.255	0.00157333
Cyth2	9.32997e-07	0.47264	0.468	0.259	0.0233874
Bicd2	1.81448e-07	0.473917	0.657	0.34	0.00454836
Atp6v1a	9.41371e-07	0.475018	0.625	0.344	0.0235973
Ube2b	1.4203e-06	0.484165	0.667	0.384	0.0356027
Hist1h2bc	1.33973e-07	0.485331	0.541	0.34	0.0033583
Fosb	2.19161e-07	0.485812	0.663	0.374	0.00549372
Arrdc4	1.60493e-07	0.491976	0.501	0.29	0.00402308
Sec62	8.68345e-08	0.492181	0.573	0.332	0.00217668
Ablim1	8.60065e-07	0.496508	0.517	0.273	0.0215593
Lgals7	1.83523e-13	0.496815	0.994	0.9	4.60037e-09
Klc1	5.48287e-07	0.497555	0.502	0.265	0.0137439
Sbds	5.09297e-08	0.497784	0.542	0.294	0.00127666
Atp6v0b	1.80151e-08	0.498306	0.681	0.392	0.000451584
Hist1h4i	2.98895e-07	0.501118	0.198	0.048	0.00749239
Jak1	3.72991e-08	0.503231	0.67	0.374	0.000934976
Vmp1	1.26018e-06	0.503629	0.53	0.319	0.0315889
Prdx5	4.213e-07	0.507053	0.761	0.484	0.0105607
Efna5	1.53451e-06	0.511871	0.665	0.37	0.0384655
Uchl3	1.25175e-07	0.515289	0.546	0.315	0.00313777
Tob1	1.0012e-06	0.515839	0.496	0.276	0.025097
Gng12	3.11896e-08	0.518223	0.653	0.372	0.000781829
Clip1	2.17148e-08	0.522314	0.668	0.357	0.000544326
Map2k4	1.84393e-07	0.529269	0.72	0.407	0.00462218
Ldlr	2.32943e-08	0.530819	0.657	0.351	0.000583918
Fgfbp1	5.19318e-07	0.533354	0.561	0.303	0.0130178
Rab11a	6.22427e-08	0.53565	0.668	0.378	0.00156024
Klf6	3.72063e-09	0.539015	0.773	0.503	9.3265e-05
Atp8b1	1.73521e-06	0.541043	0.565	0.296	0.0434965
Usp16	2.36593e-07	0.541453	0.566	0.311	0.00593068
Mal2	6.43913e-08	0.541858	0.544	0.278	0.0016141
Cst3	1.55157e-12	0.542369	0.815	0.52	3.88932e-08
Krt16	1.22791e-06	0.544705	0.777	0.522	0.0307801
Nr1d1	2.45769e-09	0.546166	0.363	0.171	6.16068e-05
Gsn	2.05026e-08	0.546435	0.685	0.411	0.000513938
Clca3a2	5.90371e-08	0.547184	0.424	0.23	0.00147988
Gltp	4.62962e-10	0.55321	0.599	0.326	1.16051e-05
B2m	5.10721e-09	0.556712	0.922	0.683	0.000128022
Adm	1.97019e-09	0.575712	0.259	0.086	4.93868e-05
Jun	1.05709e-10	0.579509	0.909	0.61	2.64981e-06
Akirin1	7.68515e-10	0.58473	0.627	0.355	1.92644e-05
Cldn1	8.40942e-07	0.58504	0.677	0.37	0.0210799
Ankrd22	3.17879e-07	0.588276	0.566	0.278	0.00796827
Gramd3	6.83181e-08	0.594261	0.62	0.311	0.00171253
Nfkbia	1.32223e-07	0.595413	0.934	0.779	0.00331443
Mat2a	3.12701e-09	0.61261	0.544	0.292	7.83848e-05
Elf3	2.99901e-08	0.612632	0.418	0.188	0.000751761
Edn1	1.64018e-06	0.612856	0.281	0.102	0.0411144
Cstb	1.4936e-17	0.613543	0.893	0.674	3.744e-13
Grhl3	7.71876e-09	0.613705	0.663	0.353	0.000193486
Gabarapl2	1.11742e-06	0.614819	0.64	0.353	0.0280103
Arc	5.54777e-11	0.618008	0.377	0.167	1.39066e-06
Ipmk	2.63701e-10	0.63275	0.527	0.244	6.61019e-06
Ubxn4	1.4075e-06	0.635517	0.703	0.397	0.0352819
Klf5	1.17926e-10	0.636322	0.832	0.557	2.95605e-06
H2-K1	3.8003e-09	0.64204	0.794	0.497	9.5262e-05
Perp	6.06697e-14	0.644601	0.915	0.704	1.52081e-09
Pim1	1.28953e-08	0.644993	0.773	0.476	0.000323247
Serpinb5	4.94662e-09	0.650253	0.792	0.514	0.000123997
Sptlc3	5.9412e-07	0.65057	0.334	0.15	0.0148928
Ncoa2	5.773e-10	0.654789	0.602	0.305	1.44712e-05
Vdr	3.61423e-08	0.655505	0.544	0.267	0.000905979
Mpzl3	2.04466e-09	0.667635	0.633	0.322	5.12536e-05
Ide	2.47288e-07	0.674616	0.527	0.271	0.00619877
Klf4	1.41085e-07	0.677337	0.838	0.547	0.00353657
Ptgs1	2.78996e-10	0.68913	0.518	0.248	6.9936e-06
Sde2	5.48102e-07	0.692764	0.571	0.261	0.0137393
Abca12	1.46871e-10	0.704	0.741	0.367	3.68161e-06
Avpi1	2.71187e-12	0.706523	0.732	0.397	6.79785e-08
Dnajb1	2.67592e-08	0.709145	0.676	0.39	0.000670773
Elovl4	6.27143e-09	0.712361	0.556	0.265	0.000157206
Itm2b	4.98906e-11	0.719439	0.824	0.559	1.25061e-06
Rora	1.86625e-11	0.725527	0.627	0.292	4.67814e-07
Cpeb2	1.07162e-09	0.728961	0.732	0.382	2.68623e-05
Casz1	1.02607e-09	0.730223	0.731	0.415	2.57204e-05
Slc1a1	8.18798e-08	0.734444	0.296	0.136	0.00205248
Hsp90ab1	2.25368e-13	0.734738	0.938	0.806	5.6493e-09
Klk8	4.18274e-07	0.737452	0.434	0.194	0.0104849
Phlda1	6.12052e-09	0.743359	0.768	0.501	0.000153423
Ccdc71l	1.24921e-09	0.747927	0.518	0.257	3.13139e-05
Chit1	9.8724e-10	0.75088	0.552	0.267	2.47472e-05
Kif13b	7.10716e-09	0.751334	0.639	0.303	0.000178155
Maff	3.54619e-10	0.752815	0.61	0.303	8.88924e-06
Tspan5	3.38318e-13	0.760222	0.784	0.42	8.48061e-09
Adgrl2	1.67539e-08	0.762074	0.739	0.355	0.00041997
Hsp90aa1	1.15534e-08	0.762371	0.832	0.601	0.000289609
Krt1	2.62071e-18	0.772764	0.772	0.326	6.56934e-14
Sar1b	7.09041e-11	0.774903	0.559	0.282	1.77735e-06
Emp1	2.00958e-11	0.795538	0.792	0.497	5.03742e-07
Txnrd1	4.40395e-10	0.806902	0.6	0.332	1.10394e-05
Pof1b	4.41114e-08	0.809454	0.66	0.33	0.00110574
Iffo2	2.07651e-10	0.818858	0.631	0.311	5.20519e-06
Actg1	1.36353e-15	0.818926	0.936	0.795	3.41797e-11
Fam25c	3.39714e-14	0.827924	0.838	0.443	8.51561e-10
Fam110a	2.39906e-07	0.829494	0.427	0.209	0.00601372
Areg	6.57485e-08	0.830301	0.552	0.299	0.00164812
Adrm1	1.38285e-11	0.83148	0.58	0.299	3.4664e-07
Ccnl1	3.83001e-12	0.831656	0.804	0.476	9.60068e-08
Tprg	3.79121e-07	0.841022	0.56	0.248	0.00950341
Ovol1	5.05064e-08	0.844274	0.679	0.382	0.00126604
Tiparp	1.26665e-16	0.844381	0.842	0.489	3.1751e-12
Epcam	7.2979e-09	0.853503	0.884	0.585	0.000182936
Pdzk1ip1	8.18426e-07	0.859248	0.557	0.284	0.0205155
Ifrd1	3.51433e-13	0.88949	0.917	0.643	8.80937e-09
Prnp	9.27995e-11	0.889543	0.664	0.315	2.3262e-06
Sult2b1	3.56418e-07	0.908772	0.605	0.309	0.00893433
Ubc	1.50962e-08	0.909439	0.798	0.511	0.000378416
Aqp3	9.79488e-09	0.923518	0.702	0.415	0.000245528
Defb1	1.04549e-07	0.931736	0.508	0.242	0.00262072
2610035D17Rik	9.05253e-13	0.951665	0.756	0.359	2.2692e-08
Ehf	2.67113e-13	0.954509	0.756	0.338	6.69571e-09
Ppif	5.42654e-11	0.955306	0.687	0.342	1.36027e-06
Cdkn1a	1.08067e-15	0.960608	0.822	0.582	2.70891e-11
Eppk1	2.9049e-08	0.970518	0.593	0.259	0.00072817
Dnase1l3	2.22682e-08	0.986394	0.477	0.19	0.000558198
Ifi202b	5.03567e-09	0.988595	0.607	0.301	0.000126229
Krt10	2.27586e-21	1.00317	0.836	0.34	5.70489e-17
Hpgds	7.29695e-09	1.00403	0.376	0.138	0.000182913
Flg	6.22904e-08	1.00511	0.412	0.084	0.00156143
Krt80	4.23459e-10	1.01464	0.578	0.244	1.06149e-05
Dusp1	7.08289e-17	1.02265	0.792	0.418	1.77547e-12
Hspa1b	2.78582e-09	1.04521	0.641	0.359	6.98321e-05
Plet1	8.71761e-13	1.05231	0.852	0.53	2.18524e-08
Klf3	2.52657e-14	1.0528	0.729	0.372	6.33334e-10
Krtdap	6.97801e-21	1.05777	0.955	0.516	1.74918e-16
Endou	2.02063e-10	1.1009	0.585	0.261	5.06512e-06
Ly6d	1.79903e-20	1.1122	0.915	0.524	4.50963e-16
Pla2g2f	1.8298e-07	1.13082	0.454	0.194	0.00458676
Orm1	4.90692e-11	1.1325	0.455	0.205	1.23002e-06
Sprr1b	1.1992e-11	1.15552	0.83	0.438	3.00603e-07
Sprr2f	6.82296e-07	1.23694	0.461	0.2	0.0171031
Sdcbp2	9.32484e-08	1.24454	0.386	0.125	0.00233746
Sprr2d	6.6872e-07	1.27266	0.412	0.186	0.0167628
Rgs2	2.43648e-08	1.28064	0.517	0.221	0.000610753
Lypd3	8.58711e-18	1.28443	0.864	0.532	2.15253e-13
Sprr2h	1.30555e-07	1.33348	0.532	0.203	0.00327263
Serpinb2	4.13077e-14	1.3724	0.786	0.405	1.03546e-09
Klk9	1.67022e-08	1.38215	0.407	0.123	0.000418675
Lsmem1	9.26351e-15	1.40224	0.503	0.182	2.32209e-10
Hbegf	1.41375e-11	1.40251	0.767	0.388	3.54385e-07
Hspa1a	9.39812e-15	1.40891	0.733	0.376	2.35583e-10
Dmkn	6.02822e-22	1.43656	0.898	0.524	1.51109e-17
Spink5	8.16119e-15	1.47928	0.714	0.278	2.04577e-10
Sbsn	2.11487e-19	1.49045	0.913	0.537	5.30135e-15
Cysrt1	1.27169e-08	1.49277	0.568	0.246	0.000318775
Ly6g6c	2.7451e-18	1.49756	0.784	0.359	6.88115e-14
Cst6	1.04103e-24	1.6253	0.919	0.403	2.60954e-20
2310046K23Rik	1.20519e-15	1.64266	0.845	0.357	3.02106e-11
Klk7	6.55203e-12	1.70565	0.725	0.307	1.6424e-07
Sprr2a2	1.18927e-10	1.74122	0.187	0.008	2.98114e-06
Crct1	3.01561e-11	1.84518	0.646	0.209	7.55923e-07
Sprr1a	2.18757e-22	1.84644	0.937	0.534	5.48358e-18
Asprv1	2.63112e-17	1.91754	0.807	0.34	6.59543e-13
Lce3c	1.40008e-06	1.93069	0.241	0.046	0.0350959
Sprr2i	1.22677e-06	1.9352	0.263	0.054	0.0307514
Krt77	2.52752e-12	2.09507	0.483	0.152	6.33573e-08
Cnfn	1.66515e-09	2.20948	0.44	0.123	4.17404e-05
Lor	1.23486e-10	2.35384	0.333	0.073	3.09542e-06
Rpl38	3.20858e-07	0.658345	0.883	0.888	0.00804294
Clec4e	1.78659e-06	0.679973	0.104	0.005	0.0447845
AY036118	1.88478e-17	0.707636	1	0.995	4.72458e-13
Ccl7	6.40551e-08	0.756797	0.173	0.045	0.00160567
Ccl3	3.50898e-08	0.868594	0.142	0.011	0.000879596
Cxcl5	6.57535e-10	0.965778	0.175	0.012	1.64824e-05
Spp1	1.19255e-06	0.966297	0.163	0.018	0.0298937
Ccl8	5.20784e-07	0.983892	0.186	0.044	0.0130545
Vim	1.30715e-08	1.05582	0.434	0.182	0.000327663
Fmnl2	6.17746e-09	1.08952	0.238	0.055	0.00015485
Lgals1	1.0875e-08	1.10768	0.267	0.095	0.000272604
Ctss	2.11288e-07	1.12695	0.154	0.02	0.00529636
S100a9	6.83549e-09	1.18769	0.349	0.147	0.000171345
Crip1	1.14776e-07	1.22047	0.284	0.111	0.00287709
Cxcl1	7.65299e-09	1.24906	0.441	0.168	0.000191837
Krt25	1.98586e-09	1.26225	0.217	0.043	4.97796e-05
Cxcl3	3.21548e-11	1.27297	0.244	0.009	8.06025e-07
Gm42418	2.73266e-20	1.28545	1	0.999	6.84996e-16
Zeb2	1.79316e-11	1.35485	0.215	0.03	4.49491e-07
S100a8	5.21766e-08	1.45686	0.271	0.081	0.00130791
Cmss1	1.77164e-09	1.52488	0.873	0.773	4.44096e-05
Ifi27l2a	7.67655e-12	1.52709	0.39	0.162	1.92428e-07
S100a6	3.58895e-09	1.57567	0.739	0.495	8.99642e-05
Saa3	1.47886e-13	1.70671	0.315	0.038	3.70705e-09
Ftl1	5.72848e-18	1.9447	0.656	0.214	1.43596e-13
Cxcl2	2.80609e-21	2.03631	0.62	0.148	7.03403e-17
Fth1	1.27209e-26	2.14765	0.856	0.587	3.18874e-22
Gm26917	3.15402e-11	3.2667	0.741	0.677	7.90617e-07

## Sheet: Table S3-3
Table S3-3. Differentially expressed genes identified in granular layer cells in mouse skin samples from the control and frostbite groups. The DEGs were defined as those with Benjamini–Hochberg (BH) adjusted p-value < 0.05 and a fold change of log2FC > 0.25 (significantly upregulated) or < -0.25 (significantly downregulated).
Gene	p_val	avg_log2FC	pct.1	pct.2	p_val_adj
Gltp	4.57292e-09	0.256276	0.933	0.832	0.000114629
Gng12	3.97815e-08	0.257582	0.893	0.827	0.000997203
Hebp2	5.47987e-08	0.26212	0.83	0.708	0.00137364
Mboat2	8.53572e-07	0.262564	0.502	0.358	0.0213965
Psenen	1.8803e-08	0.275032	0.828	0.761	0.000471334
Gabarap	5.72858e-07	0.278364	0.956	0.872	0.0143598
Ube2b	7.26062e-07	0.282935	0.934	0.881	0.0182002
Dsc1	5.64015e-07	0.296345	0.73	0.527	0.0141382
Sh3bgrl3	1.64475e-09	0.299527	0.951	0.863	4.1229e-05
Wwtr1	4.30067e-12	0.325559	0.89	0.77	1.07805e-07
Il18	6.39342e-08	0.334217	0.597	0.376	0.00160264
Abca12	1.09034e-08	0.33909	0.926	0.845	0.000273316
Fgf1	1.10631e-06	0.344986	0.327	0.186	0.027732
Itm2b	5.1188e-08	0.348893	0.988	0.929	0.00128313
C2cd2	1.48993e-06	0.351125	0.59	0.434	0.037348
Slc26a9	2.70382e-07	0.355382	0.496	0.327	0.00677767
Cyth3	4.63931e-08	0.358977	0.719	0.588	0.00116294
Paip2	7.41079e-07	0.366855	0.872	0.796	0.0185766
Tpt1	1.3507e-10	0.369516	0.999	0.996	3.38579e-06
Ano9	1.16877e-06	0.380475	0.462	0.305	0.0292975
H3f3a	1.99671e-13	0.380971	0.994	0.969	5.00515e-09
Abhd5	2.26543e-07	0.382507	0.718	0.659	0.00567876
Ube2d3	3.57248e-07	0.387739	0.975	0.903	0.00895514
Hopx	9.9261e-07	0.390834	0.925	0.863	0.0248818
Pnpla1	1.69951e-07	0.395022	0.533	0.394	0.00426017
Gsdma	4.45098e-10	0.399051	0.831	0.597	1.11573e-05
MAR3	5.24124e-08	0.400665	0.871	0.765	0.00131382
Clic3	4.9018e-10	0.401434	0.763	0.655	1.22874e-05
Rab11a	1.07416e-09	0.406896	0.957	0.872	2.69259e-05
Thop1	1.17703e-06	0.410475	0.394	0.235	0.0295046
Samd4b	1.23098e-06	0.410482	0.715	0.606	0.0308571
Lipm	1.51826e-07	0.413314	0.653	0.478	0.00380582
Arhgap32	4.29381e-10	0.414839	0.858	0.765	1.07633e-05
Serpinb7	1.10732e-06	0.420944	0.199	0.049	0.0277573
Phactr4	1.10481e-06	0.424764	0.825	0.735	0.0276943
Cdkn1a	7.99796e-09	0.42803	0.987	0.92	0.000200485
Prdx2	4.29886e-08	0.428246	0.875	0.788	0.0010776
Anxa9	7.59186e-07	0.432151	0.437	0.226	0.0190305
Ppif	5.7802e-07	0.435032	0.913	0.85	0.0144892
Psapl1	8.16657e-09	0.438467	0.703	0.482	0.000204711
Lipe	1.81709e-10	0.439124	0.459	0.248	4.55489e-06
Sowahc	3.81933e-08	0.441371	0.721	0.624	0.000957391
Endou	2.18115e-08	0.441736	0.882	0.752	0.000546749
Rbbp6	4.41046e-07	0.442217	0.91	0.819	0.0110557
Ide	1.87754e-07	0.443669	0.943	0.836	0.00470642
Prnp	2.68843e-09	0.456363	0.912	0.801	6.73908e-05
Vgll3	3.86416e-09	0.457484	0.547	0.354	9.68628e-05
Pcdh1	1.19417e-06	0.460144	0.864	0.757	0.0299344
Map2k3	6.8764e-08	0.462639	0.795	0.704	0.00172371
Usp2	1.51201e-06	0.479162	0.455	0.248	0.0379016
H2afj	1.57218e-11	0.483334	0.975	0.903	3.94099e-07
Atg101	1.41481e-07	0.487977	0.561	0.416	0.00354649
Eif5a	1.14572e-10	0.498076	0.974	0.889	2.87197e-06
Il1f8	4.26237e-08	0.505742	0.389	0.181	0.00106845
Agpat4	4.28209e-09	0.50869	0.457	0.248	0.000107339
Ubl3	3.25848e-09	0.508744	0.763	0.664	8.16803e-05
Pdzk1ip1	9.85268e-07	0.512487	0.885	0.792	0.0246977
Cst6	2.21172e-07	0.512515	1	0.969	0.00554411
Ptrh1	8.27804e-07	0.515492	0.615	0.389	0.0207506
Csta1	1.26564e-12	0.52937	0.708	0.491	3.17259e-08
Fndc9	1.3157e-08	0.529976	0.405	0.15	0.000329807
Nrtn	2.37022e-07	0.530942	0.456	0.265	0.00594143
Piezo1	5.06053e-09	0.532294	0.826	0.704	0.000126852
Aloxe3	2.41292e-08	0.53362	0.597	0.327	0.000604847
Selenok	1.2984e-13	0.533844	0.949	0.836	3.2547e-09
Bnip3l	2.52559e-10	0.539001	0.898	0.819	6.33089e-06
Elovl4	2.92212e-10	0.540295	0.947	0.779	7.32488e-06
Cers3	2.29594e-07	0.541234	0.71	0.54	0.00575523
Dusp1	2.07569e-07	0.542001	0.902	0.783	0.00520314
Calml3	1.10294e-11	0.550035	0.917	0.735	2.76473e-07
Ctsh	1.13276e-08	0.554501	0.891	0.774	0.000283949
Ndel1	6.54994e-12	0.558854	0.931	0.85	1.64187e-07
Epn3	7.7334e-10	0.559539	0.721	0.575	1.93853e-05
Abhd12b	1.81571e-07	0.565527	0.42	0.226	0.00455145
Slc39a2	1.64627e-09	0.574625	0.713	0.566	4.12669e-05
Csnk2b	1.2517e-16	0.58182	0.933	0.854	3.13763e-12
Rapgef4	2.58492e-07	0.585989	0.23	0.049	0.00647962
Eif1	1.1994e-21	0.588658	0.997	0.965	3.00653e-17
Phlda1	6.02397e-09	0.590401	0.889	0.805	0.000151003
Nudt4	2.08725e-08	0.590786	0.596	0.469	0.00052321
Nkpd1	2.46792e-10	0.613565	0.462	0.19	6.18633e-06
Csnk2a2	3.98643e-08	0.614318	0.84	0.757	0.000999278
Eps8l1	6.06059e-12	0.617529	0.731	0.513	1.51921e-07
Hist1h2bc	1.08087e-06	0.622225	0.773	0.673	0.0270941
Krtdap	6.91096e-15	0.628302	0.985	0.938	1.73237e-10
Tmem40	7.13096e-13	0.631174	0.774	0.584	1.78752e-08
Hspb1	1.03074e-14	0.632083	0.997	0.929	2.58375e-10
Avpi1	3.22089e-10	0.63766	0.9	0.779	8.07379e-06
Tgm1	4.56965e-13	0.645789	0.735	0.5	1.14547e-08
Lypd3	2.40504e-12	0.647699	0.987	0.903	6.02872e-08
Rarres1	9.64785e-10	0.651801	0.432	0.181	2.41843e-05
Pim1	1.36276e-11	0.652962	0.948	0.845	3.41604e-07
Asah2	5.40827e-10	0.658965	0.396	0.186	1.35569e-05
Prdx5	1.75248e-18	0.662696	0.988	0.929	4.39293e-14
Serpinb8	4.97034e-07	0.666829	0.744	0.602	0.0124592
Sult2b1	5.67843e-15	0.666867	0.923	0.783	1.42341e-10
Sprr1b	9.87262e-09	0.683933	0.849	0.783	0.000247477
Tprg	3.94258e-11	0.686504	0.896	0.708	9.88286e-07
Tex264	2.3193e-12	0.688998	0.777	0.588	5.81378e-08
Them5	7.72978e-12	0.700123	0.612	0.363	1.93762e-07
Ly6g6c	1.25496e-17	0.701607	0.968	0.912	3.14581e-13
Ckb	4.97085e-09	0.703832	0.369	0.146	0.000124604
Il1f9	5.91413e-09	0.712506	0.578	0.358	0.00014825
Krt77	7.11897e-07	0.714248	0.312	0.102	0.0178451
Srxn1	2.75024e-08	0.717272	0.565	0.35	0.000689402
Lce6a	1.37826e-06	0.721168	0.13	0.009	0.0345488
Maff	2.78114e-14	0.747868	0.849	0.681	6.97149e-10
Fam25c	1.10447e-15	0.753874	0.974	0.881	2.76857e-11
Adrm1	3.1573e-12	0.760454	0.791	0.637	7.91442e-08
Defb1	1.31277e-10	0.775691	0.742	0.54	3.29072e-06
Klk5	6.6765e-12	0.779921	0.79	0.531	1.6736e-07
Klk11	1.54761e-18	0.780985	0.695	0.398	3.8794e-14
Gm94	1.61226e-16	0.786781	0.725	0.398	4.04145e-12
Hspa1a	1.52944e-09	0.807784	0.831	0.699	3.83386e-05
Tmprss11f	8.75514e-12	0.816583	0.725	0.487	2.19465e-07
Dusp14	6.25492e-09	0.842105	0.547	0.376	0.000156792
Cldn4	9.30943e-16	0.843849	0.907	0.735	2.3336e-11
Klk8	4.82424e-16	0.84972	0.851	0.655	1.20929e-11
Gabarapl2	1.52017e-19	0.85012	0.947	0.827	3.81061e-15
Sprr2h	1.07984e-07	0.871202	0.641	0.518	0.00270684
Elovl1	1.62196e-14	0.871654	0.848	0.73	4.06578e-10
Defb14	1.11523e-10	0.872185	0.553	0.336	2.79554e-06
Plet1	8.65208e-14	0.87471	0.989	0.92	2.16882e-09
Trex2	1.00614e-14	0.888738	0.655	0.398	2.5221e-10
Cpa4	1.59292e-10	0.892587	0.591	0.314	3.99296e-06
Klk7	1.37476e-17	0.895742	0.997	0.92	3.44612e-13
Tubb2a	7.16129e-14	0.89997	0.81	0.677	1.79512e-09
Dkkl1	7.56645e-16	0.901224	0.638	0.283	1.89668e-11
Hrnr	7.48529e-10	0.917762	0.216	0.018	1.87634e-05
Sprr2e	2.3479e-07	0.930772	0.422	0.265	0.00588548
Serpinb2	3.20534e-10	0.938018	0.819	0.655	8.03483e-06
Lypd5	4.28232e-12	0.939394	0.783	0.487	1.07345e-07
Slc5a8	1.8883e-14	0.944638	0.68	0.429	4.73341e-10
Rptn	3.81511e-07	0.961984	0.185	0.035	0.00956333
Alox12b	5.4672e-19	1.00524	0.596	0.19	1.37046e-14
Dapl1	4.0748e-11	1.02646	0.803	0.553	1.02143e-06
Dmkn	1.78168e-24	1.03278	0.998	0.934	4.46613e-20
Krt23	1.05842e-11	1.03536	0.64	0.323	2.65313e-07
Krt80	2.13604e-21	1.03761	0.919	0.765	5.35442e-17
Dnase1l3	2.68307e-19	1.04383	0.817	0.522	6.72566e-15
Prss27	1.061e-09	1.05315	0.445	0.177	2.65961e-05
Sprr2a2	1.88536e-06	1.06543	0.11	0.009	0.0472604
Sbsn	1.46097e-29	1.07131	1	0.982	3.66221e-25
Ly6m	2.95938e-10	1.07671	0.491	0.261	7.41828e-06
Krt10	2.1402e-11	1.07946	0.81	0.54	5.36484e-07
Krt1	1.25493e-06	1.1156	0.554	0.345	0.0314572
Sprr1a	3.36875e-27	1.12843	0.998	0.951	8.44446e-23
Kprp	9.01113e-11	1.1576	0.243	0.018	2.25882e-06
Slurp2	1.55842e-09	1.17618	0.553	0.283	3.90649e-05
Elmod1	2.32088e-10	1.19178	0.707	0.469	5.81776e-06
Fam110a	1.62161e-20	1.21858	0.631	0.358	4.06488e-16
Spink5	2.1422e-19	1.23553	0.981	0.85	5.36986e-15
Ivl	3.58869e-15	1.25523	0.673	0.345	8.99576e-11
Pla2g2f	1.31926e-24	1.25922	0.825	0.429	3.30698e-20
Il1f5	2.04841e-21	1.31985	0.742	0.403	5.13474e-17
Klk9	7.18423e-19	1.33016	0.665	0.354	1.80087e-14
Rgs2	4.92941e-17	1.33217	0.777	0.535	1.23566e-12
Sprr2i	4.07147e-09	1.34118	0.336	0.119	0.00010206
Cysrt1	3.36443e-22	1.3635	0.875	0.699	8.43361e-18
Lce3f	3.65222e-12	1.36666	0.535	0.204	9.15501e-08
Sdcbp2	3.16007e-22	1.37849	0.785	0.438	7.92134e-18
Casp14	5.23769e-15	1.40403	0.719	0.504	1.31293e-10
Lce1a1	1.11142e-06	1.41421	0.19	0.018	0.0278599
Lce3c	1.57322e-12	1.42224	0.456	0.159	3.9436e-08
Rnf227	1.77462e-09	1.43422	0.414	0.155	4.44843e-05
Hal	3.09793e-19	1.50605	0.713	0.363	7.76557e-15
Lce1f	1.5519e-11	1.6114	0.389	0.097	3.89014e-07
Slurp1	1.8606e-15	1.63312	0.601	0.27	4.66397e-11
Lce3d	3.03632e-09	1.65851	0.474	0.195	7.61114e-05
Psors1c2	2.11876e-08	1.76858	0.4	0.15	0.00053111
Lce3e	4.91481e-10	1.7809	0.308	0.093	1.23199e-05
2310046K23Rik	2.30593e-29	1.78977	0.96	0.819	5.78027e-25
Cdsn	2.7337e-16	1.83006	0.684	0.354	6.85256e-12
Crct1	8.7346e-25	1.83159	0.926	0.668	2.1895e-20
2310050C09Rik	1.65642e-16	1.88727	0.423	0.093	4.15215e-12
Flg2	2.45357e-07	2.13448	0.226	0.013	0.00615036
Asprv1	5.02228e-23	2.15948	0.924	0.73	1.25893e-18
Cnfn	6.14107e-25	2.5106	0.765	0.385	1.53938e-20
Lor	1.84982e-18	2.81585	0.483	0.062	4.63695e-14
Flg	2.65069e-22	3.02706	0.69	0.283	6.64448e-18
Rabep1	3.79817e-07	0.250028	0.323	0.111	0.00952087
Dcn	2.4239e-12	0.251201	0.305	0.049	6.076e-08
Prkce	1.11649e-06	0.251262	0.381	0.175	0.027987
Mllt10	9.76858e-09	0.25185	0.478	0.204	0.000244869
Ptx3	1.20733e-09	0.253502	0.168	0.007	3.02643e-05
Ctss	9.31258e-09	0.25462	0.23	0.017	0.000233438
Tnfaip6	4.13793e-09	0.254904	0.235	0.028	0.000103726
Snx2	8.60369e-07	0.255606	0.465	0.259	0.0215669
Lama3	7.16076e-09	0.255645	0.358	0.11	0.000179499
Ptgs2	3.54461e-09	0.255873	0.296	0.041	8.88527e-05
Anp32a	1.76296e-08	0.25625	0.248	0.047	0.000441922
Prpf4b	3.1089e-07	0.25641	0.633	0.431	0.00779307
Ccny	1.28711e-06	0.257207	0.412	0.159	0.032264
Mtpn	8.24682e-07	0.257754	0.544	0.261	0.0206723
Efnb1	2.74437e-10	0.259652	0.403	0.155	6.87931e-06
Fcer1g	1.178e-08	0.261025	0.186	0.01	0.00029529
Vps8	5.51904e-07	0.261083	0.248	0.081	0.0138346
Phip	8.62673e-07	0.26296	0.531	0.261	0.0216246
Cbx1	2.71181e-07	0.263045	0.434	0.176	0.00679769
Clec4e	9.70006e-09	0.264174	0.173	0.005	0.000243151
Pik3ca	5.58007e-07	0.265881	0.615	0.368	0.0139876
Sbf2	1.27226e-07	0.268037	0.469	0.235	0.00318918
Fxyd5	3.47307e-07	0.270269	0.208	0.039	0.00870594
Cblb	7.4297e-07	0.272541	0.394	0.158	0.018624
Krt25	5.93286e-13	0.273018	0.292	0.021	1.48719e-08
Akap8	3.84898e-07	0.273504	0.283	0.07	0.00964825
Hnrnpa0	8.38702e-07	0.274375	0.54	0.325	0.0210237
Mrps24	1.64428e-08	0.274685	0.447	0.176	0.000412173
Ccl7	6.90397e-12	0.275153	0.336	0.042	1.73062e-07
Rarres2	3.66594e-13	0.277235	0.265	0.016	9.18942e-09
Cnot2	1.75837e-07	0.2789	0.611	0.357	0.00440769
Smad2	1.58482e-06	0.280121	0.571	0.28	0.0397267
Adss	1.06209e-07	0.281501	0.425	0.158	0.00266235
Tgif1	1.63145e-08	0.281813	0.385	0.124	0.000408957
Gm20186	9.92921e-07	0.282138	0.588	0.33	0.0248895
Tmem87a	9.536e-07	0.283296	0.575	0.322	0.0239039
Kctd1	1.86952e-06	0.284503	0.385	0.144	0.0468632
Lrp1	8.83661e-09	0.285099	0.305	0.088	0.000221507
Lgals1	1.72984e-10	0.286615	0.389	0.092	4.33619e-06
Fbxl5	4.23615e-10	0.287404	0.412	0.124	1.06187e-05
Sparc	3.1151e-12	0.288679	0.42	0.142	7.80863e-08
Mgst1	2.88524e-08	0.288695	0.341	0.114	0.000723244
Scaf8	1.67171e-07	0.289715	0.5	0.228	0.00419047
Reps1	3.90008e-07	0.2911	0.451	0.265	0.00977634
Zfp148	5.37127e-07	0.291877	0.469	0.229	0.0134642
Tomm40	1.03243e-08	0.292562	0.447	0.208	0.000258799
Picalm	1.2829e-07	0.294198	0.606	0.389	0.00321584
Mgst3	5.72049e-09	0.295094	0.566	0.254	0.000143395
Mid1	1.72413e-09	0.29536	0.345	0.081	4.32187e-05
Gcnt2	5.0171e-08	0.296101	0.473	0.219	0.00125764
Il1b	1.89924e-11	0.296458	0.305	0.049	4.76081e-07
Bst2	2.34369e-07	0.29703	0.274	0.065	0.00587493
Wdr43	4.57339e-07	0.299027	0.456	0.237	0.0114641
Celf2	5.02517e-09	0.300511	0.518	0.267	0.000125966
Secisbp2l	4.94112e-07	0.300838	0.469	0.195	0.0123859
Usp24	4.27197e-10	0.302952	0.438	0.172	1.07086e-05
Dnm1l	9.12787e-13	0.306852	0.469	0.172	2.28808e-08
Sugct	1.76369e-11	0.307713	0.496	0.206	4.42105e-07
Smarcc1	1.41039e-06	0.30793	0.513	0.307	0.0353541
Nfx1	5.41306e-10	0.308183	0.456	0.171	1.35689e-05
Col3a1	8.93564e-09	0.308652	0.35	0.091	0.00022399
1810026B05Rik	8.41539e-09	0.309088	0.575	0.279	0.000210949
Nop56	7.75075e-08	0.309537	0.398	0.152	0.00194288
Ptk2b	3.36512e-10	0.311138	0.442	0.191	8.43535e-06
Tlk2	4.62818e-07	0.312428	0.522	0.306	0.0116015
Stom	9.99251e-12	0.312546	0.372	0.115	2.50482e-07
Pcm1	9.40492e-08	0.313746	0.473	0.198	0.00235753
Smc1a	1.19524e-06	0.313906	0.699	0.52	0.0299611
Zfp644	4.75578e-09	0.313964	0.469	0.192	0.000119213
Irf6	1.96783e-06	0.314353	0.504	0.281	0.0493277
Phlda3	4.21344e-08	0.31474	0.345	0.096	0.00105618
Kmt2a	5.90683e-11	0.315954	0.438	0.142	1.48066e-06
Tet2	1.02453e-06	0.316124	0.593	0.357	0.0256818
Qrich1	1.33119e-10	0.316486	0.469	0.224	3.3369e-06
Snrpd3	1.22463e-07	0.318109	0.513	0.254	0.00306977
Tln1	1.90699e-07	0.319153	0.35	0.111	0.00478025
Hnrnpdl	1.7119e-06	0.320925	0.77	0.6	0.0429123
Prrc2c	7.58942e-08	0.321752	0.885	0.884	0.00190244
Specc1l	1.84256e-09	0.324902	0.496	0.241	4.61873e-05
Ahcyl2	8.31018e-07	0.328137	0.376	0.14	0.0208311
Serpinb1a	1.85222e-08	0.329458	0.292	0.096	0.000464296
Dusp10	9.033e-08	0.333095	0.398	0.199	0.0022643
Itgb1	7.65607e-09	0.336955	0.319	0.062	0.000191915
Tspan3	1.15508e-08	0.339146	0.319	0.098	0.000289543
Col1a1	1.6378e-09	0.343279	0.372	0.124	4.10548e-05
Tgfbi	3.61994e-08	0.343814	0.217	0.027	0.000907409
Rbm6	1.63923e-06	0.345431	0.602	0.312	0.0410907
Snd1	1.03981e-07	0.346873	0.491	0.19	0.00260649
Shoc2	8.64063e-08	0.3496	0.721	0.539	0.00216595
Caprin1	1.80238e-07	0.35002	0.469	0.201	0.00451803
Fam193a	7.76277e-07	0.351342	0.46	0.187	0.0194589
Birc6	1.57732e-06	0.351696	0.677	0.419	0.0395388
Pf4	2.5712e-10	0.352831	0.199	0.005	6.44521e-06
Ino80	1.92754e-07	0.354766	0.571	0.283	0.00483178
Cux1	5.21522e-07	0.361397	0.602	0.358	0.013073
Map4k4	5.03164e-08	0.361537	0.858	0.759	0.00126128
Smad4	6.95707e-07	0.362043	0.522	0.234	0.0174393
Ly6a	3.74577e-12	0.363415	0.292	0.041	9.38951e-08
Prss12	5.61076e-07	0.364419	0.358	0.143	0.0140645
Cyb5r3	4.91288e-09	0.366008	0.425	0.135	0.000123151
Plaur	5.84033e-11	0.366149	0.314	0.056	1.464e-06
Mbd2	6.33284e-07	0.370091	0.522	0.223	0.0158745
Ccl4	1.47073e-07	0.371536	0.181	0.021	0.00368668
Nedd4	5.11584e-08	0.372788	0.478	0.193	0.00128239
Ccl3	7.33809e-11	0.374656	0.226	0.009	1.83944e-06
Ywhah	7.55152e-10	0.377691	0.389	0.103	1.89294e-05
Pdlim1	7.67244e-09	0.378974	0.491	0.229	0.000192325
Gnai2	4.18163e-08	0.380213	0.624	0.32	0.00104821
Cd14	6.37046e-11	0.381234	0.239	0.011	1.59688e-06
Pkp4	5.44014e-07	0.384398	0.478	0.193	0.0136368
Id2	4.20177e-07	0.384825	0.394	0.138	0.0105326
Plec	3.72365e-12	0.386129	0.553	0.221	9.33406e-08
Plekhg3	4.73028e-08	0.386198	0.54	0.289	0.00118574
Cdc42se1	1.45976e-08	0.386661	0.58	0.298	0.000365918
Mgat5	8.31779e-07	0.388783	0.628	0.331	0.0208502
Fmnl2	2.04022e-16	0.39133	0.434	0.087	5.11422e-12
Ncor1	1.44157e-06	0.393852	0.73	0.532	0.0361358
mt-Co1	1.00744e-08	0.395515	0.942	0.995	0.000252535
Igsf8	3.27354e-08	0.398492	0.403	0.132	0.000820579
Atp1b3	5.56822e-08	0.398951	0.73	0.508	0.00139579
Pak2	2.73046e-08	0.399954	0.765	0.523	0.000684443
Dst	5.29492e-08	0.401697	0.336	0.095	0.00132728
Thbs1	1.85889e-13	0.402291	0.412	0.08	4.65969e-09
Gpx4	3.61437e-08	0.408338	0.619	0.345	0.000906015
Srgn	2.93063e-14	0.409718	0.283	0.019	7.3462e-10
Jak2	1.2236e-06	0.413744	0.513	0.312	0.030672
Taf1d	2.66015e-08	0.415185	0.624	0.311	0.00066682
Itga6	4.93687e-08	0.415317	0.478	0.216	0.00123753
Usp34	1.37645e-08	0.415624	0.81	0.707	0.000345034
Bclaf1	7.93107e-07	0.41946	0.668	0.374	0.0198808
Crip1	1.7484e-07	0.421951	0.372	0.105	0.0043827
Ifitm2	5.82679e-10	0.429516	0.686	0.407	1.4606e-05
Golim4	1.77874e-07	0.439947	0.363	0.139	0.00445877
Nufip2	6.83272e-07	0.445618	0.726	0.466	0.0171276
Ccl2	1.54817e-18	0.453282	0.518	0.091	3.88079e-14
Plcg2	1.55627e-09	0.456934	0.558	0.263	3.90109e-05
Esd	7.37686e-07	0.457283	0.602	0.36	0.0184916
Hdlbp	2.39617e-07	0.462204	0.832	0.776	0.00600647
Pdia6	2.71035e-09	0.465904	0.562	0.205	6.79404e-05
Zc3h7a	6.04281e-08	0.46937	0.788	0.59	0.00151475
Gpnmb	2.93357e-10	0.472393	0.204	0.014	7.35359e-06
Marcks	2.01935e-08	0.479655	0.611	0.277	0.000506191
Map3k5	9.91477e-08	0.486988	0.434	0.178	0.00248534
mt-Atp6	2.12221e-11	0.487592	0.947	0.992	5.31973e-07
Rpl38	7.28802e-08	0.488598	0.951	0.982	0.00182689
Chchd10	9.17491e-09	0.491652	0.549	0.276	0.000229987
Nfe2l1	5.78858e-08	0.495382	0.845	0.741	0.00145102
Calr	2.55088e-07	0.49678	0.889	0.88	0.00639428
Rock1	4.95708e-11	0.50009	0.624	0.358	1.24259e-06
Glo1	1.88588e-06	0.500716	0.757	0.567	0.0472733
Hspd1	1.1819e-06	0.50197	0.575	0.331	0.0296266
Kmt5a	1.1557e-09	0.502008	0.779	0.598	2.897e-05
Morf4l1	3.99418e-09	0.50784	0.588	0.261	0.000100122
Ash1l	1.41313e-09	0.508358	0.765	0.526	3.54229e-05
Cpne8	9.96783e-07	0.508416	0.531	0.25	0.0249864
Adam10	8.26819e-08	0.510345	0.704	0.432	0.00207259
Eml4	2.62689e-07	0.511611	0.748	0.537	0.00658482
Saa3	1.24642e-22	0.513484	0.478	0.034	3.12441e-18
Klf13	1.74872e-09	0.515843	0.686	0.367	4.38351e-05
Rab21	1.66617e-12	0.518908	0.757	0.497	4.17658e-08
Cdcp1	2.94098e-07	0.519075	0.677	0.497	0.00737216
mt-Co2	6.75719e-13	0.520213	0.965	0.994	1.69382e-08
Nars	1.58895e-09	0.521048	0.611	0.318	3.98301e-05
Rnd3	3.15419e-07	0.528139	0.628	0.413	0.0079066
Ktn1	8.12421e-08	0.528735	0.752	0.6	0.0020365
Dsp	8.21696e-08	0.530485	0.956	0.985	0.00205975
Plin2	1.25894e-16	0.53312	0.5	0.12	3.15578e-12
Zeb2	3.24402e-18	0.533323	0.398	0.026	8.13178e-14
Ctnna1	5.87958e-09	0.534301	0.92	0.931	0.000147383
mt-Nd5	5.25329e-10	0.537238	0.863	0.788	1.31684e-05
Eif4g2	3.82155e-09	0.538491	0.863	0.825	9.57948e-05
Cdh1	4.1122e-11	0.539077	0.916	0.897	1.0308e-06
Anp32b	1.33162e-12	0.543619	0.531	0.195	3.33798e-08
Lpp	3.91869e-07	0.547339	0.659	0.344	0.00982297
Slc44a1	4.0865e-10	0.554167	0.704	0.448	1.02436e-05
Arpc1b	1.27225e-07	0.55605	0.677	0.402	0.00318914
Npm1	9.51598e-08	0.560885	0.858	0.83	0.00238537
mt-Cytb	6.36009e-12	0.568612	0.934	0.985	1.59428e-07
Sppl3	1.16084e-07	0.569202	0.863	0.723	0.00290988
Cd44	4.25286e-08	0.570616	0.854	0.68	0.00106606
Flnb	4.66696e-07	0.583514	0.827	0.676	0.0116987
Palmd	1.65453e-06	0.588386	0.677	0.468	0.0414741
Cxcl3	1.00469e-16	0.592842	0.332	0.011	2.51846e-12
Msn	6.02656e-08	0.597504	0.602	0.263	0.00151068
Vim	1.05479e-29	0.598726	0.655	0.133	2.64405e-25
Myo10	1.98951e-08	0.606093	0.823	0.609	0.000498709
Pdia3	1.83383e-08	0.609687	0.854	0.723	0.000459686
Ppp1r14b	3.22045e-09	0.610971	0.77	0.55	8.07271e-05
Atp1a1	4.45454e-10	0.617106	0.54	0.222	1.11662e-05
mt-Co3	2.34408e-14	0.617152	0.956	0.992	5.8759e-10
Macf1	4.46954e-09	0.631285	0.898	0.911	0.000112038
Myh9	2.9767e-08	0.636501	0.765	0.529	0.00074617
Dip2b	1.48011e-06	0.642561	0.814	0.592	0.0371018
Ybx1	1.53378e-07	0.642889	0.801	0.603	0.00384474
mt-Nd3	4.97843e-18	0.656004	0.628	0.245	1.24794e-13
Hnrnpa3	3.48008e-09	0.663345	0.845	0.739	8.7235e-05
Ptpn13	1.98229e-06	0.664691	0.673	0.452	0.0496901
Tpm3	9.38645e-15	0.665374	0.823	0.559	2.3529e-10
Psap	2.06977e-15	0.666579	0.611	0.227	5.1883e-11
Cd9	3.97718e-10	0.669461	0.845	0.756	9.9696e-06
Lcn2	1.35426e-11	0.669769	0.425	0.128	3.39473e-07
Hif1a	4.92429e-11	0.677151	0.761	0.53	1.23437e-06
mt-Nd1	2.83086e-12	0.684563	0.925	0.966	7.09612e-08
Capg	4.40652e-11	0.684702	0.593	0.258	1.10458e-06
Ncl	1.49634e-08	0.718546	0.85	0.801	0.000375087
S100a10	1.35799e-07	0.73628	0.757	0.524	0.00340408
Clic4	1.17437e-09	0.737636	0.783	0.494	2.9438e-05
Iqgap1	3.98969e-13	0.738726	0.85	0.765	1.00009e-08
Acsl3	2.50246e-14	0.745292	0.673	0.333	6.27292e-10
Ifitm3	3.47347e-18	0.755787	0.593	0.169	8.70696e-14
Tspo	1.31817e-12	0.756421	0.646	0.298	3.30425e-08
Olfr1033	4.41277e-17	0.758538	0.611	0.25	1.10615e-12
mt-Nd2	1.09998e-11	0.758828	0.841	0.735	2.75733e-07
Cxcl1	3.72847e-27	0.811318	0.615	0.14	9.34615e-23
mt-Nd4	1.51349e-19	0.823107	0.938	0.978	3.79386e-15
AY036118	1.07246e-38	0.847944	1	0.999	2.68833e-34
Ifi27l2a	6.71592e-09	0.871067	0.664	0.306	0.000168348
Cdk8	3.47164e-08	0.954017	0.779	0.556	0.000870237
Tmsb10	3.26052e-13	0.962544	0.686	0.335	8.17313e-09
Dsc3	5.34518e-11	0.996794	0.827	0.618	1.33988e-06
Krt6a	5.83619e-08	1.03768	0.872	0.706	0.00146296
Krt14	9.27641e-09	1.03937	0.788	0.553	0.000232532
Gm26917	5.76475e-39	1.07412	0.947	0.838	1.44505e-34
Dsg3	6.51292e-11	1.11801	0.58	0.272	1.63259e-06
Lars2	6.04663e-08	1.13174	0.717	0.46	0.00151571
Gphn	3.79826e-08	1.22956	0.81	0.625	0.000952109
Gm47283	6.21215e-12	1.28976	0.788	0.435	1.5572e-07
Ftl1	1.45321e-24	1.34528	0.77	0.177	3.64277e-20
S100a6	2.88953e-11	1.34696	0.805	0.477	7.24319e-07
Mt2	9.35576e-20	1.57942	0.602	0.179	2.34521e-15
Cmss1	1.30027e-12	1.61429	0.934	0.798	3.25939e-08
Cxcl2	6.45172e-44	1.75628	0.85	0.12	1.61725e-39
S100a8	3.46019e-13	1.81135	0.562	0.188	8.67367e-09
Mt1	1.87928e-20	1.81234	0.739	0.322	4.71079e-16
Fth1	7.26013e-50	2.03979	0.96	0.441	1.8199e-45

## Sheet: Table S3-4
Table S3-4. Differentially expressed genes identified in stratum corneum cells in mouse skin samples from the control and frostbite groups. The DEGs were defined as those with Benjamini–Hochberg (BH) adjusted p-value < 0.05 and a fold change of log2FC > 0.25 (significantly upregulated) or < -0.25 (significantly downregulated).
Gene	p_val	avg_log2FC	pct.1	pct.2	p_val_adj
Vps35l	7.77879e-07	0.282423	0.333	0.014	0.0194991
Tfap2d	9.21194e-09	0.436117	0.167	0	0.000230916
Casq1	9.21194e-09	0.436117	0.167	0	0.000230916
Gm13583	9.21194e-09	0.436117	0.167	0	0.000230916
Ciart	9.21194e-09	0.436117	0.167	0	0.000230916
Nwd2	9.21194e-09	0.436117	0.167	0	0.000230916
Fzd10	9.21194e-09	0.436117	0.167	0	0.000230916
Fam20c	9.21194e-09	0.436117	0.167	0	0.000230916
Gm44085	9.21194e-09	0.436117	0.167	0	0.000230916
Ears2	9.21194e-09	0.436117	0.167	0	0.000230916
4930546K05Rik	9.21194e-09	0.436117	0.167	0	0.000230916
Clec10a	9.21194e-09	0.436117	0.167	0	0.000230916
Gm11639	9.21194e-09	0.436117	0.167	0	0.000230916
Dio2	9.21194e-09	0.436117	0.167	0	0.000230916
Gm6034	9.21194e-09	0.470065	0.167	0.005	0.000230916
Ggta1	9.21194e-09	0.470349	0.167	0.009	0.000230916
Hebp1	9.21194e-09	0.473075	0.167	0.005	0.000230916
AW011738	9.21194e-09	0.47431	0.167	0.005	0.000230916
Pik3cd	9.21194e-09	0.474772	0.167	0.005	0.000230916
2010310C07Rik	9.21194e-09	0.475027	0.167	0.005	0.000230916
Gm13748	9.21194e-09	0.478568	0.167	0	0.000230916
2810408I11Rik	9.21194e-09	0.478568	0.167	0	0.000230916
Ptgs2os	9.21194e-09	0.478568	0.167	0	0.000230916
Cd84	9.21194e-09	0.478568	0.167	0	0.000230916
Hlx	9.21194e-09	0.478568	0.167	0	0.000230916
Hsd11b1	9.21194e-09	0.478568	0.167	0	0.000230916
Gm10851	9.21194e-09	0.478568	0.167	0	0.000230916
Gm34653	9.21194e-09	0.478568	0.167	0	0.000230916
Bloc1s6os	9.21194e-09	0.478568	0.167	0	0.000230916
Ctcflos	9.21194e-09	0.478568	0.167	0	0.000230916
Uckl1os	9.21194e-09	0.478568	0.167	0	0.000230916
Dennd4b	9.21194e-09	0.478568	0.167	0	0.000230916
Gm11884	9.21194e-09	0.478568	0.167	0	0.000230916
Tal2	9.21194e-09	0.478568	0.167	0	0.000230916
Gm12951	9.21194e-09	0.478568	0.167	0	0.000230916
Mapk10	9.21194e-09	0.478568	0.167	0	0.000230916
Ksr2	9.21194e-09	0.478568	0.167	0	0.000230916
Nxph1	9.21194e-09	0.478568	0.167	0	0.000230916
Fam71f1	9.21194e-09	0.478568	0.167	0	0.000230916
Clec5a	9.21194e-09	0.478568	0.167	0	0.000230916
Gm38832	9.21194e-09	0.478568	0.167	0	0.000230916
Vmn2r19	9.21194e-09	0.478568	0.167	0	0.000230916
Lrrc23	9.21194e-09	0.478568	0.167	0	0.000230916
Acrbp	9.21194e-09	0.478568	0.167	0	0.000230916
Clec12b	9.21194e-09	0.478568	0.167	0	0.000230916
Clec9a	9.21194e-09	0.478568	0.167	0	0.000230916
Pirb	9.21194e-09	0.478568	0.167	0	0.000230916
Pira2	9.21194e-09	0.478568	0.167	0	0.000230916
Gm14548	9.21194e-09	0.478568	0.167	0	0.000230916
Gm2511	9.21194e-09	0.478568	0.167	0	0.000230916
Gm34549	9.21194e-09	0.478568	0.167	0	0.000230916
Gm44734	9.21194e-09	0.478568	0.167	0	0.000230916
Gm10160	9.21194e-09	0.478568	0.167	0	0.000230916
Trim34b	9.21194e-09	0.478568	0.167	0	0.000230916
Trim30b	9.21194e-09	0.478568	0.167	0	0.000230916
Trim30c	9.21194e-09	0.478568	0.167	0	0.000230916
Igsf6	9.21194e-09	0.478568	0.167	0	0.000230916
Itgal	9.21194e-09	0.478568	0.167	0	0.000230916
Lrp2bp	9.21194e-09	0.478568	0.167	0	0.000230916
Hp	9.21194e-09	0.478568	0.167	0	0.000230916
Casp12	9.21194e-09	0.478568	0.167	0	0.000230916
Gm39321	9.21194e-09	0.478568	0.167	0	0.000230916
Gm47230	9.21194e-09	0.478568	0.167	0	0.000230916
Gm17749	9.21194e-09	0.478568	0.167	0	0.000230916
Xcr1	9.21194e-09	0.478568	0.167	0	0.000230916
Eya4	9.21194e-09	0.478568	0.167	0	0.000230916
4930520K02Rik	9.21194e-09	0.478568	0.167	0	0.000230916
Adora2a	9.21194e-09	0.478568	0.167	0	0.000230916
Cct6b	9.21194e-09	0.478568	0.167	0	0.000230916
Rpl9-ps1	9.21194e-09	0.478568	0.167	0	0.000230916
Gm11613	9.21194e-09	0.478568	0.167	0	0.000230916
Krt26	9.21194e-09	0.478568	0.167	0	0.000230916
Krt31	9.21194e-09	0.478568	0.167	0	0.000230916
Fmnl1	9.21194e-09	0.478568	0.167	0	0.000230916
Cenpo	9.21194e-09	0.478568	0.167	0	0.000230916
Gm47376	9.21194e-09	0.478568	0.167	0	0.000230916
Tomm20l	9.21194e-09	0.478568	0.167	0	0.000230916
Aoah	9.21194e-09	0.478568	0.167	0	0.000230916
Zfp459	9.21194e-09	0.478568	0.167	0	0.000230916
4933432I03Rik	9.21194e-09	0.478568	0.167	0	0.000230916
9230109A22Rik	9.21194e-09	0.478568	0.167	0	0.000230916
Dennd3	9.21194e-09	0.478568	0.167	0	0.000230916
Nfam1	9.21194e-09	0.478568	0.167	0	0.000230916
Krt83	9.21194e-09	0.478568	0.167	0	0.000230916
Stfa2l1	9.21194e-09	0.478568	0.167	0	0.000230916
Krtap14	9.21194e-09	0.478568	0.167	0	0.000230916
Gm10228	9.21194e-09	0.478568	0.167	0	0.000230916
Krtap11-1	9.21194e-09	0.478568	0.167	0	0.000230916
E230001N04Rik	9.21194e-09	0.478568	0.167	0	0.000230916
B430306N03Rik	9.21194e-09	0.478568	0.167	0	0.000230916
Gm35550	9.21194e-09	0.478568	0.167	0	0.000230916
3222401L13Rik	9.21194e-09	0.478568	0.167	0	0.000230916
Cdc42ep2	9.21194e-09	0.478568	0.167	0	0.000230916
Ifit1bl1	9.21194e-09	0.478568	0.167	0	0.000230916
Golga7b	9.21194e-09	0.478568	0.167	0	0.000230916
AC125149.3	9.21194e-09	0.478568	0.167	0	0.000230916
Exosc3	1.83528e-08	0.493431	0.333	0.009	0.000460049
Ldlrad4	2.11807e-07	0.504379	0.5	0.037	0.00530936
Ptx3	2.17123e-08	0.529033	0.333	0.009	0.000544262
Gm2682	3.70365e-11	0.5343	0.333	0.005	9.28395e-07
Ptprc	1.30804e-08	0.569526	0.333	0.009	0.000327887
Syk	3.23053e-16	0.577295	0.333	0	8.09797e-12
Sh2d3c	3.70365e-11	0.604931	0.333	0.005	9.28395e-07
Sema4c	9.21194e-09	0.706205	0.167	0.005	0.000230916
Epb41l1	9.21194e-09	0.712222	0.167	0	0.000230916
Add2	9.21194e-09	0.712222	0.167	0	0.000230916
Clec4a2	9.21194e-09	0.712222	0.167	0	0.000230916
Arfip2	1.55003e-08	0.778785	0.333	0.014	0.000388547
Coro1a	3.23053e-16	0.804316	0.333	0	8.09797e-12
Ccl3	8.82779e-09	0.808424	0.5	0.028	0.000221286
P2ry14	1.30804e-08	0.816498	0.333	0.009	0.000327887
4930417H01Rik	9.21194e-09	0.833135	0.167	0.005	0.000230916
Cd80	9.21194e-09	0.833772	0.167	0.005	0.000230916
Smarcal1	9.21194e-09	0.837314	0.167	0	0.000230916
Sp140	9.21194e-09	0.837314	0.167	0	0.000230916
Gca	9.21194e-09	0.837314	0.167	0	0.000230916
Gm12353	9.21194e-09	0.837314	0.167	0	0.000230916
Dnajc6	9.21194e-09	0.837314	0.167	0	0.000230916
Gm13822	9.21194e-09	0.837314	0.167	0	0.000230916
Oas3	9.21194e-09	0.837314	0.167	0	0.000230916
Il15	9.21194e-09	0.837314	0.167	0	0.000230916
Gm26535	9.21194e-09	0.837314	0.167	0	0.000230916
Gm11998	9.21194e-09	0.837314	0.167	0	0.000230916
Dlg4	9.21194e-09	0.837314	0.167	0	0.000230916
Slfn1	9.21194e-09	0.837314	0.167	0	0.000230916
Slfn4	9.21194e-09	0.837314	0.167	0	0.000230916
Cd300a	9.21194e-09	0.837314	0.167	0	0.000230916
Gm21188	9.21194e-09	0.837314	0.167	0	0.000230916
Gm41555	9.21194e-09	0.837314	0.167	0	0.000230916
Trem1	9.21194e-09	0.837314	0.167	0	0.000230916
Ifit1bl2	9.21194e-09	0.837314	0.167	0	0.000230916
Bcl2l11	7.77879e-07	0.86526	0.333	0.014	0.0194991
Gm26726	3.23053e-16	0.877412	0.333	0	8.09797e-12
Commd10	3.70365e-11	0.908847	0.333	0.009	9.28395e-07
Cxcl2	1.72538e-06	0.910243	1	0.186	0.0432501
C3	1.30804e-08	0.931789	0.333	0.009	0.000327887
Magi1	7.98814e-08	0.969722	0.667	0.065	0.00200239
Zeb2	7.40211e-07	0.973156	0.5	0.037	0.0185549
Trabd2b	4.53215e-07	0.983125	0.333	0.014	0.0113607
Cdc42se2	4.53215e-07	1.00386	0.333	0.019	0.0113607
Foxn2	1.30804e-08	1.00665	0.333	0.014	0.000327887
Slitrk6	1.60957e-14	1.05362	0.5	0.009	4.03471e-10
Parg	1.60957e-14	1.06865	0.5	0.019	4.03471e-10
Clasrp	5.11725e-07	1.12227	0.5	0.042	0.0128274
Gm34022	9.21194e-09	1.12438	0.167	0	0.000230916
Krt81	9.21194e-09	1.12438	0.167	0	0.000230916
Gm10229	9.21194e-09	1.12438	0.167	0	0.000230916
Krt25	1.67781e-08	1.14122	0.5	0.033	0.000420577
Zfp13	9.21194e-09	1.28852	0.167	0	0.000230916
Cd53	9.21194e-09	1.3637	0.167	0	0.000230916
Csf3r	9.21194e-09	1.3637	0.167	0	0.000230916
Fgr	9.21194e-09	1.3637	0.167	0	0.000230916
Dgkg	9.21194e-09	1.3637	0.167	0	0.000230916
Krtap15	9.21194e-09	1.3637	0.167	0	0.000230916
Btk	9.21194e-09	1.3637	0.167	0	0.000230916
Mctp1	4.64233e-11	1.5789	0.333	0.005	1.16369e-06
Eif2ak3	1.83528e-08	1.58269	0.333	0.009	0.000460049
Arhgap35	9.21194e-09	1.62449	0.167	0	0.000230916
Grik4	9.21194e-09	1.62449	0.167	0	0.000230916
Dcaf5	5.94537e-07	1.65278	0.333	0.019	0.0149033
Hck	9.21194e-09	1.74853	0.167	0	0.000230916
Gprc5d	9.21194e-09	1.74853	0.167	0	0.000230916
Acod1	1.31277e-14	1.77784	0.5	0.009	3.29073e-10
F10	3.70365e-11	1.79394	0.333	0.005	9.28395e-07
Kalrn	1.64049e-09	1.80225	0.667	0.051	4.11221e-05
Abca1	4.53215e-07	1.81173	0.333	0.019	0.0113607
Rin3	9.21194e-09	1.90824	0.167	0	0.000230916
Ifitm1	1.83528e-08	1.93213	0.333	0.009	0.000460049
Trem3	3.23053e-16	1.95235	0.333	0	8.09797e-12
Prom1	9.21194e-09	2.05203	0.167	0	0.000230916
Krtap4-16	9.21194e-09	2.05203	0.167	0	0.000230916
Clec4e	1.1018e-23	2.08326	0.5	0	2.76188e-19
Numb	1.12286e-06	2.15549	1	0.233	0.0281467
Krtap9-3	9.21194e-09	2.18277	0.167	0	0.000230916
Wdpcp	3.70365e-11	2.21114	0.333	0.005	9.28395e-07
Gm47990	9.21194e-09	2.30264	0.167	0	0.000230916
Krtap4-9	9.21194e-09	2.702	0.167	0	0.000230916
Krt34	9.21194e-09	3.01444	0.167	0	0.000230916
Gm11563	9.21194e-09	3.08302	0.167	0	0.000230916
1110025L11Rik	9.21194e-09	3.53863	0.167	0	0.000230916
Krtap4-8	9.21194e-09	3.58665	0.167	0	0.000230916
Krtap4-6	9.21194e-09	3.67816	0.167	0	0.000230916
2310079G19Rik	9.21194e-09	3.67816	0.167	0	0.000230916
Krtap6-5	9.21194e-09	3.84541	0.167	0	0.000230916
Gm11938	9.21194e-09	4.39653	0.167	0	0.000230916
Krtap7-1	9.21194e-09	4.39653	0.167	0	0.000230916
Gm11562	9.21194e-09	4.85442	0.167	0	0.000230916
Krtap2-4	9.21194e-09	5.29116	0.167	0	0.000230916
Krtap13-1	9.21194e-09	5.92578	0.167	0	0.000230916
Krtap8-1	9.21194e-09	6.07634	0.167	0	0.000230916
Krtap3-1	9.21194e-09	6.45833	0.167	0	0.000230916

## Sheet: Table S3-5
Table S3-5. Differentially expressed genes identified in melanocytes in mouse skin samples from the control and frostbite groups. The DEGs were defined as those with Benjamini–Hochberg (BH) adjusted p-value < 0.05 and a fold change of log2FC > 0.25 (significantly upregulated) or < -0.25 (significantly downregulated).
Gene	p_val	avg_log2FC	pct.1	pct.2	p_val_adj
Ckmt1	7.00746e-07	0.317011	0.203	0.008	0.0175656
Plek2	1.03323e-06	0.386196	0.257	0.031	0.0259
Tfap2c	1.39342e-09	0.410757	0.284	0.008	3.4929e-05
Rpl24	1.19425e-06	0.484008	0.959	0.961	0.0299364
Fau	7.4519e-08	0.495326	0.959	0.969	0.00186797
Rps14	7.51169e-07	0.506329	0.986	0.977	0.0188295
Rps23	2.45264e-07	0.52938	0.959	0.977	0.00614803
Plcb1	5.67825e-07	0.531853	0.851	0.945	0.0142337
Rps8	5.563e-08	0.535329	0.959	0.984	0.00139448
Rps3	2.87026e-07	0.535851	0.932	0.945	0.00719488
Rps24	1.96691e-07	0.536779	1	0.984	0.00493045
Pkp3	7.38446e-07	0.54321	0.378	0.102	0.0185106
Rpl13a	7.13569e-07	0.554337	0.973	0.984	0.017887
Rps13	1.00336e-06	0.569076	0.892	0.953	0.0251512
Rplp0	9.0907e-07	0.574912	0.959	0.953	0.0227877
Rpl28	8.9797e-08	0.576265	0.973	0.953	0.00225094
Rpl23	1.53546e-09	0.577389	0.973	0.984	3.84894e-05
Rpl19	4.02467e-08	0.580604	0.973	0.977	0.00100887
Rpl13	4.91824e-10	0.583314	1	0.992	1.23285e-05
Rps5	2.29212e-07	0.598313	0.932	0.969	0.00574566
Rps21	1.46078e-07	0.598708	0.973	0.977	0.00366173
Rplp1	4.57449e-09	0.600703	0.973	1	0.000114669
Rpl18a	3.0913e-08	0.603337	0.959	0.953	0.000774896
Lamc2	1.2964e-06	0.609802	0.216	0.016	0.0324969
Mpzl2	4.5361e-07	0.615422	0.324	0.062	0.0113706
Rps4x	1.26357e-07	0.631184	0.946	0.945	0.0031674
Rps18	1.24713e-07	0.640383	0.932	0.961	0.00312618
Rpl18	2.21447e-07	0.646996	0.946	0.945	0.00555101
Rps11	3.27938e-08	0.667786	0.905	0.938	0.000822043
Rpl32	1.0017e-07	0.682295	0.959	0.945	0.00251096
Rpl22	3.70764e-07	0.685215	0.878	0.922	0.00929394
Rps19	2.47905e-08	0.691676	0.959	0.977	0.000621423
Rps10	1.32369e-09	0.695978	0.959	0.961	3.31811e-05
Cdcp1	6.06801e-09	0.714548	0.392	0.07	0.000152107
Rps16	2.41826e-09	0.723368	0.986	0.984	6.06186e-05
Rps9	2.45173e-09	0.724371	0.946	0.961	6.14576e-05
Rps20	1.66691e-08	0.736949	0.959	0.977	0.000417843
Eef1b2	5.75239e-07	0.739876	0.865	0.938	0.0144195
Rpsa	5.82715e-07	0.767848	0.878	0.977	0.0146069
Zfp750	4.21712e-08	0.76867	0.284	0.023	0.0010571
Rpl27a	1.73102e-10	0.781993	0.959	0.93	4.33915e-06
Tacstd2	6.09132e-09	0.782113	0.405	0.078	0.000152691
Rps27a	2.37779e-09	0.792197	0.959	0.953	5.9604e-05
Rpl35	3.28053e-08	0.801407	0.892	0.891	0.000822331
Rps25	1.18174e-10	0.809605	0.973	0.961	2.96228e-06
Rpl12	4.4934e-11	0.821773	0.946	0.953	1.12636e-06
Rplp2	1.53718e-10	0.853226	0.973	0.969	3.85325e-06
Epha2	1.32958e-07	0.853551	0.351	0.07	0.00333285
Rpl10a	6.13819e-10	0.890999	0.973	0.961	1.53866e-05
Casz1	4.11112e-07	0.895063	0.365	0.086	0.0103054
H3f3b	5.03156e-08	0.942529	0.946	0.945	0.00126126
Avpi1	4.45044e-07	0.992255	0.554	0.258	0.0111559
Cldn1	4.04912e-07	1.01345	0.378	0.109	0.0101499
Atf3	2.22055e-07	1.07743	0.77	0.516	0.00556625
Defb6	8.93137e-08	1.09297	0.27	0.023	0.00223883
Fam25c	1.35961e-07	1.15151	0.311	0.047	0.00340814
Eif5a	3.54038e-07	1.18625	0.797	0.781	0.00887467
Hspa1b	1.45972e-08	1.22427	0.595	0.219	0.000365909
Phlda1	2.68139e-09	1.26566	0.851	0.805	6.72145e-05
Jun	1.83514e-12	1.3086	0.865	0.672	4.60015e-08
S100a16	1.72937e-08	1.31363	0.392	0.078	0.000433502
Flg	2.59372e-07	1.32198	0.257	0.023	0.00650167
Serpinb5	7.82278e-11	1.32632	0.459	0.07	1.96094e-06
Dusp1	1.06402e-08	1.34539	0.581	0.227	0.000266717
Hbegf	1.35842e-07	1.34933	0.432	0.125	0.00340515
Hspa1a	2.12166e-07	1.36747	0.622	0.32	0.00531838
Sprr2f	2.47031e-07	1.38413	0.216	0.008	0.00619232
Asprv1	4.92428e-07	1.42822	0.324	0.062	0.0123437
Cnfn	1.43927e-08	1.4786	0.257	0.008	0.000360781
F3	7.11703e-07	1.50495	0.432	0.148	0.0178403
Dsc3	1.29393e-09	1.55297	0.446	0.102	3.24349e-05
Krt1	3.24527e-08	1.56309	0.297	0.031	0.000813491
Krt16	8.63545e-08	1.61568	0.514	0.195	0.00216465
Ly6g6c	1.17037e-09	1.65202	0.351	0.039	2.93378e-05
Krt10	8.16343e-09	1.67093	0.486	0.141	0.000204633
Lor	2.64045e-11	1.77819	0.311	0	6.61882e-07
S100a14	2.64746e-09	1.8794	0.486	0.133	6.63639e-05
Sprr1b	2.72141e-08	1.88131	0.338	0.047	0.000682176
Krt17	1.92797e-10	1.89543	0.716	0.414	4.83285e-06
Sfn	1.26053e-06	1.91151	0.622	0.43	0.0315978
Klk7	1.77517e-07	1.93653	0.311	0.047	0.00444982
Abi1	3.34996e-07	1.9594	0.797	0.727	0.00839734
Lypd3	9.55237e-14	1.97413	0.581	0.125	2.39449e-09
Stfa3	4.11397e-07	2.00293	0.23	0.016	0.0103125
Ly6d	4.15878e-11	2.07616	0.5	0.109	1.04248e-06
Dmkn	3.67233e-10	2.15022	0.514	0.148	9.20542e-06
Plet1	6.39891e-10	2.17054	0.5	0.141	1.60401e-05
Krt6a	7.34348e-10	2.17787	0.432	0.078	1.84079e-05
Epcam	3.78658e-12	2.18792	0.622	0.188	9.49181e-08
Crct1	3.72344e-11	2.2096	0.392	0.031	9.33355e-07
Fxyd3	4.54236e-11	2.33192	0.5	0.109	1.13863e-06
Perp	4.61386e-12	2.36501	0.608	0.195	1.15656e-07
Sbsn	2.42495e-14	2.38341	0.527	0.07	6.07863e-10
Cstdc5	5.77141e-11	2.64711	0.486	0.102	1.44672e-06
2310046K23Rik	9.45311e-15	2.70063	0.514	0.055	2.36961e-10
Cst6	1.69925e-17	2.76564	0.838	0.352	4.25952e-13
Krt14	5.73225e-10	3.18212	0.568	0.219	1.4369e-05
Krtdap	3.82287e-21	3.20442	0.649	0.047	9.58279e-17
Sprr1a	3.53241e-18	3.56093	0.689	0.141	8.85469e-14
Lgals7	3.63994e-20	3.72802	0.865	0.391	9.12424e-16
Wdr7	3.79456e-07	0.313193	0.5	0.135	0.00951183
Slc35e4	1.18341e-06	0.382618	0.375	0.054	0.0296645
Kazn	9.4519e-07	0.42446	0.57	0.216	0.0236931
mt-Co1	7.88277e-09	0.427563	0.977	0.932	0.000197597
Nek6	4.09944e-07	0.442243	0.438	0.095	0.0102761
Unc13b	3.73721e-07	0.446245	0.5	0.135	0.00936805
mt-Co2	6.43434e-07	0.446408	0.977	0.946	0.016129
Stx1a	1.17891e-06	0.496209	0.523	0.162	0.0295517
Slc29a3	2.93999e-09	0.534341	0.414	0.027	7.36966e-05
mt-Nd4	2.13112e-11	0.537854	0.961	0.932	5.34208e-07
mt-Co3	2.60481e-09	0.540968	1	0.865	6.52949e-05
Tcf25	1.25682e-06	0.546887	0.914	0.73	0.0315047
Trim35	4.97132e-08	0.576632	0.531	0.122	0.00124616
Ulk2	2.38714e-07	0.578993	0.516	0.149	0.00598384
mt-Cytb	1.07417e-10	0.581738	0.977	0.865	2.69263e-06
Optn	1.25488e-06	0.615749	0.789	0.473	0.031456
Rragd	8.27876e-07	0.619435	0.602	0.297	0.0207524
Kif1b	1.93034e-06	0.623846	0.805	0.527	0.0483878
Kctd1	7.32242e-07	0.629284	0.547	0.203	0.0183551
Morf4l1	1.14127e-06	0.637957	0.867	0.676	0.0286081
Map1b	1.39633e-06	0.647232	0.5	0.149	0.0350019
Snx9	1.51666e-06	0.648553	0.805	0.595	0.038018
Atp1a1	1.3264e-06	0.657223	0.875	0.77	0.0332489
Rasal2	4.46843e-07	0.672104	0.656	0.338	0.011201
Msn	1.19854e-06	0.679048	0.852	0.622	0.0300437
Arhgap21	1.46266e-06	0.691065	0.594	0.243	0.0366646
Enpp2	5.07334e-07	0.691657	0.586	0.216	0.0127173
Sgpl1	1.73607e-06	0.701122	0.672	0.365	0.0435181
Gnas	2.39469e-08	0.710139	0.906	0.73	0.000600276
Myo5a	1.92394e-07	0.716389	0.914	0.716	0.00482273
Cd63	3.14928e-07	0.718042	0.922	0.811	0.00789429
Soat1	1.68276e-07	0.722699	0.742	0.365	0.00421817
Fchsd2	7.79843e-08	0.726188	0.57	0.176	0.00195483
Wdr26	3.34687e-07	0.731886	0.781	0.446	0.00838959
Sptbn1	3.51768e-07	0.746125	0.891	0.784	0.00881778
Map4	5.88074e-07	0.761447	0.789	0.446	0.0147412
Sqstm1	5.34963e-07	0.763427	0.867	0.689	0.0134099
Ago2	1.12926e-07	0.774311	0.859	0.689	0.00283071
Nlk	1.73602e-06	0.782338	0.68	0.405	0.0435168
mt-Nd5	1.41055e-07	0.785325	0.875	0.689	0.00353583
Retreg1	6.60904e-08	0.787931	0.648	0.284	0.00165669
mt-Nd3	7.75997e-08	0.788408	0.789	0.486	0.00194519
Gabarap	1.96321e-07	0.792593	0.898	0.743	0.00492118
Fam102a	2.99997e-07	0.796335	0.5	0.176	0.00752003
Slc24a5	1.4859e-06	0.803031	0.836	0.608	0.0372471
Txn1	1.16788e-08	0.808441	0.938	0.784	0.000292753
Ftl1	1.20521e-09	0.81204	0.945	0.878	3.0211e-05
Cxcl3	2.19602e-08	0.819666	0.359	0.014	0.000550475
Marcks	8.09133e-08	0.852687	0.867	0.73	0.00202825
Zeb2	6.07869e-08	0.867103	0.812	0.527	0.00152374
Tacc1	8.56099e-09	0.876052	0.906	0.689	0.000214598
Cdh2	1.4205e-08	0.899183	0.656	0.27	0.000356078
Saa3	4.49186e-09	0.923852	0.391	0.014	0.000112597
Ankrd12	4.54292e-08	0.941579	0.789	0.568	0.00113877
Cxcl2	5.1293e-08	0.968182	0.75	0.27	0.00128576
Mllt3	1.03566e-08	0.989385	0.625	0.243	0.000259609
Selenop	1.70643e-07	1.0769	0.875	0.689	0.00427752
S100a1	5.77686e-07	1.10333	0.844	0.716	0.0144809
Tuba1a	6.19738e-08	1.11608	0.75	0.378	0.0015535
Fmn1	2.06985e-09	1.13343	0.836	0.649	5.1885e-05
Mical3	1.50494e-07	1.14216	0.742	0.446	0.00377244
Ednrb	2.00967e-08	1.18148	0.852	0.689	0.000503764
Trpm1	1.51838e-08	1.18215	0.852	0.676	0.000380613
Mgat5	7.00965e-08	1.18278	0.805	0.676	0.00175711
Dct	2.85217e-11	1.20047	0.977	0.946	7.14954e-07
Aff3	1.66593e-09	1.29814	0.836	0.649	4.17598e-05
Tmem140	2.41623e-10	1.29993	0.711	0.338	6.05676e-06
Mgll	2.92608e-10	1.35221	0.859	0.73	7.3348e-06
Fbxo32	3.71425e-09	1.37276	0.75	0.473	9.3105e-05
Robo1	2.83648e-08	1.39607	0.633	0.324	0.00071102
Nav2	9.93584e-11	1.89753	0.836	0.743	2.49062e-06
Celf2	2.7755e-08	2.04081	0.93	0.716	0.000695736
Gm26917	1.80415e-10	3.18838	0.938	0.622	4.52245e-06

## Sheet: Table S3-6
Table S3-6. Differentially expressed genes identified in inner root sheath cells in mouse skin samples from the control and frostbite groups. The DEGs were defined as those with Benjamini–Hochberg (BH) adjusted p-value < 0.05 and a fold change of log2FC > 0.25 (significantly upregulated) or < -0.25 (significantly downregulated).
Gene	p_val	avg_log2FC	pct.1	pct.2	p_val_adj
Sprr2d	1.76831e-06	0.251204	0.108	0.02	0.0443263
Dtl	7.59363e-07	0.252788	0.314	0.204	0.0190349
Crip2	8.72807e-07	0.261548	0.615	0.558	0.0218787
Bub3	5.96144e-07	0.279247	0.478	0.378	0.0149435
Rpsa	5.68784e-14	0.280205	0.994	0.99	1.42577e-09
2310046K23Rik	5.72141e-11	0.284169	0.47	0.169	1.43419e-06
Tgif1	1.62381e-06	0.287057	0.544	0.431	0.0407039
Irx2	1.06436e-06	0.28762	0.492	0.353	0.0266804
Trp63	6.61293e-08	0.288602	0.427	0.315	0.00165766
Ubb	4.0642e-08	0.289455	0.956	0.928	0.00101877
Paics	5.93851e-08	0.290874	0.457	0.352	0.00148861
MAR5	1.24878e-06	0.294748	0.719	0.653	0.0313032
Tsen34	1.121e-06	0.297235	0.517	0.397	0.0281002
Naca	1.54187e-11	0.299468	0.963	0.953	3.86501e-07
Tnfrsf1a	4.98652e-07	0.300038	0.394	0.231	0.0124997
Gabarapl1	8.69553e-08	0.300404	0.549	0.413	0.00217971
Cmah	8.58289e-07	0.307359	0.104	0.021	0.0215147
Stard5	1.47032e-06	0.308051	0.225	0.087	0.0368565
Alad	7.78319e-08	0.311091	0.389	0.269	0.00195101
Fgfr3	3.07196e-09	0.3141	0.355	0.201	7.70047e-05
Ldlrad4	8.25425e-07	0.320496	0.45	0.347	0.0206909
Nme2	8.43338e-08	0.324317	0.933	0.907	0.00211399
Tceal3	7.99877e-07	0.33081	0.175	0.055	0.0200505
Irx5	1.07408e-13	0.333584	0.208	0.026	2.6924e-09
Rtraf	6.86869e-11	0.335305	0.795	0.718	1.72178e-06
Ifi27	3.0402e-07	0.339563	0.284	0.136	0.00762088
Slc25a4	1.29762e-06	0.343056	0.588	0.473	0.0325276
Selenof	4.51977e-07	0.346625	0.734	0.645	0.0113297
Gclc	1.84063e-06	0.351246	0.347	0.19	0.0461392
Eif3f	2.61799e-10	0.357833	0.916	0.885	6.56252e-06
Wee1	5.6644e-07	0.37433	0.344	0.156	0.014199
Adgrl3	4.98911e-09	0.378921	0.189	0.083	0.000125062
Sprr2f	7.54149e-09	0.379455	0.151	0.011	0.000189043
1810037I17Rik	5.67758e-08	0.383757	0.719	0.644	0.0014232
Gm10076	6.95409e-09	0.384036	0.769	0.694	0.000174318
Pycard	1.46087e-07	0.38833	0.368	0.21	0.00366197
Barx2	3.89025e-07	0.390548	0.127	0.022	0.00975168
Ccnl1	5.18835e-08	0.390554	0.925	0.867	0.00130056
Rerg	7.97122e-08	0.393397	0.222	0.072	0.00199815
Ndfip1	2.59904e-08	0.397742	0.795	0.72	0.0006515
Nxn	4.12684e-07	0.400793	0.376	0.259	0.0103448
Uqcrh	2.70251e-11	0.405537	0.926	0.886	6.77438e-07
Rpl35	4.51861e-15	0.406696	0.963	0.962	1.13268e-10
Rpl10	1.05312e-17	0.407348	0.968	0.955	2.63985e-13
Car13	2.95814e-08	0.408745	0.339	0.175	0.000741517
Tcim	7.35994e-10	0.413472	0.244	0.08	1.84492e-05
Ppp1r14c	2.06635e-07	0.416009	0.287	0.163	0.00517971
Rps6	2.80641e-19	0.416403	0.965	0.955	7.03482e-15
Vps36	1.95059e-08	0.417456	0.69	0.569	0.000488954
Slc3a2	4.68783e-07	0.420134	0.8	0.731	0.011751
Lgr5	4.60889e-09	0.421125	0.211	0.055	0.000115531
Jak1	1.82315e-08	0.422985	0.577	0.47	0.000457008
Tceal9	2.60575e-07	0.424535	0.705	0.569	0.00653184
Sh3rf1	1.4796e-06	0.424563	0.431	0.308	0.0370893
Acot1	1.50454e-06	0.426627	0.469	0.265	0.0377142
Snu13	4.31133e-09	0.426773	0.813	0.73	0.000108072
Parp8	1.44725e-09	0.427957	0.537	0.322	3.62783e-05
Hspe1	1.17631e-15	0.42806	0.929	0.856	2.94866e-11
Ptprk	2.46272e-07	0.443207	0.604	0.424	0.0061733
Depdc7	9.85733e-08	0.44625	0.404	0.215	0.00247094
Zbtb11	1.44139e-07	0.447704	0.59	0.423	0.00361313
Maml2	2.71767e-08	0.452097	0.56	0.367	0.000681237
Prdx1	4.81869e-13	0.454584	0.92	0.845	1.2079e-08
Pfkp	3.38096e-07	0.456212	0.489	0.348	0.00847505
Cpe	1.23848e-07	0.460298	0.254	0.104	0.00310449
Sox4	9.25352e-07	0.462737	0.511	0.314	0.0231958
Timp3	1.67906e-07	0.464032	0.636	0.499	0.00420891
Rpl15	6.4618e-15	0.468224	0.868	0.814	1.61978e-10
Lgals7	1.41154e-06	0.473523	0.994	0.984	0.0353832
Fndc3a	9.78236e-08	0.479761	0.704	0.596	0.00245214
Nfix	3.0906e-11	0.480967	0.527	0.357	7.7472e-07
Jun	3.30158e-14	0.483966	0.975	0.91	8.27607e-10
Cox7a2l	3.69242e-14	0.4847	0.864	0.758	9.2558e-10
Pdlim1	1.64431e-08	0.492798	0.317	0.158	0.00041218
Dnajb1	6.64098e-12	0.494991	0.695	0.495	1.6647e-07
Enah	8.29974e-09	0.506778	0.449	0.262	0.00020805
Cox8a	2.15255e-16	0.506894	0.938	0.914	5.39578e-12
Xpo1	4.42294e-09	0.507217	0.711	0.574	0.00011087
Krt77	6.42302e-11	0.512419	0.19	0.014	1.61006e-06
Stat3	1.40734e-07	0.51688	0.664	0.515	0.00352779
Hspa8	2.60092e-19	0.522914	0.944	0.888	6.51974e-15
Gpr87	1.62308e-08	0.5252	0.708	0.57	0.000406859
Lor	2.14024e-12	0.534673	0.308	0.093	5.36495e-08
Cntfr	9.46807e-08	0.537041	0.422	0.223	0.00237336
Gapdh	1.67826e-09	0.545291	0.886	0.799	4.2069e-05
Rnf217	5.71813e-10	0.545856	0.504	0.328	1.43336e-05
Golim4	1.00463e-11	0.557049	0.689	0.512	2.51831e-07
Nfkbia	6.13895e-13	0.557778	0.982	0.962	1.53885e-08
Azin1	2.38773e-12	0.565041	0.844	0.744	5.98532e-08
Gm10260	1.07782e-13	0.566509	0.88	0.793	2.70177e-09
Pmepa1	5.27691e-11	0.574827	0.87	0.767	1.32276e-06
Arl15	3.5867e-08	0.576619	0.668	0.516	0.000899079
Tra2a	5.18599e-09	0.583021	0.852	0.729	0.000129997
Ssbp2	7.26979e-07	0.585355	0.63	0.464	0.0182232
Nedd9	1.85168e-07	0.588617	0.458	0.265	0.0046416
Atp1b3	1.23719e-07	0.634008	0.712	0.567	0.00310126
Fos	3.05283e-09	0.639577	0.703	0.521	7.65252e-05
Nfil3	1.36636e-09	0.641349	0.627	0.375	3.42505e-05
Gm20186	2.01159e-07	0.647485	0.826	0.708	0.00504245
Nfib	7.45812e-11	0.66219	0.709	0.551	1.86953e-06
Tubb5	1.52721e-06	0.667026	0.728	0.602	0.0382825
Auts2	2.75013e-09	0.671782	0.411	0.246	6.89374e-05
Slc7a8	1.57509e-11	0.676264	0.732	0.539	3.94828e-07
Palmd	4.19622e-14	0.677437	0.397	0.191	1.05187e-09
Gem	2.14471e-11	0.701701	0.379	0.133	5.37616e-07
Dusp1	6.39891e-11	0.741608	0.573	0.391	1.60401e-06
Hif1a	5.0307e-12	0.743215	0.671	0.471	1.26105e-07
Tanc2	3.09869e-10	0.7468	0.611	0.416	7.76748e-06
Aopep	2.785e-09	0.764758	0.768	0.572	6.98115e-05
Reep5	5.5767e-12	0.800191	0.708	0.568	1.39791e-07
Flg	1.1955e-11	0.817307	0.211	0.012	2.99677e-07
Hspa1b	5.36474e-21	0.842792	0.806	0.513	1.34478e-16
Gja1	4.40276e-12	0.857891	0.912	0.771	1.10364e-07
Rbp1	1.54658e-08	0.860477	0.643	0.488	0.000387681
Krt1	1.80028e-14	0.864925	0.3	0.041	4.51275e-10
Trim29	4.78537e-17	0.866354	0.771	0.557	1.19955e-12
B2m	6.41085e-08	0.886276	0.873	0.809	0.00160701
Krt15	1.06702e-11	0.939891	0.423	0.174	2.6747e-07
Krt10	1.33639e-07	0.94733	0.446	0.288	0.00334992
Cstdc5	1.46011e-08	0.948965	0.326	0.111	0.000366005
Slc6a6	3.74305e-12	0.95926	0.564	0.289	9.3827e-08
Pthlh	1.39024e-12	0.979789	0.41	0.155	3.4849e-08
Fxyd3	4.56614e-16	1.02967	0.884	0.786	1.1446e-11
Krt5	8.886e-14	1.13173	0.871	0.721	2.22745e-09
Ucp2	2.07814e-16	1.2099	0.839	0.721	5.20927e-12
Cxcl14	4.84616e-17	1.30125	0.715	0.478	1.21479e-12
Cst3	1.3368e-09	1.34354	0.836	0.774	3.35097e-05
Krt79	7.61883e-10	1.38055	0.351	0.118	1.90981e-05
Krt14	2.39054e-07	1.3927	0.692	0.533	0.00599236
Krtdap	5.20638e-12	1.46177	0.59	0.236	1.30508e-07
Hspa1a	9.37338e-38	1.4783	0.906	0.559	2.34962e-33
Nrg1	1.20044e-07	1.49774	0.271	0.124	0.00300914
Apoe	3.33819e-24	1.60949	0.939	0.803	8.36785e-20
Cst6	5.42381e-20	1.97199	0.808	0.365	1.35959e-15
Pf4	2.21117e-09	0.253536	0.151	0.003	5.54274e-05
Ppp2cb	4.21787e-08	0.2539	0.492	0.291	0.00105729
Usp8	5.02897e-07	0.255005	0.607	0.446	0.0126061
Ctss	6.00038e-08	0.257278	0.222	0.013	0.00150412
Clec4e	1.92163e-08	0.257295	0.18	0.002	0.000481695
Cd14	2.77666e-09	0.260027	0.255	0.053	6.96026e-05
Abca4	3.68801e-07	0.261294	0.177	0.041	0.00924475
Ccl8	9.82306e-14	0.267696	0.221	0.025	2.46235e-09
Adnp	3.2783e-08	0.268446	0.582	0.368	0.000821771
Elp4	4.38927e-08	0.278524	0.392	0.209	0.00110026
Xiap	3.57288e-09	0.282036	0.515	0.307	8.95614e-05
Col3a1	8.29531e-09	0.283116	0.368	0.111	0.000207939
mt-Cytb	2.58662e-08	0.28458	0.95	0.975	0.000648389
Rab7b	9.08681e-07	0.287808	0.391	0.188	0.0227779
Plagl2	4.22276e-10	0.292672	0.474	0.26	1.05852e-05
Clec4d	1.86206e-08	0.299046	0.169	0.004	0.000466764
Cep350	2.42077e-07	0.301425	0.588	0.386	0.00606815
Cxcl5	6.08546e-12	0.302984	0.281	0.02	1.52544e-07
Taok1	2.28316e-07	0.303516	0.714	0.572	0.00572319
Herpud1	6.88839e-08	0.305716	0.341	0.151	0.00172671
Eps15	7.65012e-08	0.307738	0.562	0.368	0.00191766
Ccl7	2.60687e-10	0.30811	0.352	0.074	6.53465e-06
Lars	6.82085e-08	0.311915	0.714	0.568	0.00170978
Gipc1	4.31027e-09	0.32234	0.536	0.334	0.000108045
S100a14	1.31841e-06	0.324506	0.93	0.92	0.0330485
Rps28	1.24052e-07	0.325836	0.988	0.98	0.0031096
Vti1a	3.97346e-07	0.326026	0.659	0.48	0.00996026
Tmem265	1.3943e-07	0.331964	0.345	0.128	0.00349509
Notch3	4.61926e-07	0.337956	0.442	0.265	0.0115791
Rcor1	1.03182e-09	0.340089	0.729	0.568	2.58647e-05
Gm26688	7.88894e-07	0.340546	0.594	0.401	0.0197752
Ndufb1-ps	4.22535e-07	0.342393	0.829	0.745	0.0105917
Zeb2	1.33823e-08	0.345787	0.333	0.042	0.000335455
Ankrd11	3.63762e-07	0.352093	0.917	0.918	0.00911842
Foxo3	8.05926e-07	0.352424	0.61	0.459	0.0202021
Smad3	2.06439e-07	0.352634	0.754	0.63	0.0051748
Rarg	2.28982e-07	0.35748	0.571	0.351	0.00573989
Mbd2	3.76193e-08	0.362094	0.625	0.371	0.000943002
Gm14221	3.58165e-09	0.365565	0.306	0.086	8.97812e-05
Cxcl2	6.70259e-18	0.368651	0.788	0.223	1.68014e-13
Cd44	1.72879e-06	0.369208	0.858	0.884	0.0433355
Tead4	4.47319e-12	0.37411	0.413	0.182	1.12129e-07
Cxcl3	2.48986e-15	0.374921	0.335	0.031	6.24134e-11
Acsbg1	2.0958e-07	0.375114	0.419	0.207	0.00525354
Sntg1	7.50728e-09	0.375661	0.473	0.211	0.000188185
Zfp407	1.60327e-08	0.375689	0.615	0.38	0.000401892
Ccdc3	3.1045e-07	0.378292	0.155	0.03	0.00778205
Rps29	9.4601e-12	0.37876	0.99	0.988	2.37136e-07
Strn3	8.37321e-07	0.378992	0.851	0.785	0.0209891
Ddx5	1.229e-09	0.38063	0.939	0.946	3.08073e-05
Stn1	4.28517e-13	0.381594	0.378	0.14	1.07416e-08
Srgn	1.25291e-09	0.382466	0.27	0.025	3.14068e-05
Rpl38	9.60344e-12	0.386956	0.993	0.986	2.40729e-07
Ptpre	1.96806e-06	0.390778	0.324	0.127	0.0493333
Bpifc	1.21517e-08	0.391008	0.477	0.287	0.000304606
Ctnna1	7.91388e-07	0.395405	0.911	0.897	0.0198377
Mthfd2	3.61225e-07	0.398987	0.585	0.395	0.00905484
Dock8	5.51774e-08	0.408205	0.507	0.317	0.00138313
Pkp3	2.79303e-07	0.408686	0.843	0.747	0.00700129
F12	4.25184e-12	0.408824	0.213	0.022	1.06581e-07
Gm35330	3.74694e-10	0.412327	0.26	0.048	9.39246e-06
Otud7b	4.01742e-07	0.425195	0.733	0.547	0.0100705
Tjp2	3.1893e-07	0.426346	0.756	0.628	0.00799463
Aff4	4.18264e-08	0.428067	0.874	0.792	0.00104846
mt-Co3	7.16487e-15	0.432551	0.963	0.982	1.79602e-10
Tacstd2	1.6339e-07	0.434255	0.822	0.745	0.0040957
Gars	1.47546e-06	0.442259	0.744	0.538	0.0369854
Plekhg1	6.57949e-09	0.443003	0.54	0.321	0.000164928
Shroom3	1.04879e-06	0.4481	0.507	0.284	0.02629
Slc25a24	3.13589e-07	0.449375	0.445	0.169	0.00786072
Rabgap1	1.1453e-07	0.450708	0.758	0.546	0.00287093
Mprip	2.51748e-08	0.452682	0.813	0.677	0.000631056
Crb3	1.66076e-09	0.454447	0.642	0.422	4.16304e-05
Myo1e	9.5856e-07	0.456017	0.868	0.812	0.0240282
Catspere2	6.0925e-08	0.461173	0.431	0.182	0.00152721
Tlk1	6.13059e-13	0.467781	0.813	0.646	1.53676e-08
Spag9	3.96921e-07	0.468103	0.915	0.923	0.00994962
Sfpq	5.0806e-09	0.470273	0.864	0.819	0.000127355
Kdm7a	1.19084e-06	0.472316	0.73	0.616	0.0298508
Antxr2	4.96129e-07	0.474841	0.429	0.229	0.0124365
Gm30624	4.22659e-08	0.474949	0.284	0.059	0.00105948
Rbbp6	1.00285e-07	0.484185	0.774	0.586	0.00251385
Fbxo11	4.17432e-07	0.488865	0.84	0.753	0.0104638
Eif4g2	1.02775e-11	0.491257	0.913	0.897	2.57626e-07
Pls3	6.95387e-08	0.492276	0.738	0.643	0.00174313
Junos	2.93468e-08	0.494975	0.386	0.146	0.000735637
Ascc3	2.26308e-08	0.500415	0.909	0.88	0.000567286
Arhgap29	1.99681e-08	0.502591	0.622	0.414	0.00050054
Itgb6	9.97729e-07	0.506847	0.518	0.348	0.0250101
Irf6	9.96259e-10	0.508211	0.705	0.481	2.49732e-05
Ctsl	7.0975e-07	0.513336	0.723	0.397	0.0177913
Utrn	2.25616e-07	0.51992	0.694	0.567	0.00565552
Tuba4a	1.20226e-08	0.524509	0.721	0.533	0.00030137
mt-Nd3	4.39131e-08	0.529171	0.761	0.522	0.00110077
Krcc1	8.12815e-17	0.530619	0.692	0.384	2.03748e-12
Nsmce2	7.73205e-12	0.53332	0.723	0.534	1.93819e-07
Adgrf4	1.27761e-09	0.534009	0.444	0.201	3.2026e-05
Crot	6.28153e-09	0.536454	0.475	0.221	0.000157459
Macf1	1.46995e-07	0.541375	0.91	0.918	0.00368472
Dcn	4.43275e-07	0.544085	0.462	0.225	0.0111116
Krt23	6.38547e-08	0.567499	0.467	0.25	0.00160065
Lrrfip1	4.17219e-13	0.567924	0.849	0.719	1.04584e-08
Rbms1	2.61793e-07	0.583194	0.875	0.844	0.00656236
Gm26612	5.86621e-07	0.583532	0.243	0.068	0.0147048
5031425E22Rik	3.23541e-11	0.584578	0.559	0.259	8.11021e-07
Vim	9.29267e-19	0.586034	0.588	0.135	2.32939e-14
Slc44a1	7.18855e-07	0.588814	0.833	0.69	0.0180195
Sppl3	4.13884e-10	0.58941	0.79	0.59	1.03748e-05
Ltbp1	2.60767e-07	0.592254	0.345	0.136	0.00653665
Capn2	3.81746e-11	0.596814	0.764	0.609	9.56922e-07
Nipal1	5.27712e-10	0.597539	0.582	0.313	1.32282e-05
Slk	1.87075e-07	0.599318	0.813	0.674	0.0046894
Tpm4	1.08724e-10	0.600814	0.882	0.833	2.72538e-06
Top1	6.83116e-11	0.605493	0.959	0.956	1.71237e-06
Maml3	4.34321e-07	0.607223	0.898	0.87	0.0108871
S100a16	1.69532e-12	0.618248	0.925	0.898	4.24965e-08
Erc1	5.90013e-10	0.618397	0.901	0.889	1.47899e-05
Ppp1r10	4.44858e-14	0.631724	0.735	0.421	1.11512e-09
Evpl	2.09077e-10	0.632059	0.52	0.274	5.24094e-06
Cldn4	9.56746e-12	0.636311	0.794	0.618	2.39827e-07
S100a3	1.10374e-13	0.638508	0.331	0.119	2.76674e-09
S100a9	1.28675e-09	0.64819	0.35	0.049	3.22548e-05
Sltm	1.35666e-06	0.648781	0.907	0.853	0.0340073
A130010J15Rik	8.99478e-16	0.651389	0.508	0.2	2.25472e-11
2010001K21Rik	8.5332e-09	0.657816	0.319	0.083	0.000213902
Mxd1	5.64606e-08	0.682251	0.575	0.342	0.0014153
Cast	6.69387e-11	0.685452	0.904	0.902	1.67795e-06
Slc22a23	1.38869e-08	0.686872	0.833	0.693	0.000348102
Plec	2.34253e-08	0.702838	0.696	0.488	0.000587202
Nars	1.50138e-08	0.702881	0.832	0.706	0.000376351
S100a8	7.14413e-14	0.715989	0.314	0.038	1.79082e-09
Ppl	2.73841e-10	0.726738	0.769	0.566	6.86438e-06
Spire1	7.81467e-07	0.757233	0.714	0.538	0.019589
Saa3	5.73683e-18	0.778375	0.466	0.043	1.43805e-13
Lmo7	8.49557e-08	0.795322	0.713	0.572	0.00212958
Gm47283	4.22422e-08	0.824433	0.867	0.729	0.00105889
Rab21	1.49358e-12	0.830166	0.772	0.447	3.74396e-08
Hist1h2bc	2.21924e-09	0.838134	0.805	0.6	5.56296e-05
Il1rn	2.7985e-22	0.859184	0.739	0.43	7.01501e-18
Cmss1	3.13957e-08	0.882614	0.977	0.91	0.000786995
Calcb	1.9617e-06	0.89769	0.373	0.221	0.049174
Sfn	5.92481e-28	0.913076	0.974	0.962	1.48517e-23
Ahnak	1.14604e-16	0.930437	0.932	0.889	2.87277e-12
Ybx3	7.88907e-32	0.93395	0.929	0.879	1.97755e-27
Anxa1	5.94015e-14	0.947139	0.928	0.905	1.48902e-09
Rcan1	1.20612e-16	0.986736	0.733	0.48	3.02338e-12
Spata7	7.49886e-10	0.996958	0.48	0.265	1.87974e-05
Krt28	1.86959e-08	1.06542	0.74	0.488	0.00046865
AY036118	3.70441e-50	1.11202	1	0.999	9.28584e-46
Krt27	7.65331e-22	1.23983	0.823	0.441	1.91845e-17
Krt25	1.58494e-18	1.25414	0.908	0.645	3.97296e-14
Krt71	1.16337e-07	1.45693	0.577	0.321	0.00291622
Gm26917	2.73442e-20	1.48034	0.95	0.87	6.85436e-16

## Sheet: Table S3-7
Table S3-7. Differentially expressed genes identified in medulla cells in mouse skin samples from the control and frostbite groups. The DEGs were defined as those with Benjamini–Hochberg (BH) adjusted p-value < 0.05 and a fold change of log2FC > 0.25 (significantly upregulated) or < -0.25 (significantly downregulated).
Gene	p_val	avg_log2FC	pct.1	pct.2	p_val_adj
Ndufa9	5.13162e-08	0.250759	0.566	0.357	0.00128634
Tfap2b	1.36452e-07	0.251368	0.257	0.07	0.00342044
Grpel2	1.4793e-06	0.254535	0.644	0.451	0.0370817
Dsg1b	2.07376e-08	0.25549	0.383	0.171	0.00051983
Ube2f	1.68766e-06	0.255525	0.533	0.346	0.0423047
S100a13	1.64594e-06	0.258547	0.391	0.177	0.0412589
Sdcbp2	1.46627e-07	0.259335	0.179	0.021	0.00367549
Atpif1	2.29811e-08	0.259802	0.91	0.725	0.000576068
Btg2	3.40512e-09	0.259839	0.866	0.659	8.53562e-05
Kdelr1	5.56419e-07	0.261325	0.517	0.305	0.0139477
Arl5a	6.6457e-10	0.261502	0.474	0.269	1.66588e-05
Diaph2	1.77696e-07	0.263327	0.416	0.176	0.00445432
Myo1d	1.77614e-06	0.267563	0.752	0.536	0.0445225
Pla2g4e	7.64235e-08	0.270478	0.353	0.138	0.00191571
Pdzk1ip1	6.72485e-08	0.273281	0.385	0.145	0.00168572
Atp9a	4.64333e-07	0.276005	0.367	0.14	0.0116394
Cds1	2.36984e-07	0.277679	0.345	0.097	0.00594047
Rpl15	6.51978e-07	0.278029	0.825	0.643	0.0163431
Sptssa	1.26529e-10	0.279867	0.503	0.241	3.17169e-06
Cmtm8	1.497e-06	0.280833	0.297	0.073	0.0375254
Pard6g	1.37679e-07	0.280857	0.472	0.269	0.00345121
Ppp1r14c	5.62982e-09	0.285888	0.266	0.083	0.000141123
Crebrf	9.06949e-07	0.285958	0.515	0.325	0.0227345
Slain2	3.24129e-07	0.288797	0.575	0.337	0.00812494
Scamp1	6.54167e-08	0.291215	0.4	0.189	0.0016398
Diaph1	2.08922e-10	0.291585	0.7	0.496	5.23705e-06
Tpi1	5.28729e-07	0.291867	0.533	0.339	0.0132537
Capn1	2.08625e-09	0.292076	0.371	0.145	5.22959e-05
Psma3	1.33745e-06	0.292125	0.866	0.673	0.0335259
Ptpn1	1.05987e-08	0.295706	0.774	0.534	0.000265677
Erp44	7.91745e-07	0.295821	0.519	0.304	0.0198467
Adrm1	7.38513e-07	0.297109	0.631	0.42	0.0185123
Frmd8	4.84443e-07	0.297354	0.277	0.088	0.0121435
Duox1	3.39089e-09	0.299744	0.264	0.038	8.49995e-05
Psmc4	3.4651e-07	0.300144	0.689	0.474	0.00868595
Avpi1	7.12763e-07	0.301856	0.656	0.458	0.0178668
Bsdc1	1.3867e-06	0.301978	0.456	0.242	0.0347604
Cnn2	2.19696e-07	0.302816	0.373	0.126	0.00550711
Litaf	6.07676e-10	0.302943	0.664	0.437	1.52326e-05
Arpc5	1.06414e-06	0.303242	0.711	0.516	0.0266749
Eppk1	4.09969e-07	0.303935	0.396	0.129	0.0102767
Csnk1e	8.03934e-07	0.305311	0.709	0.529	0.0201522
Syngr2	9.95391e-07	0.306497	0.562	0.325	0.0249515
Selenom	6.16604e-09	0.306784	0.329	0.09	0.000154564
Gltp	3.13748e-08	0.307856	0.342	0.118	0.000786472
Cndp2	1.76407e-06	0.309659	0.508	0.3	0.0442199
Sar1b	1.60949e-07	0.312069	0.577	0.375	0.00403451
Tuba8	1.4299e-08	0.313526	0.389	0.134	0.000358434
Gcnt2	2.13755e-08	0.313721	0.282	0.061	0.00053582
Piezo2	7.56315e-07	0.313893	0.188	0.047	0.0189586
Clk3	1.22229e-06	0.317896	0.467	0.27	0.0306391
Larp4b	1.69315e-06	0.317941	0.787	0.587	0.0424422
Cript	6.10938e-11	0.32148	0.571	0.363	1.53144e-06
Arf5	4.2922e-08	0.321635	0.841	0.663	0.00107593
H2-K1	1.18448e-08	0.322544	0.734	0.536	0.000296914
Ak2	1.21683e-07	0.32368	0.629	0.398	0.00305023
Igsf3	1.19463e-07	0.324817	0.647	0.401	0.00299459
Erp29	6.02018e-08	0.325982	0.718	0.498	0.00150908
Gm14264	4.23061e-07	0.327157	0.21	0.019	0.0106049
Pold4	2.3734e-07	0.328435	0.533	0.306	0.0059494
Klk5	8.19673e-11	0.328691	0.26	0.022	2.05467e-06
Stat3	9.82593e-08	0.329048	0.675	0.442	0.00246307
Rsrc2	2.29714e-10	0.329235	0.823	0.618	5.75824e-06
Dnah7a	7.81831e-07	0.330676	0.575	0.274	0.0195982
Gabarap	5.19166e-08	0.331321	0.825	0.613	0.00130139
Lin54	7.07325e-09	0.331369	0.407	0.185	0.000177305
Fam167a	5.70279e-07	0.336984	0.528	0.296	0.0142952
Man2a1	4.95376e-07	0.337603	0.532	0.341	0.0124176
Cope	1.34412e-06	0.339592	0.703	0.485	0.0336931
Ccnl1	3.04119e-09	0.340595	0.899	0.704	7.62336e-05
Card19	5.72423e-07	0.341353	0.392	0.173	0.0143489
Ephb6	3.29319e-14	0.342057	0.28	0.025	8.25504e-10
Serpina11	1.01766e-10	0.347858	0.266	0.061	2.55096e-06
Nr6a1	2.26806e-07	0.348622	0.463	0.241	0.00568535
Dnmt3l	1.30238e-07	0.352777	0.268	0.041	0.00326468
Psme1	1.24467e-09	0.353277	0.602	0.32	3.12001e-05
Rab2a	1.40721e-06	0.353535	0.854	0.655	0.0352747
Ppp1ca	1.13413e-07	0.354143	0.787	0.614	0.00284292
Lsm12	1.50446e-07	0.355232	0.747	0.534	0.00377122
Tpt1	3.49906e-09	0.35655	0.996	0.979	8.77109e-05
Fbxw7	6.7394e-07	0.356605	0.481	0.282	0.0168937
Tpd52l1	1.51569e-06	0.356848	0.608	0.359	0.0379938
Rai14	1.15933e-06	0.357023	0.765	0.525	0.0290608
Mill1	5.7004e-08	0.357228	0.354	0.145	0.00142892
Bsg	1.1994e-06	0.357346	0.77	0.601	0.0300654
Tbcb	1.56373e-08	0.35739	0.55	0.276	0.000391981
Dusp22	9.34205e-07	0.359683	0.396	0.127	0.0234177
Zfp750	3.7462e-07	0.360986	0.694	0.425	0.00939059
Rps6ka1	2.47809e-11	0.363478	0.463	0.189	6.21184e-07
Pdcd6	2.69724e-10	0.364264	0.709	0.491	6.76118e-06
Pcnx	8.89372e-09	0.364625	0.488	0.244	0.000222939
Gm10260	1.86793e-09	0.365886	0.868	0.645	4.68235e-05
Fam83g	3.86951e-08	0.366281	0.685	0.468	0.00096997
H3f3a	3.89774e-07	0.367411	0.967	0.85	0.00977046
Pfdn5	1.45083e-06	0.36748	0.877	0.702	0.036368
Cycs	1.31388e-07	0.368508	0.79	0.62	0.00329349
Tjp2	1.17345e-06	0.369268	0.705	0.435	0.0294149
Csnk2b	6.40034e-07	0.369466	0.787	0.615	0.0160437
Tfap2c	3.95973e-11	0.369489	0.568	0.282	9.92585e-07
Rab34	3.14403e-08	0.370682	0.517	0.242	0.000788113
Msmo1	5.59339e-08	0.370824	0.573	0.378	0.00140209
Irx2	3.92527e-08	0.370979	0.512	0.223	0.000983948
Nfkb1	2.50537e-07	0.371332	0.819	0.62	0.00628022
Nectin2	1.25222e-09	0.37186	0.586	0.358	3.13894e-05
Duoxa1	1.9355e-09	0.372773	0.378	0.134	4.85171e-05
Ripk2	4.35309e-09	0.372972	0.561	0.268	0.000109119
Cebpd	1.12876e-06	0.37564	0.356	0.154	0.0282945
Gstk1	4.46099e-09	0.375993	0.387	0.141	0.000111824
Cfl2	4.11926e-07	0.378217	0.64	0.398	0.0103258
Cyp1b1	1.35709e-07	0.37854	0.335	0.078	0.00340183
Uqcrc1	4.87505e-07	0.379355	0.703	0.489	0.0122203
Tmbim4	7.16494e-09	0.379684	0.68	0.455	0.000179604
Msn	5.92453e-07	0.380803	0.709	0.421	0.014851
Mpzl3	4.06436e-08	0.383235	0.703	0.473	0.00101881
Actn4	5.62116e-07	0.386139	0.922	0.746	0.0140906
Pum1	3.78363e-09	0.388455	0.844	0.62	9.48444e-05
Ifi27	1.62872e-08	0.388499	0.363	0.111	0.000408272
Ralb	1.65047e-06	0.391876	0.405	0.164	0.0413723
Pfkfb4	4.13495e-07	0.393571	0.436	0.181	0.0103651
Plxdc2	3.53971e-07	0.394397	0.559	0.282	0.00887299
Hspa1b	2.84394e-09	0.396162	0.821	0.479	7.12891e-05
Capzb	1.42693e-09	0.396984	0.77	0.536	3.57687e-05
Eif6	6.96576e-10	0.397508	0.763	0.571	1.74611e-05
Mrps21	2.48582e-07	0.397656	0.637	0.379	0.00623121
Lpcat2	1.67342e-07	0.397835	0.38	0.122	0.00419477
Trbc2	3.65832e-13	0.39853	0.282	0.028	9.17031e-09
Itgav	8.53075e-07	0.403673	0.597	0.382	0.021384
Pak3	2.82759e-08	0.4053	0.541	0.293	0.000708791
Dusp10	6.30096e-09	0.408265	0.792	0.536	0.000157946
Fryl	1.36663e-08	0.411769	0.604	0.325	0.000342573
Macf1	1.83843e-09	0.411851	0.946	0.763	4.60838e-05
Grhl3	2.41294e-08	0.413318	0.515	0.261	0.000604852
Eno1	2.02752e-11	0.413997	0.532	0.276	5.08239e-07
Tppp3	4.04816e-11	0.417879	0.255	0.029	1.01475e-06
Adgrl3	1.40313e-09	0.418954	0.315	0.056	3.51723e-05
Ech1	9.57055e-10	0.42658	0.546	0.268	2.39905e-05
Lmna	1.52036e-06	0.428827	0.899	0.752	0.0381109
Krt77	2.31772e-10	0.42974	0.183	0.006	5.80982e-06
Rbm39	5.10977e-09	0.430416	0.946	0.765	0.000128087
Ccser1	3.97451e-07	0.431015	0.53	0.263	0.00996289
Atp5o	1.12606e-08	0.435715	0.826	0.646	0.00028227
1810037I17Rik	1.51386e-11	0.436228	0.691	0.394	3.7948e-07
Ctsc	1.61004e-07	0.438559	0.575	0.271	0.00403589
Nectin4	1.46379e-08	0.4393	0.716	0.487	0.000366928
Plat	9.03816e-07	0.440899	0.467	0.225	0.0226559
Uqcc2	8.95263e-07	0.442226	0.68	0.441	0.0224416
Cobll1	1.93389e-07	0.44347	0.673	0.394	0.00484769
Adamts1	1.50299e-07	0.444096	0.351	0.143	0.00376754
Ablim1	3.90429e-08	0.444509	0.416	0.139	0.000978688
Tmem45a	2.54611e-08	0.444728	0.278	0.075	0.000638233
Bcap31	6.01158e-07	0.445283	0.691	0.452	0.0150692
Tprg	3.69279e-08	0.445765	0.21	0.029	0.000925672
Pfn1	9.35503e-08	0.446066	0.879	0.72	0.00234502
Crip2	4.12598e-09	0.446339	0.702	0.427	0.000103426
Elovl4	1.17678e-06	0.450451	0.25	0.062	0.0294984
Vdac1	1.13343e-08	0.453278	0.613	0.289	0.000284117
Defb6	9.00326e-07	0.454488	0.181	0.03	0.0225685
Sde2	1.22916e-08	0.455354	0.68	0.451	0.000308115
Cwh43	1.3775e-11	0.458765	0.4	0.089	3.45298e-07
Atp6ap2	1.20289e-08	0.467282	0.635	0.384	0.000301528
Cnn3	6.49267e-09	0.467576	0.779	0.565	0.000162752
Hsbp1	2.18398e-09	0.467838	0.79	0.583	5.47457e-05
Nudt17	3.90916e-16	0.47046	0.344	0.055	9.7991e-12
Tra2a	3.27364e-08	0.472048	0.783	0.53	0.000820604
Flg	2.02787e-09	0.472986	0.188	0.007	5.08327e-05
Rhoq	2.65092e-08	0.47599	0.401	0.143	0.000664506
Rhoc	1.23314e-09	0.477105	0.467	0.175	3.0911e-05
Ldha	6.10306e-10	0.47994	0.754	0.512	1.52985e-05
Peli1	1.49347e-09	0.480532	0.817	0.59	3.74368e-05
Arpc2	1.62469e-07	0.482732	0.864	0.675	0.00407262
Calm1	5.99299e-07	0.490326	0.915	0.783	0.0150226
Cdr2	6.32403e-10	0.490328	0.541	0.241	1.58524e-05
Cox7a2	3.08226e-07	0.491507	0.872	0.701	0.00772631
Cox7a2l	4.32375e-09	0.496892	0.863	0.661	0.000108383
Lpcat3	1.58773e-09	0.498647	0.537	0.249	3.97997e-05
Ide	1.47094e-08	0.499542	0.604	0.321	0.000368721
Qsox1	5.95409e-10	0.500649	0.42	0.137	1.49251e-05
Arl6ip5	6.70703e-08	0.500708	0.595	0.338	0.00168125
Gabarapl2	2.61077e-09	0.500773	0.761	0.536	6.54443e-05
Uqcrh	1.25806e-09	0.503893	0.906	0.734	3.15358e-05
Lypd3	3.18345e-07	0.506323	0.87	0.668	0.00797995
Cebpb	1.02126e-06	0.50808	0.902	0.764	0.0256
Vat1	6.56522e-10	0.512924	0.508	0.189	1.6457e-05
Palmd	5.73583e-09	0.51356	0.539	0.226	0.00014378
Garem1	2.38578e-07	0.518132	0.627	0.403	0.00598044
Zbtb38	9.22842e-07	0.518952	0.595	0.321	0.0231329
Nfkbiz	9.33843e-07	0.524252	0.779	0.545	0.0234086
Hivep2	6.32427e-08	0.527885	0.644	0.328	0.0015853
Slc39a8	8.66046e-07	0.528959	0.461	0.163	0.0217092
Clasp1	1.40804e-10	0.530988	0.685	0.373	3.52953e-06
Lor	2.62349e-11	0.533998	0.262	0.033	6.57629e-07
Dusp1	1.38271e-07	0.537356	0.526	0.263	0.00346605
1110008P14Rik	2.9459e-09	0.538524	0.693	0.399	7.38448e-05
Chit1	1.10562e-07	0.544226	0.239	0.059	0.00277147
Sptbn1	1.01244e-07	0.544769	0.711	0.476	0.00253789
Serinc2	4.28054e-11	0.546127	0.685	0.439	1.073e-06
Cox6b1	4.47522e-08	0.546655	0.873	0.724	0.0011218
Bmp7	3.67729e-11	0.547162	0.532	0.225	9.21786e-07
Gpx4	3.03288e-09	0.547305	0.756	0.525	7.60252e-05
Ndfip1	1.63923e-08	0.549465	0.763	0.571	0.000410906
Grina	3.17368e-11	0.550371	0.438	0.213	7.95548e-07
Bicd2	2.63596e-12	0.551481	0.608	0.314	6.60755e-08
Ubc	3.84524e-11	0.556062	0.863	0.606	9.63887e-07
Clic3	1.13968e-06	0.560362	0.385	0.143	0.0285684
Rnasek	3.80106e-07	0.561298	0.794	0.532	0.00952812
Atp6v0b	2.18646e-10	0.56248	0.808	0.577	5.48079e-06
Pmm1	1.21769e-07	0.563192	0.53	0.213	0.00305238
Rab9	9.29294e-09	0.563218	0.667	0.366	0.000232946
Alcam	3.23864e-07	0.563855	0.769	0.525	0.00811831
Chchd10	7.81421e-11	0.566304	0.492	0.172	1.95879e-06
Clic4	1.49549e-06	0.568029	0.736	0.541	0.0374874
Stfa3	5.73226e-07	0.569742	0.156	0.038	0.014369
Ubxn4	6.61905e-10	0.572808	0.787	0.554	1.6592e-05
Pim3	2.19038e-08	0.573382	0.651	0.385	0.000549063
Gramd3	1.51985e-09	0.57955	0.586	0.278	3.8098e-05
Ctsa	1.16962e-08	0.594317	0.532	0.25	0.000293189
Pdlim1	7.7214e-19	0.595192	0.497	0.139	1.93552e-14
Pycard	1.60561e-08	0.598589	0.53	0.214	0.000402478
Barx2	7.08639e-13	0.603788	0.268	0.014	1.77635e-08
Plekha1	2.76276e-08	0.603796	0.655	0.417	0.000692541
Hagh	3.32424e-11	0.604759	0.684	0.393	8.33287e-07
C1qtnf12	1.06757e-10	0.60731	0.477	0.125	2.67608e-06
Arpc3	5.11071e-12	0.61171	0.834	0.634	1.2811e-07
Emp2	4.25656e-13	0.614295	0.731	0.448	1.06699e-08
Eya2	6.07155e-12	0.620886	0.347	0.061	1.52196e-07
Epgn	6.42796e-10	0.630783	0.412	0.147	1.6113e-05
Atp6v1a	1.02284e-13	0.634154	0.745	0.46	2.56395e-09
Cyp1a1	4.68167e-08	0.635428	0.215	0.009	0.00117355
Pmepa1	4.06679e-10	0.641121	0.861	0.636	1.01942e-05
Klc3	2.32934e-09	0.645941	0.631	0.336	5.83895e-05
Cldn14	1.368e-09	0.646914	0.338	0.054	3.42917e-05
Plet1	1.14631e-06	0.654826	0.75	0.503	0.0287345
Rhbdl2	3.16441e-11	0.655906	0.535	0.193	7.93222e-07
Bzw2	7.50583e-14	0.657023	0.758	0.471	1.88149e-09
Mical3	7.4845e-13	0.657168	0.671	0.336	1.87614e-08
Fkbp1a	7.37748e-09	0.661051	0.774	0.589	0.000184931
Asprv1	3.47787e-12	0.662719	0.479	0.201	8.71799e-08
Acer3	3.7424e-10	0.663082	0.591	0.295	9.38107e-06
Cox6a1	3.86137e-07	0.665424	0.837	0.652	0.0096793
Itpk1	1.37626e-09	0.665665	0.505	0.169	3.44988e-05
Dsg1a	6.44247e-12	0.668787	0.595	0.265	1.61493e-07
Gpr87	5.86605e-07	0.669864	0.62	0.33	0.0147044
Samd5	6.48554e-14	0.676384	0.485	0.122	1.62573e-09
Pcdh1	2.92628e-14	0.678339	0.519	0.169	7.33532e-10
Slk	6.47035e-07	0.684692	0.792	0.597	0.0162192
Lgals3	1.40054e-07	0.686237	0.904	0.745	0.00351073
Pdzrn3	1.03646e-12	0.689586	0.49	0.148	2.59808e-08
Cdc42ep3	3.48885e-08	0.690296	0.499	0.211	0.00087455
Nfkbia	3.54444e-14	0.69238	0.966	0.864	8.88485e-10
Cox8a	5.66611e-12	0.693242	0.919	0.768	1.42032e-07
Slc6a6	1.28741e-06	0.695724	0.546	0.246	0.0322715
Capns1	4.45878e-07	0.699607	0.658	0.424	0.0111768
Ace2	1.66221e-09	0.699793	0.439	0.187	4.16667e-05
Ier3	3.83462e-07	0.700316	0.857	0.682	0.00961223
Car13	1.58014e-14	0.701151	0.505	0.143	3.96093e-10
Prdx1	6.5073e-10	0.70646	0.819	0.656	1.63118e-05
Krt80	1.2819e-13	0.707016	0.524	0.196	3.21335e-09
Gjb6	6.1805e-07	0.707031	0.43	0.212	0.0154927
Pcp4	9.90781e-07	0.708652	0.21	0.015	0.0248359
Laptm4a	4.21384e-09	0.708928	0.821	0.615	0.000105628
2610035D17Rik	7.00049e-08	0.718569	0.394	0.21	0.00175481
Dnase1l3	7.2456e-08	0.719922	0.512	0.198	0.00181625
Ubald2	4.23017e-10	0.721055	0.787	0.551	1.06038e-05
Perp	1.40402e-07	0.721258	0.937	0.761	0.00351944
Rab11a	2.18751e-10	0.721785	0.736	0.466	5.48344e-06
Slc20a1	5.89167e-08	0.724769	0.553	0.258	0.00147687
Nt5e	1.75323e-12	0.727205	0.403	0.087	4.39483e-08
Atp1b1	1.55006e-10	0.727927	0.354	0.098	3.88554e-06
Atp6v0e	2.37887e-11	0.729403	0.805	0.578	5.96312e-07
Atp1b3	9.00292e-16	0.743811	0.689	0.374	2.25676e-11
Socs5	2.5023e-11	0.744653	0.521	0.167	6.27252e-07
Igsf8	4.34112e-18	0.746283	0.537	0.149	1.08819e-13
Cldn3	3.43418e-07	0.748957	0.255	0.066	0.00860845
Pkp1	4.11659e-10	0.751774	0.738	0.522	1.03191e-05
Insig2	3.15874e-12	0.772916	0.6	0.264	7.918e-08
Kcne1	4.16217e-09	0.78147	0.277	0.041	0.000104333
Cd9	1.46707e-13	0.788157	0.92	0.72	3.67751e-09
Dhcr24	3.55956e-07	0.804855	0.322	0.125	0.00892276
Smox	2.93818e-15	0.80783	0.785	0.541	7.36513e-11
Aig1	6.60987e-09	0.812261	0.606	0.286	0.000165689
B2m	2.14597e-10	0.829004	0.812	0.685	5.37929e-06
Tubb5	2.84256e-11	0.831688	0.75	0.445	7.12545e-07
Atp6v0a4	3.56747e-13	0.832424	0.421	0.055	8.94258e-09
Casz1	1.13944e-14	0.835006	0.91	0.659	2.85625e-10
Ckmt1	3.76989e-13	0.839205	0.591	0.186	9.44998e-09
Acot1	2.69161e-10	0.842575	0.584	0.24	6.74707e-06
Flrt3	5.57231e-07	0.843657	0.609	0.326	0.0139681
Trim29	1.94881e-12	0.851185	0.855	0.66	4.88509e-08
Tmsb4x	1.26207e-06	0.8523	0.75	0.583	0.0316363
Prrg4	9.93665e-13	0.857292	0.6	0.243	2.49082e-08
Actb	4.87336e-10	0.857791	0.98	0.919	1.22161e-05
Cstb	2.73836e-09	0.862994	0.924	0.764	6.86426e-05
Aplp2	1.0051e-09	0.864911	0.841	0.65	2.51949e-05
Gsdma	6.21951e-13	0.87112	0.524	0.155	1.55904e-08
Sdc1	6.5701e-10	0.888174	0.901	0.679	1.64693e-05
Gapdh	5.70489e-13	0.890238	0.816	0.609	1.43004e-08
Tnik	7.83407e-13	0.894524	0.642	0.26	1.96377e-08
Gtf2ird1	1.76207e-15	0.904083	0.709	0.358	4.41697e-11
Actn1	2.79148e-11	0.915665	0.665	0.383	6.99741e-07
Pdk4	1.25644e-11	0.924474	0.508	0.117	3.14952e-07
Klk6	6.01388e-14	0.928091	0.389	0.066	1.5075e-09
AU018091	5.62739e-08	0.940629	0.347	0.085	0.00141062
Tpm2	1.66228e-12	0.942485	0.647	0.32	4.16683e-08
Pfkp	1.52178e-14	0.944684	0.59	0.192	3.81464e-10
Krt1	8.34724e-14	0.946749	0.331	0.03	2.0924e-09
Ece1	1.2837e-11	0.955535	0.675	0.319	3.21785e-07
Slc39a2	1.8918e-10	0.957083	0.524	0.183	4.74217e-06
Arpc1b	4.7554e-14	0.961817	0.649	0.314	1.19204e-09
Pard3b	2.0125e-12	0.976319	0.564	0.192	5.04475e-08
Kank1	6.69285e-13	0.98112	0.74	0.417	1.6777e-08
Dynll1	1.86176e-06	0.986672	0.911	0.794	0.0466688
Ank	2.9848e-14	0.987649	0.505	0.111	7.48199e-10
Krt10	1.00805e-11	0.988351	0.439	0.185	2.52687e-07
Dusp2	1.34594e-07	0.992216	0.47	0.168	0.00337387
Csrp1	3.48511e-15	1.00179	0.749	0.398	8.73612e-11
Spink5	6.40118e-08	1.00255	0.311	0.076	0.00160458
Myl12a	4.05417e-11	1.01504	0.892	0.72	1.01626e-06
Clip1	2.72957e-12	1.01678	0.68	0.364	6.84221e-08
Sh3bgrl3	4.0105e-14	1.01844	0.675	0.342	1.00531e-09
Arhgap17	2.45789e-10	1.03209	0.711	0.45	6.16118e-06
Aldoa	1.32027e-08	1.03544	0.761	0.554	0.000330953
Tanc2	1.10067e-14	1.04639	0.702	0.285	2.75904e-10
Hspa1a	5.99959e-20	1.07296	0.92	0.489	1.50392e-15
S100a11	4.48026e-11	1.077	0.819	0.604	1.12307e-06
Tm4sf1	5.7393e-08	1.07788	0.694	0.413	0.00143867
Wfdc18	3.35241e-11	1.09211	0.264	0.025	8.40349e-07
Malt1	9.48798e-11	1.09677	0.6	0.287	2.37835e-06
Krt5	1.35068e-07	1.10273	0.756	0.494	0.00338574
Anxa8	1.64999e-10	1.10279	0.635	0.282	4.13604e-06
Crct1	4.91973e-12	1.10646	0.586	0.173	1.23323e-07
Rbp2	5.98173e-14	1.1211	0.555	0.171	1.49944e-09
Palld	2.65857e-13	1.12139	0.519	0.18	6.66423e-09
Sbsn	1.99482e-15	1.12676	0.816	0.516	5.00042e-11
Myl6	2.68227e-09	1.14175	0.906	0.792	6.72366e-05
Ccn2	7.09517e-14	1.14459	0.345	0.031	1.77855e-09
Tagln2	2.4817e-11	1.14515	0.868	0.699	6.22087e-07
Gja1	3.40799e-08	1.15477	0.834	0.662	0.000854282
Rgs2	9.70924e-10	1.15544	0.55	0.22	2.43382e-05
Timp2	6.36596e-12	1.16789	0.579	0.206	1.59576e-07
Reep5	2.0042e-17	1.17333	0.778	0.471	5.02394e-13
Elovl7	3.87253e-18	1.17984	0.552	0.125	9.70728e-14
Apoe	9.21892e-12	1.18202	0.901	0.691	2.31091e-07
Pgap2	1.028e-10	1.18459	0.591	0.258	2.5769e-06
Gpx2	5.20305e-14	1.18833	0.255	0.012	1.30425e-09
Rbp1	5.97574e-10	1.20479	0.716	0.387	1.49794e-05
Ctsd	4.52247e-08	1.2057	0.805	0.61	0.00113365
Ppif	1.0289e-12	1.20791	0.617	0.29	2.57915e-08
Gsn	3.26123e-14	1.21215	0.66	0.35	8.17492e-10
Ppfibp2	7.73263e-12	1.24049	0.694	0.382	1.93834e-07
Pof1b	2.15695e-13	1.25197	0.66	0.315	5.40683e-09
Anxa2	9.85305e-11	1.25438	0.778	0.597	2.46986e-06
Ctsh	4.35091e-14	1.26799	0.691	0.328	1.09064e-09
Gm94	1.67194e-15	1.26967	0.463	0.066	4.19104e-11
Fads3	5.08676e-15	1.28206	0.459	0.061	1.2751e-10
Fxyd3	1.14058e-16	1.30611	0.873	0.64	2.8591e-12
Dmkn	3.19255e-16	1.30903	0.779	0.519	8.00277e-12
Ucp2	1.51612e-08	1.31366	0.722	0.457	0.000380045
Tiparp	4.22748e-14	1.32253	0.819	0.534	1.0597e-09
Cstdc5	5.99216e-10	1.34162	0.331	0.089	1.50205e-05
Iffo2	1.01219e-14	1.34525	0.59	0.187	2.53725e-10
S100a1	1.5497e-14	1.35069	0.613	0.249	3.88464e-10
Sox9	8.847e-11	1.35164	0.664	0.322	2.21768e-06
Epcam	8.95576e-16	1.41175	0.873	0.686	2.24494e-11
Lgals7	5.70462e-23	1.42794	1	0.9	1.42998e-18
Ccl20	5.10204e-07	1.43482	0.165	0.038	0.0127893
Clu	1.18585e-13	1.49094	0.615	0.269	2.97258e-09
Cald1	1.14587e-09	1.50552	0.548	0.229	2.87236e-05
Klk10	3.35639e-14	1.50566	0.443	0.101	8.41345e-10
Cdsn	9.08162e-13	1.51416	0.266	0.015	2.27649e-08
Sult2b1	5.37277e-18	1.53524	0.609	0.169	1.34679e-13
S100a6	5.38082e-13	1.55088	0.946	0.85	1.34881e-08
Cpm	9.23905e-10	1.57787	0.45	0.178	2.31595e-05
Hopx	5.67136e-10	1.6135	0.781	0.539	1.42164e-05
2310046K23Rik	1.00943e-28	1.65647	0.508	0.048	2.53034e-24
Capg	6.85299e-15	1.80383	0.684	0.366	1.71784e-10
Hilpda	1.71913e-11	1.81971	0.577	0.23	4.30933e-07
Ly6d	1.12296e-20	1.83989	0.734	0.302	2.81492e-16
Krt14	4.88024e-13	1.86712	0.665	0.344	1.22333e-08
Krt17	2.89456e-14	1.90051	0.931	0.814	7.2558e-10
Pthlh	1.13612e-17	1.99952	0.582	0.169	2.84791e-13
Sprr1a	4.83332e-16	2.04609	0.835	0.407	1.21157e-11
Krtdap	6.48065e-22	2.09622	0.669	0.211	1.6245e-17
Krt75	2.24492e-11	2.20382	0.787	0.524	5.62735e-07
Areg	2.17064e-18	2.37355	0.653	0.248	5.44114e-14
Ly6g6c	1.18853e-10	2.37763	0.586	0.249	2.97929e-06
Cst6	8.41318e-27	2.43868	0.821	0.313	2.10893e-22
Pinlyp	4.97855e-12	2.44822	0.635	0.274	1.24797e-07
Krt79	3.06077e-16	2.49705	0.584	0.15	7.67242e-12
Krt6a	3.05364e-15	2.52344	0.707	0.404	7.65455e-11
Crabp2	3.32642e-13	2.65482	0.512	0.108	8.33835e-09
Klk7	7.57796e-25	2.68568	0.691	0.146	1.89957e-20
Ereg	1.08298e-22	2.89325	0.584	0.18	2.71471e-18
Ctss	7.44659e-08	0.292665	0.16	0.009	0.00186664
Fam49a	1.3079e-07	0.324355	0.327	0.183	0.00327851
Ctsl	3.96853e-08	0.325439	0.603	0.432	0.000994792
Krt83	1.81679e-06	0.329413	0.188	0.049	0.0455416
Rpl30	9.32069e-10	0.330095	0.915	0.976	2.33642e-05
Hist1h2ac	1.65884e-06	0.332355	0.275	0.177	0.0415822
Slc7a11	1.44343e-06	0.334327	0.157	0.043	0.0361825
Rpl37	1.27402e-09	0.335043	0.955	0.996	3.19357e-05
Timp1	8.81866e-07	0.335812	0.185	0.027	0.0221057
Htra1	5.37186e-09	0.341681	0.257	0.139	0.000134657
Rps27	1.90427e-09	0.342392	0.963	0.987	4.77344e-05
Rpl14	1.01608e-11	0.34252	0.934	0.993	2.54702e-07
2810004N23Rik	5.43939e-07	0.368746	0.346	0.165	0.0136349
Spp1	3.85882e-07	0.371254	0.192	0.025	0.0096729
Rarres2	4.61111e-07	0.378176	0.143	0.022	0.0115587
Rps15a	5.27119e-11	0.379644	0.947	0.976	1.32133e-06
Clec4e	2.94535e-07	0.382055	0.137	0.005	0.00738312
Ccl8	3.81511e-07	0.387095	0.18	0.029	0.00956333
Wnt4	5.71393e-07	0.39651	0.387	0.199	0.0143231
Pnpla7	1.19703e-08	0.4019	0.853	0.951	0.000300061
Rps26	8.18767e-09	0.406727	0.955	0.982	0.00020524
Rpl38	3.59296e-08	0.408335	0.955	0.987	0.000900647
Gm15726	3.04224e-09	0.409721	0.129	0.009	7.62598e-05
F12	4.08533e-07	0.423374	0.161	0.038	0.0102407
Rps21	1.81451e-12	0.433348	0.961	0.984	4.54844e-08
Cd14	7.05895e-08	0.434269	0.182	0.02	0.00176947
Cxcl5	1.99592e-09	0.444168	0.192	0.007	5.00318e-05
Rps28	1.45132e-13	0.457024	0.944	0.986	3.63804e-09
Rps29	1.80597e-16	0.485821	0.962	0.991	4.52702e-12
Serbp1	1.9952e-07	0.49084	0.808	0.917	0.00500137
Pabpc1	2.43079e-13	0.521971	0.824	0.915	6.09325e-09
Zeb2	1.87767e-11	0.542175	0.244	0.024	4.70675e-07
Krt86	2.58478e-09	0.5941	0.292	0.103	6.47928e-05
Gadd45a	7.22701e-07	0.595962	0.473	0.336	0.018116
Srgn	1.10992e-06	0.602272	0.204	0.022	0.0278223
5031425E22Rik	2.35628e-07	0.606329	0.489	0.32	0.00590648
Ptma	5.02686e-08	0.613962	0.911	0.96	0.00126008
Ccl7	3.79157e-14	0.618092	0.261	0.022	9.50433e-10
Eif4g2	5.16595e-10	0.624597	0.773	0.848	1.29495e-05
Cxcl3	2.14233e-12	0.680407	0.248	0.011	5.37017e-08
Gm49425	1.64021e-07	0.681304	0.448	0.259	0.00411152
Ppp1r10	8.6597e-07	0.687957	0.57	0.409	0.0217073
Rab21	6.75764e-09	0.697104	0.62	0.532	0.000169394
F3	3.75299e-08	0.722966	0.549	0.401	0.000940762
Dcn	1.63534e-07	0.732861	0.262	0.081	0.0040993
Ncl	3.07025e-11	0.735101	0.839	0.904	7.6962e-07
Krt27	2.04003e-14	0.74686	0.489	0.242	5.11375e-10
Ifi27l2a	8.20109e-07	0.759127	0.303	0.083	0.0205577
Cxcl2	3.22196e-15	0.801065	0.652	0.242	8.07649e-11
Saa3	3.72301e-18	0.835383	0.333	0.022	9.33246e-14
Dnaja1	7.68989e-07	0.856982	0.625	0.593	0.0192762
Nars	1.05509e-08	0.902006	0.622	0.552	0.000264479
Ifitm3	1.61833e-07	0.904424	0.462	0.228	0.00405666
Krt35	4.46934e-08	1.03581	0.455	0.253	0.00112033
Vim	4.14123e-13	1.05389	0.477	0.123	1.03808e-08
S100a8	1.08084e-08	1.06407	0.264	0.042	0.000270934
Ftl1	3.33208e-10	1.11642	0.829	0.758	8.35252e-06
AY036118	8.07018e-46	1.25042	0.999	0.996	2.02295e-41
S100a9	1.08938e-06	1.32514	0.286	0.042	0.0273075
Gm47283	5.01664e-12	1.32788	0.711	0.593	1.25752e-07
Sltm	3.6531e-09	1.3489	0.79	0.788	9.15722e-05
Krtap13-1	1.64381e-07	1.36566	0.282	0.105	0.00412055
Cmss1	6.8309e-13	1.56627	0.947	0.911	1.7123e-08
Rnaset2a	7.72873e-10	1.60324	0.566	0.396	1.93736e-05
Fth1	1.82148e-33	1.75967	0.893	0.732	4.56592e-29
Gm26917	2.11472e-12	3.11317	0.896	0.875	5.30096e-08
