# Supplementary material for: Skin organoid transplantation promotes tissue repair with scarless in frostbite
Source: Protein Cell. 2024 Oct 4;16(4):239–58. doi: 10.1093/procel/pwae055 (PMC12053479; doi:10.1093/procel/pwae055)
Supplement: pwae055_suppl_Supplementary_Table_S4 [file pwae055_suppl_supplementary_table_s4.xlsx]

## Sheet: Table S4-1
Table S4-1. Differentially expressed genes identified in fibroblast 1 in mouse skin samples from the control and frostbite groups. The differentially expressed genes (DEGs) were defined as those with Benjamini–Hochberg (BH) adjusted p-value < 0.05 and a fold change of log2FC > 0.25 (significantly upregulated) or < -0.25 (significantly downregulated).
Gene	p_val	avg_log2FC	pct.1	pct.2	p_val_adj
Rps28	7.6071e-08	0.406891	0.932	0.859	0.00190687
Mt1	7.29227e-07	0.429782	0.969	0.823	0.0182795
Rpl38	5.4957e-12	0.479371	0.915	0.85	1.37761e-07
Sema3b	1.98596e-06	0.513594	0.232	0.056	0.0497821
Fst	3.50943e-07	0.682263	0.516	0.386	0.00879709
H2-Ab1	1.21942e-06	0.691479	0.19	0.077	0.0305673
Ahnak	7.56161e-11	0.712911	0.895	0.778	1.89547e-06
Cox6c	1.61163e-06	0.727487	0.777	0.696	0.0403988
Ecm2	9.97844e-07	0.732936	0.297	0.104	0.025013
Ramp1	1.08423e-07	0.733964	0.291	0.065	0.00271784
Gm47283	7.5331e-08	0.75553	0.692	0.569	0.00188832
Sparc	8.3428e-09	0.870626	0.996	0.871	0.000209129
Cmss1	1.34223e-07	0.929327	0.915	0.847	0.00336456
Col5a1	9.88586e-08	0.949065	0.699	0.535	0.00247809
Gpx3	9.10905e-07	0.982131	0.549	0.382	0.0228337
Col6a1	5.45374e-13	1.02681	0.797	0.608	1.36709e-08
Ptx3	8.33771e-10	1.0579	0.461	0.28	2.09001e-05
Aspn	2.83159e-08	1.08537	0.555	0.367	0.000709794
Fn1	1.28454e-06	1.08912	0.677	0.467	0.0321996
Col3a1	9.20934e-16	1.15785	0.991	0.809	2.30851e-11
Col6a2	2.00442e-13	1.17991	0.774	0.579	5.02447e-09
Cd74	9.09973e-07	1.23527	0.171	0.056	0.0228103
Igfbp5	1.76446e-07	1.25074	0.441	0.185	0.00442296
Col14a1	1.07542e-07	1.31351	0.513	0.233	0.00269576
Col1a2	2.97983e-19	1.44646	0.993	0.812	7.46954e-15
Gsn	3.11117e-08	1.45823	0.746	0.525	0.000779878
Col1a1	2.18166e-28	1.65506	0.997	0.868	5.46877e-24
Itih5	1.29704e-10	1.81401	0.379	0.093	3.2513e-06
Veph1	1.53675e-08	1.8649	0.3	0.096	0.000385218
Mfap4	9.29253e-11	1.90117	0.638	0.341	2.32936e-06
Hbb-bs	3.02787e-11	2.16654	0.174	0.001	7.58997e-07
Rpl28	1.50584e-06	0.306661	0.918	0.925	0.037747
Hes1	9.01796e-07	0.444302	0.254	0.168	0.0226053
Actg1	6.468e-07	0.45469	0.83	0.807	0.0162133
Gm11808	1.27717e-06	0.476135	0.903	0.881	0.0320148
Trim29	8.66001e-08	0.51866	0.153	0.044	0.00217081
Pkp1	1.10257e-07	0.526277	0.129	0.035	0.00276382
Avpi1	3.91195e-07	0.553287	0.209	0.125	0.00980609
Ovol1	1.71533e-06	0.588391	0.15	0.049	0.0429981
Btg2	8.04133e-09	0.654375	0.602	0.473	0.000201572
Endou	1.62337e-06	0.689237	0.116	0.024	0.0406931
Nfkbia	2.51968e-11	0.72502	0.927	0.874	6.31608e-07
Sfn	7.53248e-08	0.733915	0.414	0.253	0.00188817
Sdc1	3.56471e-07	0.7641	0.365	0.216	0.00893566
Cldn4	1.77597e-08	0.776205	0.161	0.038	0.000445182
Ehf	1.5742e-07	0.791046	0.153	0.04	0.00394605
mt-Cytb	5.48084e-07	0.845269	0.817	0.712	0.0137388
Abca12	4.52832e-08	0.848095	0.188	0.051	0.00113511
Pof1b	1.93507e-10	0.856007	0.142	0.018	4.85064e-06
Krt16	9.75503e-10	0.967742	0.312	0.146	2.44529e-05
mt-Atp6	8.46899e-08	0.980556	0.89	0.805	0.00212292
Krt77	4.38275e-08	1.01809	0.191	0.048	0.00109862
Tcim	1.53149e-07	1.04016	0.335	0.143	0.003839
Ifrd1	3.84643e-14	1.07944	0.882	0.76	9.64185e-10
Sprr2i	3.80616e-07	1.19238	0.116	0.003	0.0095409
Lsmem1	9.31679e-07	1.25706	0.332	0.168	0.0233544
Zfp36	2.40172e-08	1.26334	0.491	0.242	0.000602038
Perp	6.44324e-08	1.26525	0.381	0.175	0.00161513
Ly6g6c	8.50058e-09	1.33838	0.257	0.062	0.000213084
Lor	2.21983e-10	1.35535	0.204	0.007	5.56445e-06
Krt10	6.60759e-07	1.40776	0.437	0.246	0.0165633
Cstdc5	1.56542e-09	1.45928	0.358	0.129	3.92403e-05
Dmkn	6.94808e-11	1.49986	0.415	0.13	1.74167e-06
Asprv1	2.02576e-12	1.50813	0.35	0.085	5.07796e-08
Hspa1b	1.02129e-16	1.53191	0.63	0.224	2.56007e-12
Krtdap	2.96e-10	1.61843	0.559	0.221	7.41984e-06
Spink5	1.56274e-09	1.65411	0.222	0.032	3.91732e-05
Sprr1b	2.9323e-11	1.72419	0.366	0.067	7.3504e-07
Lgals7	4.39681e-13	1.76692	0.752	0.392	1.10215e-08
Cnfn	5.07172e-13	1.76866	0.246	0.005	1.27133e-08
Jun	3.77396e-26	1.78993	0.851	0.589	9.46018e-22
Hspb1	5.53693e-15	1.80345	0.59	0.26	1.38794e-10
Cebpb	7.63636e-18	1.8269	0.691	0.363	1.91421e-13
Klk7	1.45048e-11	1.88033	0.327	0.059	3.63593e-07
Sbsn	1.69445e-14	1.98252	0.481	0.122	4.24747e-10
Hspa1a	4.15397e-25	2.05157	0.72	0.268	1.04128e-20
Flg	3.05805e-11	2.05292	0.232	0.015	7.66562e-07
Crct1	1.03638e-16	2.07857	0.338	0.029	2.5979e-12
Sprr1a	2.48895e-21	2.1229	0.624	0.157	6.23906e-17
2310046K23Rik	1.5799e-18	2.15972	0.461	0.063	3.96034e-14
Cst6	1.08981e-32	3.01778	0.709	0.12	2.73182e-28

## Sheet: Table S4-2
Table S4-2. Differentially expressed genes identified in fibroblast 2 in mouse skin samples from the control and frostbite groups. The DEGs were defined as those with Benjamini–Hochberg (BH) adjusted p-value < 0.05 and a fold change of log2FC > 0.25 (significantly upregulated) or < -0.25 (significantly downregulated).
Gene	p_val	avg_log2FC	pct.1	pct.2	p_val_adj
Ets2	1.02218e-07	0.277526	0.673	0.509	0.00256231
Eef2	5.80169e-07	0.287692	0.978	0.972	0.0145431
Rev1	7.42522e-09	0.315585	0.365	0.206	0.000186128
Sfswap	1.40432e-08	0.318802	0.42	0.237	0.000352022
Rps27	2.59944e-12	0.329236	0.999	0.991	6.51602e-08
Noc2l	4.30985e-07	0.330833	0.331	0.158	0.0108035
Malat1	9.21758e-09	0.335209	0.999	1	0.000231057
Rock2	8.21698e-08	0.336034	0.979	0.965	0.00205975
Tpp2	3.58724e-07	0.339071	0.556	0.402	0.00899214
Ube4b	6.17324e-08	0.346919	0.44	0.266	0.00154745
Tsr1	1.23157e-07	0.374865	0.297	0.098	0.00308717
Sdad1	6.76632e-08	0.375011	0.492	0.323	0.00169611
Arhgap10	6.51341e-07	0.375872	0.935	0.915	0.0163272
Slc38a2	8.39229e-09	0.377789	0.738	0.592	0.000210369
Ino80	9.911e-09	0.37792	0.539	0.342	0.000248439
Brip1	1.65795e-07	0.383027	0.168	0.028	0.00415599
Senp5	7.456e-09	0.384481	0.453	0.228	0.000186899
Pabpc1	8.53955e-07	0.387177	0.947	0.892	0.0214061
Son	1.44335e-06	0.390815	0.929	0.873	0.0361803
Rpl38	8.81424e-14	0.391571	0.999	0.994	2.20946e-09
Cdk12	1.04854e-06	0.396426	0.681	0.516	0.0262839
mt-Nd2	4.1603e-10	0.398152	0.891	0.797	1.04286e-05
Gm21860	2.23748e-07	0.400583	0.241	0.07	0.0056087
Ybx1	7.76277e-08	0.401339	0.942	0.88	0.00194589
Chmp4b	2.45795e-09	0.402359	0.875	0.744	6.16135e-05
Psmd1	1.64528e-06	0.403797	0.715	0.563	0.0412424
Sash1	1.16397e-06	0.406393	0.775	0.703	0.0291772
Pkn2	4.77924e-08	0.41356	0.743	0.541	0.00119801
Rnf213	3.05036e-07	0.416082	0.377	0.253	0.00764633
Nup153	5.07137e-08	0.416545	0.418	0.206	0.00127124
Rrs1	3.46522e-07	0.419027	0.461	0.259	0.00868626
Ripk1	6.37325e-08	0.419132	0.596	0.399	0.00159758
Rps28	7.46714e-18	0.419938	0.999	0.991	1.87179e-13
Larp4b	1.63854e-07	0.425626	0.613	0.396	0.00410733
Jak1	4.63086e-08	0.430214	0.968	0.962	0.00116082
Grb2	2.35315e-07	0.433594	0.58	0.386	0.00589865
Sfpq	7.92285e-08	0.435529	0.758	0.623	0.00198602
Btaf1	6.54468e-08	0.438762	0.656	0.484	0.00164056
Ipo7	1.08108e-06	0.439863	0.595	0.424	0.0270994
Dido1	1.41315e-06	0.440346	0.386	0.165	0.0354235
Ddhd1	4.06877e-09	0.442954	0.34	0.19	0.000101992
Dnajb6	1.47057e-07	0.453394	0.702	0.519	0.00368628
Rps29	2.20935e-24	0.458981	0.999	0.994	5.53818e-20
Ddr2	1.50831e-08	0.459095	0.906	0.816	0.000378089
Frmd6	1.72577e-07	0.459949	0.905	0.826	0.00432598
Usp36	4.83947e-07	0.460311	0.43	0.196	0.0121311
Tra2b	3.73e-10	0.468753	0.794	0.62	9.35e-06
Heatr1	8.6498e-12	0.474371	0.367	0.12	2.16824e-07
Nars	1.43558e-08	0.475655	0.73	0.595	0.000359856
Gstm1	5.90375e-07	0.475888	0.661	0.503	0.0147989
mt-Nd5	1.57251e-07	0.477974	0.735	0.528	0.00394181
Ahctf1	6.63349e-09	0.479508	0.629	0.367	0.000166282
Dhx15	3.37756e-09	0.483007	0.667	0.44	8.46652e-05
Chd1	1.16239e-10	0.487886	0.762	0.554	2.91377e-06
Ifi202b	1.80085e-07	0.489202	0.852	0.741	0.0045142
Mphosph10	1.88438e-06	0.502804	0.543	0.323	0.0472358
Irgm1	3.21989e-08	0.510344	0.277	0.098	0.000807129
Eif3a	2.16503e-08	0.511007	0.911	0.804	0.000542709
Metap2	1.26798e-09	0.515195	0.831	0.687	3.17846e-05
Letm2	1.42329e-14	0.520436	0.296	0.066	3.56776e-10
Mak16	1.82542e-08	0.520593	0.529	0.285	0.000457577
Hacd1	3.83141e-10	0.52497	0.389	0.136	9.6042e-06
Bdp1	7.62465e-09	0.52499	0.631	0.405	0.000191127
Top1	9.95943e-09	0.529269	0.948	0.886	0.000249653
Bri3	4.49479e-07	0.529476	0.846	0.709	0.0112671
Stx6	6.35319e-10	0.531246	0.538	0.278	1.59255e-05
Ddx3x	1.82094e-08	0.536523	0.831	0.665	0.000456456
Fndc1	1.00613e-06	0.537385	0.513	0.329	0.0252207
Rbbp6	1.12398e-09	0.537724	0.665	0.392	2.81749e-05
Ythdf2	6.70687e-09	0.548445	0.614	0.358	0.000168121
Alkbh1	2.45507e-09	0.549075	0.533	0.275	6.15413e-05
Ecm1	5.47687e-08	0.551757	0.83	0.734	0.00137289
Hnrnpf	2.60743e-07	0.559213	0.794	0.598	0.00653605
Srsf11	3.21223e-09	0.562154	0.939	0.883	8.05211e-05
Baiap2l1	1.31083e-06	0.563108	0.475	0.291	0.0328585
Map7	1.38914e-12	0.572348	0.414	0.184	3.48217e-08
Spata5	2.66168e-09	0.574684	0.538	0.272	6.67203e-05
Plpp3	2.00677e-10	0.5772	0.991	0.959	5.03037e-06
Agbl3	2.4401e-10	0.583252	0.299	0.057	6.1166e-06
Uap1	1.93828e-09	0.583767	0.857	0.693	4.85868e-05
Adam19	2.90638e-08	0.585689	0.542	0.31	0.000728542
Srrm2	9.75272e-11	0.591374	0.908	0.785	2.44471e-06
Limd1	2.87655e-09	0.597664	0.668	0.43	7.21065e-05
Smg1	1.31825e-06	0.599684	0.771	0.614	0.0330447
Dnaja2	7.73988e-11	0.59981	0.85	0.728	1.94016e-06
Ranbp2	3.56678e-10	0.602175	0.686	0.453	8.94085e-06
Arid5b	2.75284e-09	0.608615	0.941	0.845	6.90054e-05
Gtpbp4	6.80748e-07	0.610444	0.701	0.484	0.0170643
Agt	1.28836e-06	0.611226	0.335	0.127	0.0322953
Scara5	7.22433e-09	0.613862	0.656	0.437	0.000181092
Mapk9	1.23714e-06	0.614881	0.377	0.171	0.0310113
Ddx24	1.92087e-10	0.618052	0.803	0.646	4.81505e-06
Tpm3	2.27584e-12	0.618447	0.862	0.715	5.70485e-08
Baz1a	1.7449e-10	0.6192	0.707	0.487	4.37394e-06
Nmb	2.20393e-10	0.623426	0.217	0.019	5.5246e-06
Atp1a1	1.86805e-10	0.624726	0.685	0.481	4.68265e-06
Serbp1	3.85565e-13	0.626304	0.919	0.858	9.66495e-09
Timp2	2.21697e-15	0.626534	0.991	0.959	5.55729e-11
Nolc1	3.5155e-08	0.628092	0.673	0.475	0.000881231
Ddx5	8.57585e-15	0.631603	0.969	0.93	2.14971e-10
Tlnrd1	7.12601e-08	0.649004	0.536	0.313	0.00178628
Pnp	2.66665e-07	0.654991	0.899	0.772	0.0066845
Dst	1.16965e-08	0.658521	0.932	0.829	0.000293196
Ifi204	2.47567e-10	0.659075	0.852	0.715	6.20577e-06
Metrnl	1.27711e-06	0.661187	0.831	0.696	0.0320133
Gnl3	8.03074e-07	0.662142	0.883	0.744	0.0201307
Ybx3	5.08881e-09	0.662482	0.796	0.573	0.000127561
Fgfr1	5.21695e-12	0.664797	0.967	0.924	1.30773e-07
Mat2a	1.13053e-07	0.665536	0.852	0.684	0.00283391
1600020E01Rik	4.82739e-14	0.671651	0.439	0.171	1.21008e-09
Tnxb	1.25131e-11	0.671875	0.901	0.788	3.13666e-07
Etf1	1.27482e-12	0.673549	0.889	0.728	3.1956e-08
Adamts1	4.60632e-08	0.674488	0.928	0.908	0.00115467
Eif1a	3.24351e-12	0.675397	0.868	0.718	8.13051e-08
Sacm1l	3.84962e-07	0.677644	0.495	0.278	0.00964984
Mdn1	1.77902e-16	0.680218	0.6	0.291	4.45946e-12
Dpysl3	2.5763e-09	0.681463	0.882	0.801	6.45802e-05
Aebp1	2.22359e-10	0.685049	0.983	0.959	5.57386e-06
Odc1	3.91473e-09	0.688189	0.682	0.475	9.81306e-05
Cmss1	2.46964e-09	0.689779	0.962	0.911	6.19064e-05
Gfpt2	2.21931e-13	0.69513	0.958	0.915	5.56314e-09
Gm15726	1.73104e-15	0.695851	0.587	0.272	4.33919e-11
Ace	3.64425e-15	0.696244	0.754	0.491	9.13503e-11
Clmp	3.36751e-08	0.700953	0.914	0.823	0.000844135
Hnrnpu	1.23332e-14	0.725261	0.838	0.62	3.09157e-10
Clic4	1.49913e-15	0.732332	0.982	0.953	3.75788e-11
Fbxo11	1.71614e-08	0.73262	0.682	0.462	0.000430185
Ctsk	2.77502e-09	0.736548	0.947	0.908	6.95613e-05
Gpx3	5.06923e-13	0.738659	0.933	0.766	1.2707e-08
Gbp2	1.05595e-07	0.745769	0.554	0.294	0.00264695
Ftl1	1.25026e-19	0.772676	0.998	0.972	3.13403e-15
Map1b	1.07306e-12	0.794113	0.764	0.563	2.68983e-08
Eif3j1	5.54352e-12	0.799071	0.843	0.585	1.3896e-07
Gas6	2.09506e-11	0.810984	0.876	0.756	5.2517e-07
Dpt	1.23451e-13	0.824703	0.938	0.816	3.09453e-09
Sparcl1	1.12253e-07	0.826268	0.691	0.475	0.00281384
Nop56	3.24126e-07	0.826842	0.705	0.43	0.00812488
Opcml	1.2939e-10	0.830681	0.64	0.354	3.24343e-06
Col6a5	3.79854e-10	0.835806	0.354	0.111	9.52179e-06
Kcnq1ot1	3.53489e-09	0.838829	0.662	0.491	8.86091e-05
Thsd7a	3.764e-11	0.83978	0.695	0.5	9.43523e-07
Igfbp5	1.86444e-06	0.866123	0.476	0.288	0.046736
Ddx21	2.01204e-18	0.877214	0.852	0.614	5.04359e-14
Nop58	9.38325e-19	0.895455	0.871	0.661	2.3521e-14
Inmt	6.5447e-12	0.904103	0.175	0.032	1.64056e-07
Procr	1.86839e-10	0.911955	0.472	0.253	4.68349e-06
C3	5.67442e-11	0.914449	0.842	0.706	1.42241e-06
Gbp2b	3.42361e-14	0.941549	0.567	0.288	8.58197e-10
Maml2	2.89964e-07	0.972246	0.848	0.693	0.00726853
Cdv3	1.9423e-22	1.01424	0.9	0.674	4.86877e-18
Hk2	2.52757e-19	1.03331	0.974	0.886	6.33586e-15
Ncl	2.03908e-21	1.03355	0.973	0.918	5.11135e-17
Ahnak	1.43101e-28	1.03743	0.997	0.968	3.58712e-24
Wdr43	1.85581e-20	1.04568	0.79	0.424	4.65197e-16
Apobec1	1.36499e-17	1.05999	0.618	0.259	3.42163e-13
Nsd3	1.34731e-12	1.06196	0.808	0.652	3.3773e-08
Csf1	4.42683e-10	1.06643	0.918	0.845	1.10967e-05
Pcolce2	9.13962e-15	1.09277	0.787	0.513	2.29103e-10
Gm47283	2.15255e-11	1.0966	0.907	0.835	5.3958e-07
D830025C05Rik	1.08374e-18	1.21342	0.521	0.085	2.7166e-14
Txnrd1	7.54151e-31	1.38359	0.929	0.706	1.89043e-26
Apoe	7.937e-09	1.39656	0.682	0.535	0.000198957
C4b	3.14386e-25	1.63608	0.799	0.566	7.8807e-21
Gsn	1.29185e-29	1.69827	0.997	0.975	3.23828e-25
Gadd45b	2.16701e-25	0.25039	0.889	0.457	5.43205e-21
Hsph1	2.76519e-24	0.253001	0.908	0.616	6.93151e-20
Ifrd1	5.22483e-22	0.269737	0.994	0.97	1.30971e-17
Gem	6.76644e-22	0.271428	0.839	0.567	1.69614e-17
Hspb1	6.93401e-21	0.280217	0.747	0.358	1.73815e-16
Bgn	5.1964e-20	0.283367	0.984	0.958	1.30258e-15
Atf3	1.32954e-19	0.293049	0.842	0.495	3.33276e-15
Nfkbia	1.8122e-18	0.293149	0.994	0.97	4.54264e-14
Id3	1.20121e-17	0.294434	0.68	0.415	3.01107e-13
Nfkbiz	1.92017e-17	0.297807	0.861	0.701	4.8133e-13
Fos	7.64853e-17	0.298188	0.82	0.53	1.91726e-12
Nr4a1	5.5626e-16	0.299117	0.737	0.376	1.39438e-11
Sbsn	8.67044e-16	0.305206	0.396	0.055	2.17342e-11
Dusp1	1.95922e-15	0.308359	0.861	0.674	4.91117e-11
Dmkn	2.26436e-15	0.308958	0.383	0.062	5.67607e-11
Krt17	3.82969e-15	0.309563	0.459	0.135	9.59988e-11
Crct1	5.32331e-15	0.330102	0.294	0.012	1.33439e-10
Gm11808	8.50266e-15	0.334003	0.994	0.995	2.13136e-10
2310046K23Rik	1.06157e-14	0.334854	0.323	0.03	2.66104e-10
Itpkc	1.38944e-14	0.336304	0.535	0.214	3.4829e-10
Sod3	2.14002e-14	0.337855	0.69	0.456	5.36439e-10
Btg2	2.56829e-14	0.339955	0.883	0.724	6.43792e-10
Socs3	6.12066e-14	0.341734	0.696	0.398	1.53427e-09
Klf6	2.78095e-13	0.34466	0.953	0.889	6.97101e-09
Cebpd	3.56711e-13	0.346204	0.88	0.692	8.94167e-09
Tnfaip3	3.91564e-13	0.346824	0.785	0.509	9.81535e-09
Hilpda	4.52455e-13	0.347263	0.519	0.251	1.13417e-08
Irf1	3.4573e-12	0.352918	0.484	0.202	8.6664e-08
Klk7	4.3282e-12	0.357946	0.25	0.022	1.08495e-07
Rhoj	6.00073e-12	0.359012	0.902	0.786	1.5042e-07
Asprv1	7.76991e-12	0.36062	0.31	0.034	1.94768e-07
Junb	9.84688e-12	0.363535	0.924	0.779	2.46832e-07
Perp	1.20811e-11	0.369202	0.326	0.078	3.02837e-07
Eef1b2	1.39168e-11	0.369453	0.981	0.974	3.48852e-07
Hspe1	4.18734e-11	0.371805	0.911	0.826	1.04964e-06
Lgals3bp	4.53406e-11	0.37202	0.677	0.486	1.13655e-06
Ssr4	5.12628e-11	0.382735	0.886	0.817	1.28501e-06
Klf2	5.2258e-11	0.393057	0.497	0.172	1.30995e-06
Swt1	5.56074e-11	0.396767	0.462	0.225	1.39391e-06
Krtdap	5.70124e-11	0.398074	0.468	0.118	1.42913e-06
Ctsb	6.08759e-11	0.405039	0.949	0.881	1.52598e-06
Igfbp7	6.26423e-11	0.409306	0.972	0.938	1.57025e-06
Dynll1	6.42277e-11	0.410821	0.892	0.787	1.61e-06
Serpine1	7.30462e-11	0.412048	0.788	0.579	1.83105e-06
Igfbp4	1.36847e-10	0.414634	0.566	0.337	3.43034e-06
Sec61b	1.46959e-10	0.416784	0.899	0.811	3.68382e-06
Saa3	1.81955e-10	0.420517	0.361	0.12	4.56108e-06
Sfn	2.14563e-10	0.424058	0.386	0.146	5.37844e-06
Serpina3n	2.65639e-10	0.428119	0.741	0.567	6.65876e-06
St5	2.86012e-10	0.428379	0.427	0.178	7.16947e-06
Krt6a	3.18832e-10	0.435805	0.193	0.022	7.99215e-06
Fabp5	4.37542e-10	0.436879	0.342	0.123	1.09679e-05
Rpl23a	5.91897e-10	0.444719	0.994	0.995	1.48371e-05
Krt16	6.97216e-10	0.450265	0.266	0.072	1.74771e-05
Smap1	7.25417e-10	0.451385	0.665	0.382	1.8184e-05
Il33	7.87232e-10	0.452765	0.687	0.397	1.97335e-05
Flg	1.20733e-09	0.456896	0.155	0.007	3.02643e-05
Prg4	1.44056e-09	0.457881	0.722	0.494	3.61106e-05
Zcchc24	1.79128e-09	0.464773	0.465	0.255	4.49021e-05
Nr2f2	2.08879e-09	0.465357	0.209	0.08	5.23596e-05
Ifitm1	2.08879e-09	0.472792	0.218	0.079	5.23596e-05
Ccn2	2.1275e-09	0.479075	0.468	0.195	5.33301e-05
Bag3	2.20415e-09	0.480504	0.902	0.775	5.52515e-05
Gpcpd1	2.97459e-09	0.502801	0.351	0.161	7.45641e-05
Aopep	3.91662e-09	0.509273	0.604	0.36	9.81778e-05
Fscn1	6.7388e-09	0.510202	0.405	0.203	0.000168921
Timp1	6.93368e-09	0.512978	0.794	0.604	0.000173806
Egr1	8.47534e-09	0.534021	0.892	0.782	0.000212451
Kdelr2	1.01649e-08	0.539115	0.769	0.654	0.000254805
Sprr1b	1.08347e-08	0.545024	0.241	0.031	0.000271594
Nme2	1.37989e-08	0.556364	0.965	0.973	0.000345896
Rps4x	1.38067e-08	0.55714	0.997	0.998	0.000346093
Uqcrb	1.50919e-08	0.559915	0.696	0.581	0.000378307
Filip1l	1.62244e-08	0.563461	0.472	0.246	0.000406698
Ifitm3	1.63454e-08	0.571577	0.994	0.977	0.00040973
B2m	1.69998e-08	0.577181	0.972	0.976	0.000426134
Actn1	1.73019e-08	0.578819	0.396	0.197	0.000433706
Lor	1.95538e-08	0.586279	0.218	0.008	0.000490154
Rpl7	2.27453e-08	0.587935	0.997	0.992	0.000570157
Cfb	2.41947e-08	0.59377	0.791	0.653	0.000606488
Rbms3	3.22245e-08	0.611543	0.93	0.858	0.000807771
Lrmda	3.24012e-08	0.625688	0.617	0.417	0.0008122
Tceal9	3.3149e-08	0.631217	0.759	0.573	0.000830947
Lgmn	4.25898e-08	0.631231	0.554	0.334	0.0010676
Hes1	5.49109e-08	0.637407	0.478	0.194	0.00137645
Cnfn	6.67453e-08	0.645867	0.196	0.003	0.0016731
Slc10a6	6.82149e-08	0.659857	0.367	0.183	0.00170994
Ddit3	7.14385e-08	0.66255	0.332	0.144	0.00179075
Gadd45a	7.46585e-08	0.679848	0.377	0.162	0.00187146
Serpinh1	9.40918e-08	0.694383	0.959	0.94	0.0023586
Pebp1	1.08407e-07	0.713103	0.712	0.596	0.00271743
Pld1	1.10302e-07	0.721682	0.282	0.125	0.00276495
Efemp2	1.21753e-07	0.727209	0.687	0.517	0.00305197
Hspa4l	1.35612e-07	0.785219	0.307	0.11	0.00339938
Lce3d	1.42717e-07	0.819409	0.111	0.002	0.00357748
Serpinb2	1.49592e-07	0.832085	0.307	0.12	0.00374982
Adamts15	1.66286e-07	0.848222	0.247	0.071	0.00416829
Bcl3	1.72202e-07	0.849631	0.38	0.205	0.00431658
Slc8a1	1.77003e-07	0.857894	0.218	0.098	0.00443693
Krt1	1.77341e-07	0.864359	0.259	0.067	0.00444541
Lbp	1.79348e-07	0.886326	0.785	0.713	0.00449572
Ppia	2.10607e-07	0.890786	0.975	0.962	0.00527928
Fxyd5	2.48631e-07	0.893384	0.525	0.357	0.00623244
Lypd3	2.49068e-07	0.898459	0.222	0.059	0.00624338
Nox4	2.6083e-07	0.913093	0.313	0.138	0.00653822
Hcfc1r1	2.93955e-07	0.949854	0.766	0.611	0.00736858
Apod	3.37355e-07	0.955385	0.968	0.945	0.00845647
Rpl27	3.53623e-07	0.956345	0.984	0.985	0.00886427
Fosl2	3.55404e-07	0.961392	0.576	0.369	0.0089089
S100a4	4.0212e-07	0.968903	0.481	0.329	0.0100799
Acta2	4.1516e-07	0.980933	0.171	0.065	0.0104068
Fastk	4.51946e-07	1.00495	0.184	0.09	0.0113289
Cldn1	4.61111e-07	1.00832	0.146	0.027	0.0115587
Tpgs1	5.55724e-07	1.03091	0.171	0.068	0.0139303
Lgals1	5.59807e-07	1.06096	0.987	0.97	0.0140327
1110038B12Rik	5.84614e-07	1.07815	0.535	0.41	0.0146545
P4hb	5.99507e-07	1.08893	0.861	0.82	0.0150278
Gadd45g	6.133e-07	1.13162	0.731	0.643	0.0153736
Ifitm2	7.43078e-07	1.13253	0.975	0.958	0.0186267
Csgalnact1	7.784e-07	1.14256	0.481	0.28	0.0195121
Angptl4	8.31773e-07	1.1532	0.456	0.239	0.02085
Dsp	8.67229e-07	1.19259	0.18	0.048	0.0217388
Cxcl10	9.18313e-07	1.2067	0.316	0.158	0.0230194
Krtcap2	1.0169e-06	1.20788	0.873	0.774	0.0254906
Klf7	1.01757e-06	1.24311	0.56	0.361	0.0255075
Fzd2	1.07295e-06	1.24665	0.297	0.124	0.0268957
Leprot	1.10104e-06	1.25664	0.475	0.3	0.0275997
Cstdc5	1.14259e-06	1.29182	0.241	0.064	0.0286412
Fxyd6	1.19329e-06	1.29308	0.415	0.225	0.0299122
Lman1	1.23337e-06	1.38772	0.766	0.619	0.030917
Ly6g6c	1.23557e-06	1.47127	0.174	0.023	0.030972
Rin2	1.28839e-06	1.48685	0.291	0.146	0.0322961
P4ha3	1.38378e-06	1.65503	0.263	0.093	0.0346873
Rbx1	1.38619e-06	1.66916	0.693	0.51	0.0347477
Txnip	1.40742e-06	1.87241	0.288	0.118	0.0352797
Rhob	1.4448e-06	1.93055	0.56	0.313	0.0362167
Krt14	1.48781e-06	2.0618	0.263	0.101	0.0372949
Gng10	1.77008e-06	2.08921	0.557	0.44	0.0443707
Coa3	1.92979e-06	2.15667	0.304	0.154	0.0483741
Syngr2	1.99321e-06	2.51831	0.275	0.13	0.0499637

## Sheet: Table S4-3
Table S4-3. Differentially expressed genes identified in fibroblast 3 in mouse skin samples from the control and frostbite groups. The DEGs were defined as those with Benjamini–Hochberg (BH) adjusted p-value < 0.05 and a fold change of log2FC > 0.25 (significantly upregulated) or < -0.25 (significantly downregulated).
Gene	p_val	avg_log2FC	pct.1	pct.2	p_val_adj
Snhg6	2.48846e-09	0.251047	0.477	0.208	6.23782e-05
Pgm3	3.50508e-07	0.251621	0.402	0.149	0.00878618
Riok2	7.85718e-07	0.254638	0.418	0.134	0.0196956
Nol11	1.23842e-08	0.25484	0.407	0.144	0.000310435
Podxl2	1.22723e-06	0.255142	0.376	0.124	0.0307629
Gli1	1.37575e-08	0.256134	0.389	0.109	0.000344858
Psip1	1.10619e-06	0.256508	0.593	0.329	0.0277289
Dkc1	6.31037e-07	0.256745	0.312	0.084	0.0158182
Blmh	4.78567e-07	0.257778	0.53	0.225	0.0119962
P4ha2	2.03099e-08	0.258325	0.325	0.101	0.000509109
Rnps1	4.21913e-08	0.258837	0.695	0.387	0.00105761
Gdnf	1.78768e-07	0.260193	0.438	0.165	0.00448118
Hmgcr	1.36602e-06	0.261294	0.524	0.233	0.034242
Idh2	1.08181e-06	0.261734	0.559	0.284	0.0271177
Leo1	4.73252e-08	0.264043	0.346	0.089	0.0011863
Ipo5	1.57118e-07	0.264286	0.638	0.309	0.00393847
Nin	2.93386e-07	0.268946	0.442	0.177	0.00735431
Pus7	8.8189e-07	0.270187	0.461	0.195	0.0221063
Wdr74	2.14027e-09	0.270692	0.346	0.106	5.36502e-05
Jcad	1.28388e-10	0.270898	0.406	0.167	3.2183e-06
Riok1	1.48191e-06	0.272125	0.511	0.223	0.0371471
Hck	1.24884e-07	0.274132	0.252	0.046	0.00313048
Hbb-bs	7.36094e-09	0.274847	0.106	0	0.000184517
1700025G04Rik	2.23775e-08	0.275045	0.534	0.23	0.000560936
Ice1	5.79315e-07	0.276449	0.427	0.162	0.0145217
Homer2	3.23609e-07	0.276582	0.239	0.03	0.0081119
Ppan	4.11588e-10	0.276764	0.383	0.111	1.03173e-05
Spata5	8.07444e-08	0.276773	0.519	0.23	0.00202402
Ier3ip1	2.95047e-08	0.279601	0.83	0.554	0.000739594
Pdcd10	2.02319e-07	0.279637	0.716	0.387	0.00507153
mt-Nd4	6.28355e-11	0.280091	0.997	0.977	1.5751e-06
Nudc	8.04057e-07	0.28031	0.579	0.261	0.0201553
Rpl29	3.96172e-08	0.281808	0.447	0.147	0.000993083
Cltc	7.80127e-08	0.282207	0.841	0.582	0.00195555
Glrx5	1.15407e-08	0.282657	0.562	0.238	0.000289292
Mrto4	6.83086e-08	0.282899	0.416	0.137	0.00171229
Bzw2	3.36611e-09	0.282992	0.431	0.147	8.43782e-05
Nol9	8.78868e-10	0.284072	0.293	0.073	2.20306e-05
Utp4	2.9004e-11	0.287151	0.416	0.147	7.27043e-07
Nip7	3.21218e-09	0.288666	0.42	0.132	8.05197e-05
Pdcd6	2.5382e-09	0.288812	0.69	0.37	6.3625e-05
Nt5dc2	2.73688e-12	0.291924	0.276	0.038	6.86055e-08
P3h1	4.69747e-09	0.292498	0.464	0.167	0.000117752
Smarcc1	3.31544e-07	0.29267	0.623	0.309	0.0083108
Tpt1	1.11183e-12	0.292674	0.999	0.997	2.78703e-08
Clint1	3.43114e-07	0.295784	0.854	0.565	0.00860083
Smarce1	1.86289e-07	0.297097	0.734	0.42	0.00466971
Rps24	1.79587e-09	0.298792	0.998	0.985	4.5017e-05
Ddx1	5.69833e-09	0.298999	0.482	0.197	0.00014284
Cd3eap	5.70121e-08	0.299257	0.317	0.084	0.00142912
Adgra2	6.77248e-09	0.300124	0.51	0.205	0.000169766
Mthfd1l	1.74106e-10	0.300194	0.395	0.116	4.36431e-06
Olfr1033	1.26434e-07	0.300373	0.359	0.147	0.00316933
Tnxb	1.46251e-06	0.303326	0.282	0.091	0.0366608
Kctd11	6.13752e-08	0.303678	0.382	0.129	0.00153849
Sh3rf3	6.73051e-11	0.305025	0.366	0.152	1.68714e-06
Rbbp7	7.99418e-07	0.306083	0.646	0.316	0.020039
P3h4	1.45112e-06	0.30655	0.473	0.182	0.0363752
Phactr1	2.55336e-09	0.306588	0.322	0.127	6.40052e-05
Alkbh1	5.06775e-08	0.307251	0.622	0.294	0.00127033
Prep	1.22803e-07	0.307313	0.417	0.134	0.0030783
Copz2	2.71528e-08	0.307801	0.613	0.299	0.000680638
Rbm3	1.53745e-09	0.308781	0.566	0.235	3.85393e-05
Cks2	2.23368e-11	0.309312	0.362	0.122	5.59917e-07
Tmem132c	1.05485e-06	0.310839	0.347	0.119	0.026442
Ptov1	5.8784e-08	0.311261	0.665	0.344	0.00147354
Rrp1	4.25257e-08	0.31288	0.577	0.271	0.00106599
Pkn2	7.96397e-07	0.313142	0.848	0.58	0.0199633
Rps14	1.72786e-07	0.314276	0.995	0.972	0.00433123
Usp36	1.03116e-09	0.314317	0.559	0.243	2.5848e-05
Rrp1b	2.25217e-12	0.314694	0.3	0.063	5.64552e-08
Nsun2	1.37445e-09	0.315499	0.405	0.127	3.44533e-05
Cfdp1	9.8375e-08	0.315955	0.731	0.438	0.00246597
Cavin3	1.58253e-06	0.316066	0.83	0.575	0.0396693
Dtymk	3.33573e-07	0.316516	0.45	0.172	0.00836168
Prmt1	3.42737e-08	0.319092	0.572	0.284	0.000859139
Gar1	2.70842e-07	0.321408	0.486	0.159	0.0067892
Rap1gds1	4.10443e-09	0.321607	0.616	0.281	0.000102886
Sdad1	7.14565e-11	0.322326	0.538	0.213	1.7912e-06
Hacd1	9.06586e-09	0.323136	0.401	0.124	0.000227254
Hspg2	1.06328e-06	0.323437	0.562	0.256	0.0266533
Fkbp10	6.69707e-07	0.32453	0.618	0.311	0.0167876
Kdelr3	2.48846e-09	0.325694	0.576	0.256	6.23781e-05
Plxna4	7.90425e-08	0.326926	0.176	0.025	0.00198136
Tomm6	1.63158e-06	0.327055	0.818	0.516	0.0408989
Eif3h	8.07734e-08	0.327328	0.912	0.704	0.00202475
Cks1b	5.18047e-11	0.327387	0.379	0.116	1.29859e-06
Rps10	5.24459e-07	0.328282	0.996	0.965	0.0131466
Nrp1	1.30256e-12	0.328409	0.461	0.172	3.26513e-08
Twistnb	1.30861e-08	0.329245	0.543	0.241	0.000328029
Apobec1	1.77263e-06	0.330757	0.286	0.084	0.0444346
Lrrk2	3.71487e-08	0.331963	0.479	0.192	0.000931207
Fxyd7	3.88551e-07	0.331992	0.185	0.013	0.0097398
Notch1	1.58963e-07	0.332443	0.432	0.142	0.00398473
Ppp1cc	9.84071e-07	0.332718	0.698	0.375	0.0246677
Eif2s1	4.21853e-09	0.332872	0.542	0.192	0.000105746
Rpl7	3.97767e-09	0.332965	0.993	0.965	9.97083e-05
Por	4.25278e-07	0.333116	0.75	0.425	0.0106604
Ddx10	1.84173e-10	0.333323	0.467	0.165	4.61666e-06
Pnpla7	9.75693e-07	0.333359	0.956	0.813	0.0244577
Stk40	6.48553e-07	0.334922	0.769	0.466	0.0162573
Grpel1	4.50567e-12	0.336049	0.551	0.22	1.12944e-07
Nop14	1.12176e-06	0.337886	0.625	0.301	0.0281193
Eif5b	3.26321e-11	0.337898	0.894	0.628	8.17988e-07
Rpl35a	7.80082e-11	0.340446	0.995	0.972	1.95543e-06
Myh10	5.85799e-08	0.342012	0.58	0.271	0.00146842
Atp2b1	7.48132e-08	0.34227	0.795	0.501	0.00187534
Apex1	2.7288e-10	0.342964	0.404	0.122	6.84029e-06
Rps15	2.9854e-07	0.343752	0.997	0.982	0.00748351
Rps9	8.06648e-13	0.345278	0.996	0.987	2.02202e-08
Sfpq	7.13305e-09	0.346379	0.836	0.572	0.000178804
Rpl11	8.37727e-08	0.348472	0.996	0.965	0.00209993
Baz1a	9.4924e-09	0.349058	0.756	0.443	0.000237946
Pgam1	6.95969e-07	0.350899	0.753	0.446	0.0174459
Plcb1	1.35807e-10	0.352351	0.993	0.967	3.40428e-06
Rpl27a	9.55187e-09	0.352499	0.995	0.97	0.000239437
Trim25	1.00812e-08	0.353002	0.406	0.129	0.000252706
Sobp	8.08453e-08	0.353992	0.511	0.215	0.00202655
Dhx15	3.90449e-09	0.355091	0.742	0.408	9.78739e-05
Sacs	8.9964e-10	0.355325	0.333	0.068	2.25513e-05
Rps4x	9.62332e-08	0.355553	0.995	0.975	0.00241228
Rpl23a	1.56209e-08	0.361553	0.994	0.975	0.00039157
Tomm70a	7.72981e-09	0.362617	0.516	0.2	0.000193763
Cdc42se1	1.59522e-09	0.363028	0.531	0.218	3.99873e-05
Atp5a1	3.03051e-08	0.363346	0.91	0.701	0.000759657
Ddx18	4.90355e-11	0.36387	0.652	0.304	1.22917e-06
Etf1	3.35863e-08	0.364784	0.906	0.658	0.000841909
Gtf2h5	1.56002e-07	0.366001	0.738	0.385	0.0039105
Tcerg1	1.04773e-07	0.366588	0.713	0.403	0.00262633
Cavin1	3.56247e-08	0.368379	0.898	0.646	0.000893004
Arid5b	3.91195e-10	0.368925	0.957	0.79	9.80609e-06
Gapdh	9.94566e-07	0.371245	0.898	0.684	0.0249308
Rpl5	1.84307e-12	0.371734	0.995	0.965	4.62002e-08
Dcun1d5	9.38196e-12	0.37229	0.692	0.334	2.35178e-07
Ywhae	1.16126e-06	0.374376	0.929	0.716	0.0291094
Rrp12	2.00103e-14	0.374645	0.325	0.051	5.01599e-10
Mlf1	6.72282e-15	0.374691	0.34	0.081	1.68521e-10
Rpl37a	1.49176e-12	0.375193	0.999	0.975	3.73941e-08
Mrpl20	8.10697e-08	0.377466	0.68	0.365	0.00203217
Esf1	1.22944e-08	0.378098	0.586	0.238	0.000308185
Tomm5	1.86603e-07	0.379428	0.681	0.349	0.00467758
Cebpz	5.38515e-10	0.382177	0.711	0.385	1.34989e-05
Snrpb	9.9611e-08	0.382261	0.885	0.635	0.00249695
Pa2g4	4.13303e-10	0.383679	0.725	0.43	1.03603e-05
Prkar2a	6.81388e-09	0.385251	0.589	0.261	0.000170803
Hivep3	1.44015e-09	0.385554	0.589	0.281	3.61003e-05
Kdelr2	1.17614e-08	0.385989	0.846	0.532	0.000294822
Snrpe	1.23946e-09	0.387366	0.83	0.529	3.10697e-05
Npm3	1.27139e-08	0.387557	0.498	0.18	0.000318699
Sparc	2.79295e-07	0.38757	1	0.99	0.00700109
Fkbp11	2.51965e-07	0.387717	0.402	0.144	0.006316
Rpl24	8.47823e-11	0.388334	0.994	0.975	2.12524e-06
Gnl2	2.92961e-09	0.389269	0.628	0.276	7.34364e-05
Prdx2	5.82649e-08	0.389893	0.876	0.641	0.00146053
Tsr1	1.57487e-13	0.389941	0.442	0.124	3.94772e-09
Maged1	1.05302e-06	0.390222	0.774	0.456	0.026396
Snrpa1	4.84986e-10	0.390253	0.502	0.167	1.21571e-05
Rpl36	7.22247e-13	0.390276	0.995	0.99	1.81046e-08
Rcn1	1.45746e-06	0.390304	0.714	0.4	0.0365341
Cdk4	5.40992e-07	0.390848	0.644	0.314	0.0135611
Rpl19	1.52728e-11	0.392053	0.996	0.975	3.82844e-07
Cycs	1.85097e-06	0.392395	0.709	0.38	0.0463984
Pcsk5	1.72841e-07	0.392701	0.535	0.23	0.00433262
Strap	6.18069e-11	0.392975	0.726	0.382	1.54931e-06
Cyp51	8.62863e-09	0.393726	0.517	0.218	0.000216294
Abce1	3.44791e-08	0.393729	0.605	0.246	0.000864287
Pvt1	3.77918e-09	0.395219	0.703	0.397	9.47326e-05
Pofut2	3.57298e-08	0.396083	0.794	0.441	0.00089564
Enpp2	3.21476e-08	0.398949	0.668	0.324	0.000805844
Noct	4.57677e-07	0.400547	0.682	0.372	0.0114726
Ppa1	1.16071e-09	0.403243	0.564	0.223	2.90955e-05
Rpl17	1.53382e-12	0.40506	0.997	0.975	3.84482e-08
Erp29	2.40088e-08	0.405128	0.781	0.484	0.000601828
Rbp1	1.83379e-07	0.405352	0.629	0.311	0.00459677
Rps3a1	2.16115e-11	0.405961	0.997	0.965	5.41735e-07
Pabpc1	9.76415e-07	0.407787	0.956	0.79	0.0244758
Rnf217	1.28408e-11	0.409804	0.558	0.271	3.2188e-07
Lsm12	1.51856e-09	0.410114	0.78	0.435	3.80658e-05
Rrs1	7.30338e-11	0.410146	0.422	0.104	1.83074e-06
Sulf2	4.95625e-09	0.410301	0.409	0.116	0.000124238
Emid1	2.02441e-07	0.411131	0.288	0.053	0.0050746
Oaz1	5.01772e-10	0.41174	0.93	0.716	1.25779e-05
Tiparp	1.5653e-07	0.414134	0.87	0.643	0.00392374
Btf3	5.11582e-08	0.415109	0.902	0.656	0.00128238
Col5a2	1.82926e-07	0.415698	0.985	0.881	0.00458542
Atp5k	4.43098e-07	0.416174	0.783	0.499	0.0111071
Cct5	1.66938e-07	0.417273	0.779	0.435	0.00418464
Usp2	2.14935e-07	0.4184	0.564	0.238	0.00538779
H3f3a	1.14155e-07	0.419051	0.988	0.939	0.00286152
Rpl36al	2.66835e-11	0.419334	0.974	0.846	6.68876e-07
Snhg8	5.22996e-07	0.41945	0.819	0.463	0.0131099
Rars	7.58966e-10	0.419631	0.564	0.2	1.9025e-05
Cd109	7.51042e-10	0.420562	0.786	0.451	1.88264e-05
Myc	5.54779e-08	0.422313	0.623	0.289	0.00139066
Srm	3.5807e-09	0.423663	0.493	0.144	8.97574e-05
Lamb1	4.71813e-09	0.423697	0.669	0.324	0.000118269
Rpl13	7.65715e-16	0.424592	0.998	0.995	1.91942e-11
Rest	2.95983e-08	0.426686	0.697	0.367	0.000741942
Cpz	9.73734e-13	0.426979	0.45	0.144	2.44086e-08
Nob1	7.62141e-18	0.428322	0.467	0.114	1.91046e-13
Slco3a1	1.79535e-07	0.42957	0.742	0.397	0.00450039
Ppig	9.38429e-10	0.432827	0.79	0.425	2.35236e-05
Rps27l	1.84728e-06	0.433519	0.92	0.727	0.0463058
Rpl12	5.38952e-12	0.434375	0.994	0.972	1.35099e-07
Nhp2	2.11275e-08	0.435734	0.705	0.349	0.000529602
Lepr	6.62713e-09	0.436367	0.481	0.165	0.000166122
Anp32b	1.1122e-08	0.43758	0.858	0.625	0.000278795
Slc25a5	1.42099e-06	0.437805	0.886	0.646	0.03562
Rpl9	9.06852e-12	0.438193	0.993	0.967	2.27321e-07
C1qtnf6	2.52546e-12	0.438665	0.578	0.195	6.33057e-08
Map2k3	1.59388e-08	0.442005	0.759	0.43	0.000399538
Rps11	2.14675e-17	0.442221	0.996	0.972	5.38125e-13
Rps13	8.95133e-11	0.442951	0.996	0.962	2.24383e-06
Rpl39	5.301e-15	0.443128	0.998	0.975	1.3288e-10
Rpl18	5.78002e-14	0.443539	0.996	0.965	1.44888e-09
Cct3	1.63909e-08	0.443907	0.748	0.405	0.00041087
mt-Nd3	2.47575e-13	0.444208	0.629	0.238	6.20597e-09
Rplp2	4.28984e-17	0.445442	0.998	0.982	1.07534e-12
Lsm4	1.16226e-10	0.445881	0.541	0.213	2.91343e-06
Cfl1	4.40722e-09	0.446389	0.974	0.873	0.000110476
Atp5e	1.20211e-11	0.447397	0.978	0.853	3.01333e-07
Hmgn1	8.87527e-07	0.448998	0.919	0.732	0.0222477
Taf1d	2.24299e-12	0.449144	0.765	0.39	5.6225e-08
Trim35	9.44231e-07	0.449446	0.6	0.253	0.023669
Hmga2	1.16947e-07	0.450054	0.455	0.218	0.00293152
Eif3j1	2.02645e-08	0.453394	0.813	0.484	0.00050797
Mybbp1a	6.66434e-14	0.453646	0.597	0.22	1.67055e-09
Rplp1	1.04512e-13	0.453875	0.999	0.992	2.61981e-09
Tlnrd1	9.49495e-11	0.45649	0.511	0.18	2.3801e-06
Snrpd1	1.30873e-07	0.458715	0.793	0.423	0.00328059
Eif1ax	4.15523e-10	0.460403	0.742	0.385	1.04159e-05
Flt1	5.13449e-13	0.462167	0.39	0.104	1.28706e-08
Hnrnpf	2.78112e-07	0.468999	0.87	0.6	0.00697143
Rps8	2.06159e-21	0.469425	0.998	0.99	5.16778e-17
Col15a1	2.64761e-09	0.471184	0.641	0.352	6.63675e-05
Snu13	1.3979e-06	0.471409	0.843	0.562	0.0350412
Hspd1	1.14837e-06	0.471783	0.833	0.559	0.0287861
Cdk6	3.52062e-07	0.471961	0.707	0.37	0.00882514
Bcl10	6.31991e-10	0.472096	0.707	0.314	1.58421e-05
Rack1	3.69598e-14	0.472118	0.991	0.939	9.2647e-10
Rps18	9.77476e-10	0.472579	0.991	0.972	2.45024e-05
Nars	1.97617e-08	0.473817	0.816	0.491	0.000495367
Fbn1	2.65983e-07	0.47406	0.926	0.701	0.00666739
Eef1a1	5.31367e-16	0.475351	0.999	0.99	1.33198e-11
Gars	3.83956e-09	0.475661	0.599	0.218	9.62462e-05
Bcat1	5.43613e-13	0.475676	0.362	0.056	1.36268e-08
Vim	3.42087e-11	0.475938	1	0.985	8.5751e-07
mt-Nd4l	7.56383e-13	0.476351	0.949	0.752	1.89602e-08
Hnrnpab	1.75299e-09	0.477925	0.905	0.666	4.39421e-05
Mthfd2	2.68825e-15	0.482659	0.47	0.114	6.73863e-11
C1qbp	9.50335e-08	0.482959	0.697	0.342	0.00238221
Nop56	1.69812e-11	0.483507	0.715	0.377	4.25667e-07
Nifk	2.4336e-13	0.483609	0.513	0.157	6.1003e-09
Selenoh	2.26944e-08	0.48525	0.412	0.137	0.00056888
Rpl28	2.84811e-15	0.485294	0.996	0.985	7.13935e-11
Rpl36a	8.74046e-10	0.487274	0.992	0.949	2.19097e-05
Frmd4a	1.51494e-06	0.487435	0.609	0.289	0.037975
Rpl13a	6.13726e-19	0.488032	0.995	0.972	1.53843e-14
Cdv3	9.79887e-11	0.489659	0.9	0.605	2.45628e-06
Gjc1	6.92263e-10	0.49264	0.701	0.319	1.7353e-05
Lrrfip1	2.79706e-08	0.493738	0.913	0.706	0.00070114
Bmpr1b	9.28605e-08	0.494224	0.236	0.035	0.00232773
Metap2	1.31872e-09	0.495696	0.909	0.648	3.30563e-05
Anxa2	2.5818e-07	0.496224	0.983	0.909	0.00647179
Erh	3.48705e-15	0.499131	0.593	0.195	8.741e-11
Kcnq1ot1	1.16082e-06	0.499424	0.617	0.306	0.0290984
Lrrc17	1.55339e-10	0.501938	0.431	0.099	3.89387e-06
Tubb2b	1.1855e-14	0.502965	0.43	0.109	2.9717e-10
Sfr1	5.10515e-07	0.503204	0.947	0.79	0.0127971
Rps23	2.87851e-17	0.50382	0.996	0.982	7.21556e-13
Nme2	7.48752e-11	0.503857	0.989	0.942	1.8769e-06
Gspt1	1.4846e-11	0.503915	0.861	0.532	3.72145e-07
Hmgb1	3.57715e-10	0.511295	0.968	0.871	8.96683e-06
Cct2	1.07248e-09	0.512788	0.845	0.532	2.68838e-05
Rpl3	1.01627e-10	0.51431	0.989	0.924	2.54747e-06
Sms	5.87323e-09	0.515417	0.583	0.263	0.000147224
Ranbp1	3.14316e-07	0.516211	0.817	0.509	0.00787897
Cav1	5.03263e-13	0.518697	0.782	0.365	1.26153e-08
Gtpbp4	7.24537e-07	0.519829	0.723	0.342	0.018162
Dnaja2	5.96853e-08	0.521556	0.888	0.62	0.00149613
Gnl3	8.98845e-11	0.521704	0.913	0.633	2.25313e-06
Rps5	5.67125e-17	0.522623	0.997	0.965	1.42161e-12
Rps12	1.1401e-16	0.522736	0.998	0.987	2.85788e-12
Eef2	1.07758e-11	0.525509	0.986	0.911	2.70116e-07
Hnrnpa3	2.35901e-07	0.526397	0.861	0.63	0.00591332
Lsamp	1.35558e-08	0.527391	0.234	0.025	0.000339803
Rrbp1	1.38225e-14	0.528311	0.988	0.924	3.46488e-10
Tpm3	1.65731e-08	0.528981	0.928	0.709	0.000415437
Sec61g	8.20352e-11	0.537375	0.962	0.8	2.05638e-06
Spry2	1.24309e-09	0.537532	0.507	0.175	3.11606e-05
Hmgn2	9.1025e-13	0.538538	0.55	0.157	2.28172e-08
Rps7	2.444e-17	0.538814	0.995	0.962	6.12639e-13
Rps27	2.79397e-18	0.539057	0.996	0.98	7.00365e-14
Eprs	6.80976e-11	0.542201	0.861	0.516	1.707e-06
S100a10	1.80328e-11	0.543667	0.995	0.957	4.52029e-07
Pdap1	2.62665e-10	0.544614	0.838	0.486	6.58423e-06
Eif3c	7.12164e-13	0.544915	0.942	0.714	1.78518e-08
Rps21	2.82222e-20	0.549533	0.997	0.982	7.07447e-16
Rps2	6.16382e-15	0.551621	0.995	0.959	1.54509e-10
Ssr2	9.53333e-07	0.551621	0.813	0.471	0.0238972
Tuba1b	5.04968e-08	0.553606	0.739	0.397	0.0012658
Rps27a	5.63338e-19	0.554672	0.996	0.977	1.41212e-14
Rps25	1.71644e-16	0.554995	0.992	0.949	4.30259e-12
Rpl18a	8.8749e-18	0.555923	0.995	0.972	2.22467e-13
mt-Nd2	2.35515e-12	0.557065	0.964	0.777	5.90365e-08
Mphosph10	1.01143e-17	0.567642	0.619	0.19	2.53536e-13
Rpl7a	2.09173e-14	0.568095	0.99	0.927	5.24333e-10
Zc3h15	7.25784e-10	0.568494	0.883	0.547	1.81932e-05
Rpl6	1.09432e-22	0.569546	0.996	0.975	2.74313e-18
Rpl32	1.06255e-21	0.569942	0.995	0.972	2.66349e-17
Snrpg	1.06135e-09	0.571562	0.932	0.734	2.6605e-05
Tnfrsf12a	8.02878e-11	0.573787	0.916	0.638	2.01257e-06
Rpl8	1.70347e-18	0.574438	0.997	0.957	4.27009e-14
mt-Nd5	2.52877e-13	0.577611	0.889	0.565	6.33887e-09
Ptx3	8.14414e-07	0.578413	0.336	0.119	0.0204149
Odc1	1.00773e-11	0.578683	0.826	0.476	2.52607e-07
Rps16	1.71796e-26	0.579336	0.996	0.985	4.30642e-22
Rps17	2.63729e-18	0.584717	0.993	0.952	6.6109e-14
Lgals1	2.04284e-11	0.587153	0.997	0.98	5.12078e-07
Denr	1.76172e-08	0.590494	0.826	0.516	0.000441611
Cct6a	2.71701e-18	0.590541	0.827	0.489	6.81074e-14
Fbl	1.09522e-16	0.59055	0.714	0.294	2.7454e-12
Cd24a	3.41813e-13	0.591015	0.373	0.063	8.56821e-09
Impdh2	1.25476e-11	0.593005	0.706	0.291	3.1453e-07
Ostc	5.75099e-10	0.596554	0.803	0.428	1.4416e-05
Rsl1d1	4.29344e-10	0.600885	0.75	0.339	1.07624e-05
Nme1	2.89172e-13	0.603625	0.813	0.478	7.24867e-09
Gm10260	5.80049e-11	0.603976	0.849	0.552	1.45401e-06
Mfhas1	3.43152e-13	0.604083	0.677	0.273	8.60179e-09
D830025C05Rik	7.36907e-11	0.605235	0.356	0.078	1.8472e-06
Stmn1	6.22954e-15	0.610319	0.368	0.035	1.56156e-10
Gm1673	1.04075e-15	0.619047	0.512	0.106	2.60884e-11
Rps19	1.1618e-22	0.620032	0.996	0.975	2.91227e-18
Agbl3	3.4869e-14	0.625064	0.42	0.101	8.74062e-10
Rpl10a	1.11683e-19	0.625724	0.992	0.954	2.79957e-15
Set	9.60628e-13	0.629445	0.901	0.592	2.40801e-08
Rps3	1.48344e-18	0.62976	0.993	0.957	3.71853e-14
Gpx7	1.59487e-15	0.632095	0.737	0.347	3.99785e-11
Hdlbp	2.28986e-12	0.632416	0.958	0.759	5.73998e-08
Lmna	6.46653e-18	0.633954	0.996	0.965	1.62096e-13
Rpl15	1.68978e-13	0.637619	0.884	0.537	4.23577e-09
Rpl37	8.86877e-23	0.640467	0.997	0.975	2.22313e-18
Rps29	7.69582e-23	0.641797	0.996	0.972	1.92911e-18
Rps28	6.27809e-24	0.643155	0.996	0.962	1.57373e-19
Cxcl2	1.4528e-07	0.653238	0.499	0.182	0.00364173
Rps15a	1.03177e-25	0.655455	0.997	0.967	2.58633e-21
Nrg1	1.37859e-07	0.6563	0.334	0.124	0.00345572
Snrpf	4.31068e-15	0.657145	0.84	0.484	1.08056e-10
Lxn	9.71028e-13	0.657233	0.703	0.359	2.43408e-08
Rpl38	1.87636e-25	0.660445	0.996	0.975	4.70348e-21
Rpl35	7.23405e-23	0.667591	0.991	0.942	1.81336e-18
Mdn1	9.17489e-18	0.670065	0.66	0.205	2.29987e-13
Ddah1	7.98979e-13	0.674065	0.494	0.119	2.0028e-08
Eef1b2	4.4876e-21	0.674497	0.987	0.919	1.12491e-16
Rpl14	3.09108e-29	0.679936	0.993	0.959	7.74842e-25
H2afz	1.86435e-06	0.684771	0.87	0.625	0.0467337
Rpl4	6.56628e-20	0.686032	0.986	0.927	1.64597e-15
Ybx1	5.71983e-18	0.688527	0.976	0.835	1.43379e-13
Hnrnpu	2.7328e-12	0.692376	0.918	0.635	6.85032e-08
Eif5a	3.97344e-14	0.696189	0.942	0.747	9.96022e-10
Plec	8.42325e-13	0.702	0.92	0.686	2.11146e-08
Arhgap31	1.10935e-16	0.705281	0.628	0.246	2.7808e-12
Ncl	1.08491e-16	0.70652	0.986	0.889	2.71954e-12
Cd34	1.84236e-14	0.711173	0.477	0.116	4.61825e-10
Eef1g	4.15637e-14	0.711352	0.957	0.782	1.04188e-09
Gpc3	3.09756e-07	0.719865	0.782	0.516	0.00776465
Atp5g1	2.66336e-13	0.72841	0.787	0.43	6.67625e-09
Megf6	1.95342e-16	0.730631	0.556	0.122	4.89664e-12
Ran	2.92582e-10	0.732851	0.86	0.476	7.33416e-06
Wdr43	5.40666e-17	0.734267	0.775	0.327	1.35529e-12
Col16a1	1.36921e-15	0.73708	0.818	0.39	3.43219e-11
Rps6	5.80983e-18	0.7381	0.983	0.901	1.45635e-13
Rpl21	2.44948e-23	0.738513	0.983	0.906	6.14012e-19
Mfap2	1.97881e-15	0.742912	0.924	0.613	4.96027e-11
Hbegf	3.11039e-10	0.749666	0.514	0.248	7.79682e-06
Col7a1	2.15021e-12	0.750539	0.707	0.306	5.38993e-08
Nop58	1.41552e-10	0.75094	0.843	0.441	3.54827e-06
Serbp1	2.77507e-16	0.754236	0.965	0.772	6.95628e-12
Col14a1	9.77587e-10	0.756647	0.457	0.149	2.45052e-05
Rplp0	3.87812e-30	0.77494	0.994	0.959	9.72127e-26
Gm10076	3.95281e-14	0.776986	0.871	0.499	9.9085e-10
Sox11	1.32328e-12	0.79968	0.442	0.089	3.31707e-08
Rps26	5.02311e-30	0.80349	0.996	0.972	1.25914e-25
Tuba1a	7.96852e-13	0.808556	0.927	0.739	1.99747e-08
Npm1	1.72113e-18	0.815211	0.981	0.889	4.31437e-14
Nid1	7.2381e-16	0.818835	0.891	0.595	1.81438e-11
Rpl41	2.4056e-36	0.826875	0.999	0.99	6.03013e-32
Mt2	2.14841e-08	0.828394	0.895	0.633	0.000538541
Rpsa	4.71825e-32	0.835294	0.996	0.97	1.18272e-27
Ddx21	3.52961e-24	0.835855	0.866	0.453	8.84767e-20
Tnc	3.93937e-08	0.838541	0.773	0.428	0.000987481
Nap1l1	4.23319e-22	0.843682	0.931	0.661	1.06113e-17
Fbn2	1.85258e-17	0.845679	0.626	0.197	4.64385e-13
Rcn3	2.64632e-15	0.857233	0.916	0.587	6.63354e-11
Csrp2	1.31533e-22	0.863765	0.678	0.21	3.29714e-18
Col6a3	3.12656e-23	0.865026	0.993	0.919	7.83735e-19
Lum	1.80506e-09	0.896743	0.553	0.248	4.52473e-05
Cox6c	1.41925e-20	0.899231	0.981	0.873	3.55764e-16
Nolc1	4.71256e-20	0.901107	0.8	0.342	1.1813e-15
Hnrnpa1	1.05503e-21	0.944248	0.923	0.597	2.64464e-17
Fst	7.72335e-14	0.946387	0.372	0.104	1.93601e-09
Col5a1	1.78116e-24	0.96138	0.94	0.58	4.46485e-20
Egfl6	7.32162e-14	0.974574	0.286	0.015	1.83531e-09
Cpe	1.14271e-17	1.04548	0.837	0.486	2.86443e-13
Ccnd1	5.87858e-24	1.05598	0.682	0.21	1.47358e-19
Col6a1	2.32489e-40	1.31157	0.996	0.896	5.8278e-36
Col1a2	7.77424e-29	1.32968	1	0.97	1.94877e-24
Mfap4	5.40133e-23	1.33915	0.843	0.489	1.35395e-18
Col6a2	3.32215e-49	1.49945	0.995	0.858	8.32764e-45
Col3a1	8.45447e-34	1.68859	0.996	0.843	2.11928e-29
Col1a1	1.67426e-39	1.81194	1	0.944	4.19687e-35
Itih5	4.99838e-36	2.32058	0.834	0.246	1.25294e-31
Vsir	4.89665e-07	0.37311	0.162	0.03	0.0122744
Cald1	2.49158e-10	0.381467	0.977	0.984	6.24564e-06
Klk7	4.83562e-07	0.389358	0.162	0.034	0.0121214
Lor	3.34197e-08	0.402078	0.175	0.011	0.000837732
Cnfn	5.88535e-07	0.415445	0.139	0.006	0.0147528
Lrp1	9.2851e-07	0.453871	0.83	0.874	0.023275
Myh9	1.8552e-06	0.474403	0.873	0.934	0.0465042
Sprr1b	6.71231e-08	0.48766	0.208	0.03	0.00168258
Cped1	1.41087e-06	0.513106	0.81	0.823	0.0353663
Lpp	7.21762e-08	0.524226	0.82	0.88	0.00180924
Zfp36l1	9.60688e-07	0.52459	0.841	0.864	0.0240816
Col4a1	1.95312e-09	0.535501	0.863	0.885	4.89588e-05
Tspo	4.45358e-07	0.538147	0.638	0.663	0.0111638
Slit3	5.61493e-08	0.546945	0.975	0.965	0.0014075
Dmkn	1.70841e-10	0.578149	0.291	0.072	4.28248e-06
Cd47	1.53725e-07	0.584608	0.803	0.84	0.00385342
Pim1	2.47593e-07	0.597666	0.79	0.894	0.00620642
Nfat5	4.88227e-07	0.601521	0.734	0.749	0.0122384
Hpse2	7.48262e-07	0.626401	0.142	0.028	0.0187567
Sbsn	2.65136e-11	0.63415	0.301	0.074	6.64616e-07
Ppfibp1	1.80548e-06	0.642352	0.681	0.678	0.045258
Sqstm1	1.06322e-06	0.64474	0.82	0.856	0.0266516
Zbtb20	1.22652e-08	0.651849	0.909	0.933	0.000307453
Rsrp1	1.07451e-07	0.669911	0.557	0.525	0.00269347
Atp6v1a	2.62066e-07	0.672736	0.613	0.523	0.0065692
Col4a2	9.22247e-13	0.681834	0.866	0.812	2.3118e-08
Asprv1	9.68023e-14	0.69963	0.301	0.044	2.42654e-09
Mmp14	4.05886e-07	0.702112	0.942	0.985	0.0101743
Crct1	1.29466e-14	0.718155	0.233	0.015	3.24533e-10
Smap1	7.93891e-08	0.729327	0.658	0.589	0.00199005
Itga5	1.72282e-06	0.735272	0.603	0.596	0.0431859
Timp2	5.15699e-12	0.735684	0.929	0.948	1.2927e-07
Vamp5	8.36884e-13	0.748872	0.438	0.239	2.09782e-08
Krt17	3.30495e-12	0.749631	0.4	0.143	8.28452e-08
Nfkbia	4.45616e-12	0.754797	0.954	0.986	1.11702e-07
Fmo2	4.38145e-11	0.755648	0.223	0.024	1.0983e-06
2310046K23Rik	4.16375e-13	0.768931	0.281	0.034	1.04373e-08
Tmsb4x	1.55306e-12	0.772794	0.98	0.99	3.89306e-08
Bhlhe40	8.71452e-07	0.777897	0.668	0.629	0.0218447
Thbs2	2.57014e-07	0.786594	0.699	0.614	0.00644257
Txnip	2.62805e-08	0.791479	0.299	0.089	0.000658772
Camk2n1	1.78028e-11	0.798922	0.405	0.16	4.46263e-07
Fth1	2.45449e-17	0.79998	0.982	0.997	6.15268e-13
Ext1	6.7928e-11	0.811643	0.894	0.896	1.70275e-06
Ifrd1	1.27889e-09	0.821329	0.949	0.959	3.20579e-05
Marcks	1.28502e-07	0.822262	0.765	0.738	0.00322115
Mical3	2.07553e-10	0.824578	0.58	0.481	5.20273e-06
Colec12	1.39187e-12	0.82518	0.757	0.718	3.48901e-08
Anxa8	2.48575e-09	0.834314	0.344	0.131	6.23104e-05
Dusp1	7.51838e-08	0.835191	0.876	0.899	0.00188463
Plpp3	7.05041e-09	0.835345	0.841	0.828	0.000176733
B2m	3.73436e-07	0.83961	0.975	0.976	0.00936091
Bag3	4.37567e-08	0.841391	0.714	0.721	0.00109685
Crispld2	6.47571e-14	0.873402	0.78	0.638	1.62327e-09
Mxra8	3.22447e-12	0.882196	0.534	0.322	8.08279e-08
Psap	3.60788e-09	0.90785	0.858	0.903	9.04387e-05
Ctsk	5.31709e-07	0.909728	0.896	0.95	0.0133284
Ntrk3	3.51652e-07	0.911505	0.359	0.228	0.00881486
Ankrd33b	1.03313e-10	0.914554	0.415	0.255	2.58976e-06
Selenop	9.20382e-07	0.921506	0.577	0.471	0.0230712
Ifitm3	5.74384e-17	0.940446	0.929	0.933	1.43981e-12
Gadd45b	8.51968e-16	0.948192	0.856	0.789	2.13563e-11
Krtdap	1.98323e-10	0.950633	0.39	0.135	4.97137e-06
Nupr1	2.90747e-08	0.976522	0.775	0.696	0.000728816
Pmepa1	1.15882e-23	0.983979	0.944	0.919	2.90481e-19
Lgals3	9.78903e-21	0.986094	0.959	0.956	2.45382e-16
Naaladl2	2.31281e-08	0.992839	0.585	0.427	0.000579753
Bgn	1.03599e-21	0.995824	0.959	0.984	2.5969e-17
Socs3	6.29132e-08	1.00352	0.587	0.468	0.00157705
Atf3	7.01927e-10	1.01568	0.61	0.432	1.75952e-05
Mitf	3.80105e-07	1.03246	0.473	0.298	0.00952808
Nav2	9.34536e-12	1.03585	0.724	0.566	2.3426e-07
Maf	1.28559e-09	1.06782	0.478	0.227	3.2226e-05
Corin	3.72724e-08	1.08076	0.253	0.098	0.000934307
Neat1	4.47826e-11	1.10964	0.846	0.794	1.12257e-06
Mafb	5.57924e-07	1.15789	0.671	0.545	0.0139855
Cilp	2.21467e-08	1.18039	0.557	0.324	0.000555151
Smoc2	3.36197e-11	1.22128	0.618	0.347	8.42744e-07
Sprr1a	5.77213e-18	1.27409	0.451	0.087	1.4469e-13
Sema3d	3.00928e-07	1.3003	0.38	0.23	0.00754336
Rnase4	4.21177e-14	1.30714	0.83	0.816	1.05577e-09
Slc6a6	1.38143e-15	1.34515	0.749	0.586	3.46284e-11
Serping1	4.44256e-27	1.36225	0.846	0.62	1.11362e-22
Apod	3.1734e-16	1.36242	0.757	0.612	7.95477e-12
Zfp36	5.66696e-09	1.36424	0.567	0.391	0.000142054
Lgals7	9.07663e-25	1.38274	0.699	0.269	2.27524e-20
Plxdc2	6.76174e-21	1.39031	0.709	0.422	1.69497e-16
Igfbp7	2.49592e-31	1.44273	0.975	0.917	6.25653e-27
Cst3	2.45384e-26	1.45353	0.954	0.974	6.15105e-22
Hspb1	7.78864e-15	1.58491	0.772	0.542	1.95238e-10
Fos	4.69619e-11	1.59357	0.714	0.473	1.17719e-06
Ctsb	4.01716e-20	1.61463	0.846	0.816	1.00698e-15
Itgbl1	4.74609e-16	1.66621	0.759	0.511	1.1897e-11
Ccn2	2.0928e-10	1.68957	0.451	0.213	5.24602e-06
Cst6	6.48865e-36	1.74726	0.696	0.077	1.62651e-31
Mmp11	6.50928e-09	1.77014	0.547	0.324	0.000163168
Jun	5.90644e-33	1.97228	0.944	0.781	1.48057e-28
Hspa1b	2.47641e-27	1.97785	0.808	0.333	6.2076e-23
Mgp	1.03216e-07	2.01909	0.284	0.096	0.00258731
Cebpb	2.42337e-37	2.08195	0.846	0.423	6.07466e-33
Hspa1a	1.23288e-29	2.12356	0.858	0.394	3.09047e-25
Ednrb	2.02148e-22	2.52189	0.595	0.263	5.06725e-18
Chchd10	2.52437e-19	2.53308	0.519	0.137	6.32783e-15

## Sheet: Table S4-4
Table S4-4. Differentially expressed genes identified in fibroblast 4 cells in mouse skin samples from the control and frostbite groups. The DEGs were defined as those with Benjamini–Hochberg (BH) adjusted p-value < 0.05 and a fold change of log2FC > 0.25 (significantly upregulated) or < -0.25 (significantly downregulated).
Gene	p_val	avg_log2FC	pct.1	pct.2	p_val_adj
Rps27	1.50192e-07	0.460812	1	0.974	0.00376486
Stx6	1.14967e-06	0.620986	0.621	0.205	0.0288187
Senp5	1.13986e-06	0.624723	0.48	0.077	0.0285728
Nifk	8.47745e-07	0.656444	0.614	0.308	0.0212504
Ddx10	1.88348e-07	0.693101	0.481	0.128	0.00472133
Nid1	8.74392e-08	0.698346	0.998	0.949	0.00219184
Metap2	6.02199e-07	0.70328	0.889	0.667	0.0150953
Ddr2	3.16902e-07	0.703887	0.986	0.949	0.00794379
Fndc1	5.11795e-08	0.717705	0.958	0.641	0.00128292
Tomm70a	1.67875e-06	0.72158	0.578	0.256	0.0420812
Pitpna	9.06057e-07	0.72331	0.657	0.231	0.0227121
Esf1	1.11949e-06	0.725867	0.67	0.359	0.0280624
Nckap1	1.79969e-06	0.734215	0.893	0.744	0.0451129
Ahnak	5.22503e-08	0.744687	0.996	0.974	0.00130976
Sumo1	3.83535e-07	0.749525	0.775	0.436	0.00961407
Ube3a	1.63877e-08	0.749794	0.662	0.308	0.00041079
Itm2a	1.21414e-06	0.751928	0.772	0.538	0.0304349
Prrc2c	2.8405e-07	0.755592	0.968	0.821	0.00712029
Itm2b	1.06063e-08	0.759044	0.991	0.897	0.000265869
Larp4	1.82325e-06	0.761185	0.75	0.41	0.0457035
Senp6	4.7387e-07	0.766431	0.862	0.564	0.0118785
Vgll4	1.32314e-06	0.768842	0.485	0.077	0.0331671
Dnttip2	6.64183e-07	0.769069	0.674	0.359	0.0166491
Timp2	2.2779e-07	0.771586	1	0.974	0.00571001
Nsun2	4.12951e-07	0.772361	0.567	0.179	0.0103514
Eif3a	3.72666e-07	0.786325	0.936	0.769	0.00934163
Gnl2	4.04251e-07	0.788661	0.603	0.205	0.0101334
Wapl	7.69322e-07	0.788996	0.682	0.385	0.0192846
Cdv3	1.40464e-06	0.789722	0.92	0.769	0.0352101
Mphosph10	6.59878e-07	0.795573	0.663	0.308	0.0165412
Igfbp6	2.50335e-09	0.797251	0.999	0.974	6.27516e-05
Esd	7.68519e-08	0.800228	0.892	0.821	0.00192645
Reep3	5.99679e-07	0.801022	0.809	0.436	0.0150322
Bri3	4.39785e-07	0.804656	0.892	0.744	0.0110241
Cnbp	3.13543e-07	0.807389	0.86	0.513	0.00785958
Dhx15	1.71716e-07	0.813372	0.734	0.359	0.0043044
Zc3h15	1.77101e-07	0.813531	0.866	0.615	0.0044394
Ecm1	3.73995e-07	0.814448	0.966	0.821	0.00937493
Ybx3	2.4424e-07	0.820752	0.839	0.538	0.00612237
Psmd1	1.71608e-07	0.823682	0.826	0.513	0.00430171
Nop14	4.5936e-07	0.827387	0.687	0.333	0.0115148
Ddx24	1.03245e-08	0.83093	0.87	0.692	0.000258803
Dpt	4.00398e-09	0.831916	0.995	0.923	0.000100368
Btaf1	1.39203e-06	0.837683	0.757	0.462	0.034894
Bdp1	1.25158e-06	0.840404	0.725	0.385	0.0313732
Chic2	8.1297e-07	0.852003	0.785	0.385	0.0203787
Fn1	1.88793e-08	0.85247	0.999	0.974	0.000473247
Sfpq	2.78822e-08	0.864898	0.86	0.718	0.000698924
Ddx21	3.38133e-08	0.866276	0.901	0.667	0.000847598
Mtdh	4.59025e-08	0.867963	0.935	0.821	0.00115064
Gpc3	7.91728e-07	0.870091	0.937	0.692	0.0198462
Gnl3	7.28616e-09	0.870116	0.921	0.872	0.000182642
Hspa5	2.55548e-07	0.872007	0.989	0.949	0.00640582
Nop56	5.47738e-07	0.879806	0.784	0.615	0.0137301
Ube2k	3.10528e-08	0.88252	0.845	0.513	0.000778399
Gtpbp4	7.79906e-08	0.883984	0.827	0.538	0.00195499
Tra2b	6.20931e-09	0.890978	0.833	0.564	0.000155649
Nfe2l2	1.06718e-06	0.893331	0.932	0.846	0.026751
Rsl1d1	2.71035e-07	0.900279	0.753	0.41	0.00679404
Nop58	1.70091e-08	0.902452	0.872	0.795	0.000426367
Hnrnpu	1.42635e-09	0.905043	0.917	0.769	3.57543e-05
Eif3j1	8.47238e-08	0.905668	0.882	0.744	0.00212377
Ace	2.15649e-07	0.915502	0.946	0.667	0.00540566
Nolc1	8.67831e-07	0.915526	0.778	0.487	0.0217539
Etf1	1.37667e-08	0.923337	0.917	0.718	0.000345089
Spata5	1.62843e-07	0.929501	0.69	0.256	0.00408199
Tnfrsf12a	1.53927e-06	0.946422	0.82	0.564	0.0385848
Plpp3	8.47677e-09	0.950282	0.997	0.949	0.000212487
Hnrnpf	2.61195e-10	0.950665	0.876	0.59	6.54739e-06
Baz1a	2.38358e-07	0.967037	0.838	0.564	0.00597492
Lpl	1.72791e-08	0.97992	0.841	0.513	0.000433135
Ranbp2	4.80113e-08	0.982903	0.763	0.359	0.0012035
Med13	5.96784e-07	0.983836	0.809	0.436	0.0149596
Srrm2	5.15102e-09	1.00219	0.956	0.821	0.000129121
Srsf10	1.65501e-10	1.00773	0.673	0.231	4.14862e-06
Eif1a	2.18923e-09	1.03883	0.9	0.641	5.48774e-05
Ftl1	2.50327e-09	1.03964	0.999	0.923	6.27496e-05
Mdn1	2.69721e-09	1.04368	0.736	0.231	6.76108e-05
Cebpz	1.41002e-10	1.05135	0.763	0.41	3.53449e-06
1600020E01Rik	6.73661e-07	1.07326	0.62	0.256	0.0168867
Ddx5	2.52616e-12	1.08566	0.992	0.923	6.33232e-08
Serbp1	3.25769e-11	1.08787	0.949	0.744	8.16605e-07
Camk1d	2.59951e-08	1.09474	0.88	0.641	0.000651619
Dnaja2	4.37693e-10	1.09828	0.917	0.692	1.09717e-05
Map1b	4.43519e-07	1.10739	0.827	0.487	0.0111177
Metrnl	3.41287e-09	1.16635	0.943	0.744	8.55505e-05
Kcnq1ot1	1.08486e-07	1.20829	0.814	0.487	0.00271941
Pcolce2	1.33056e-11	1.22183	0.979	0.641	3.33531e-07
Ncl	1.9069e-12	1.29279	0.979	0.949	4.78003e-08
Procr	8.56338e-07	1.37003	0.914	0.692	0.0214658
Gsn	5.18005e-12	1.47029	1	0.974	1.29848e-07
Gm47283	4.08564e-09	1.47462	0.952	0.949	0.000102415
Wdr43	9.27796e-14	1.50528	0.84	0.359	2.32571e-09
Arhgap20	2.78355e-09	1.80829	0.834	0.487	6.97752e-05
Txnrd1	1.7323e-13	2.05599	0.945	0.744	4.34236e-09
2310050C09Rik	3.3729e-07	0.269337	0.128	0	0.00845486
Gm45924	5.20134e-07	0.279194	0.154	0.004	0.0130382
Cldn4	2.75563e-07	0.309778	0.205	0.018	0.00690753
Cnfn	1.58488e-10	0.326211	0.231	0.003	3.97282e-06
Afap1l2	6.09142e-07	0.33268	0.333	0.082	0.0152694
Perp	9.18054e-09	0.348275	0.359	0.074	0.000230129
Lor	2.85069e-08	0.354958	0.205	0.011	0.000714583
Dusp8	1.82612e-08	0.381718	0.282	0.046	0.000457752
Krt79	1.43049e-06	0.39189	0.205	0.033	0.0358581
Gldc	1.6989e-10	0.392845	0.256	0.016	4.25862e-06
Crct1	4.34858e-13	0.399786	0.308	0.014	1.09006e-08
Spink5	1.7748e-10	0.41594	0.256	0.012	4.4489e-06
Sprr1b	3.61294e-12	0.426481	0.333	0.021	9.05655e-08
Asprv1	2.08407e-07	0.427052	0.359	0.051	0.00522414
Rplp1	6.41742e-08	0.432439	1	0.999	0.00160866
Palld	2.63635e-07	0.446464	0.359	0.095	0.00660855
Ecscr	4.63667e-07	0.450168	0.436	0.132	0.0116227
Rpl10a	1.77061e-07	0.461091	0.974	0.997	0.00443838
Nme2	4.60235e-07	0.478992	0.949	0.988	0.0115367
Arid5a	1.76124e-06	0.486002	0.41	0.117	0.044149
Ddit3	3.15244e-07	0.521487	0.385	0.139	0.00790223
Klk7	2.27506e-11	0.530493	0.333	0.025	5.7029e-07
2310046K23Rik	1.27437e-11	0.582785	0.385	0.037	3.19446e-07
Gm32014	2.13187e-08	0.589447	0.154	0.011	0.000534395
Lman1	1.64897e-06	0.59948	0.897	0.628	0.0413346
Rrbp1	1.61389e-06	0.609079	0.974	0.982	0.0404553
Fabp5	1.61876e-08	0.609869	0.359	0.087	0.000405774
Krt17	7.78797e-07	0.666627	0.487	0.142	0.0195221
Dmkn	9.27536e-08	0.686925	0.538	0.179	0.00232505
Ccn2	8.29312e-07	0.713223	0.308	0.035	0.0207884
Il11ra1	1.85429e-06	0.721436	0.872	0.631	0.0464815
Ndufa4l2	4.3025e-10	0.775531	0.282	0.026	1.07851e-05
Serpinh1	7.25352e-07	0.805709	0.949	0.935	0.0181824
Tcim	4.70572e-12	0.808927	0.308	0.011	1.17958e-07
Cygb	1.75699e-06	0.813096	0.821	0.482	0.0440426
Jag1	1.31446e-06	0.838879	0.615	0.256	0.0329495
Tubb5	1.41964e-08	0.897845	0.769	0.357	0.000355862
Nfkbiz	2.61072e-07	0.91224	0.923	0.805	0.00654428
Rhoj	1.61951e-06	0.941778	0.897	0.842	0.0405962
Cyp7b1	6.22352e-11	0.994843	0.538	0.117	1.56005e-06
Lcn2	5.39927e-17	0.998119	0.385	0.017	1.35344e-12
Sprr1a	3.05443e-19	1.03616	0.692	0.085	7.65654e-15
Sned1	5.937e-11	1.0394	0.769	0.305	1.48823e-06
Maats1	2.04646e-10	1.03974	0.308	0.027	5.12986e-06
Adamts15	5.9375e-11	1.08369	0.513	0.107	1.48835e-06
Gm49257	4.34537e-08	1.08736	0.564	0.214	0.00108925
Ier2	4.56199e-08	1.09382	0.718	0.361	0.00114355
Tnfaip6	1.189e-09	1.1301	0.974	0.943	2.98046e-05
Gadd45b	4.60102e-09	1.14325	0.821	0.387	0.000115334
Klf6	1.10457e-11	1.21917	0.974	0.894	2.76882e-07
Hspb1	2.3534e-07	1.2285	0.744	0.368	0.00589926
Atf3	1.31936e-09	1.26187	0.897	0.661	3.30724e-05
4930578G10Rik	5.22582e-09	1.28872	0.641	0.229	0.000130996
Col5a3	2.03208e-09	1.32313	0.897	0.656	5.0938e-05
Lgals7	2.16743e-12	1.33407	0.769	0.245	5.4331e-08
mt-Atp6	4.30987e-08	1.34894	1	0.984	0.00108036
Serpina3n	3.98393e-08	1.35473	0.769	0.509	0.000998651
Chl1	4.64754e-13	1.35634	0.795	0.287	1.165e-08
Gem	7.21621e-15	1.374	0.846	0.344	1.80889e-10
mt-Cytb	9.81114e-07	1.38636	0.974	0.94	0.0245936
Hist1h2bc	6.96841e-07	1.38889	0.538	0.191	0.0174677
Klf2	2.4755e-07	1.39711	0.513	0.165	0.00620533
Hp	4.46392e-07	1.42778	0.282	0.036	0.0111897
Dnajb1	4.19605e-11	1.44874	0.821	0.532	1.05182e-06
Lbp	1.88841e-11	1.48584	0.974	0.89	4.73369e-07
Phlda1	7.10729e-08	1.49621	0.872	0.736	0.00178158
Cthrc1	5.44991e-10	1.50865	0.718	0.311	1.36613e-05
Bgn	2.04366e-07	1.53916	0.769	0.524	0.00512285
Tnfaip3	8.14929e-10	1.55841	0.846	0.478	2.04278e-05
Fxyd5	3.55782e-19	1.56262	0.897	0.305	8.9184e-15
Nfkbia	4.48031e-14	1.60055	1	0.982	1.12308e-09
Cd109	2.32903e-07	1.61993	0.564	0.208	0.00583819
Enc1	4.92349e-12	1.65139	0.744	0.269	1.23417e-07
Csf3	1.93836e-08	1.65636	0.308	0.039	0.000485888
Timp1	4.515e-07	1.70098	0.769	0.478	0.0113177
Junb	3.47545e-10	1.74974	0.897	0.752	8.7119e-06
Egr1	1.23964e-12	1.80568	0.923	0.599	3.1074e-08
Ndrg1	1.56979e-11	1.80707	0.923	0.701	3.93498e-07
Fos	5.29964e-12	1.8822	0.949	0.44	1.32846e-07
Dusp1	1.95884e-09	1.97717	0.846	0.531	4.91022e-05
Cst6	6.6978e-31	1.99639	0.795	0.069	1.67894e-26
Hsph1	2.56229e-12	2.05709	0.846	0.5	6.4229e-08
Cryab	1.52311e-07	2.12349	0.744	0.502	0.00381799
Prg4	1.97088e-13	2.15275	0.949	0.465	4.9404e-09
Hes1	4.9803e-23	2.29168	0.821	0.158	1.24841e-18
Hspa1b	2.3209e-22	2.29756	0.795	0.166	5.81781e-18
Nr4a1	1.14024e-14	2.31069	0.744	0.221	2.85823e-10
Serpinb2	6.12714e-09	2.32063	0.718	0.299	0.000153589
Cebpb	1.9256e-17	2.47766	0.897	0.473	4.82689e-13
Jun	1.20296e-18	2.50393	0.974	0.636	3.01545e-14
Hspa1a	4.31328e-21	2.66524	0.872	0.266	1.08121e-16
Zfp36	2.06096e-22	2.67564	0.949	0.322	5.16622e-18
Serpine1	7.62669e-13	2.79857	0.821	0.41	1.91178e-08
Saa3	1.17269e-20	3.85903	0.667	0.107	2.93958e-16

## Sheet: Table S4-5
Table S4-5. Differentially expressed genes identified in fibroblast 5 in mouse skin samples from the control and frostbite groups. The DEGs were defined as those with Benjamini–Hochberg (BH) adjusted p-value < 0.05 and a fold change of log2FC > 0.25 (significantly upregulated) or < -0.25 (significantly downregulated).
Gene	p_val	avg_log2FC	pct.1	pct.2	p_val_adj
Cyfip1	7.43604e-09	0.250204	0.621	0.341	0.000186399
Wdr12	8.38702e-10	0.250299	0.27	0.074	2.10237e-05
Grpel2	1.08893e-09	0.250472	0.229	0.051	2.72962e-05
Dnajc9	3.56166e-07	0.250528	0.227	0.046	0.00892801
Polr2b	4.9448e-10	0.250583	0.419	0.111	1.23951e-05
Tax1bp1	1.88971e-08	0.250586	0.872	0.797	0.000473693
Fnbp1l	4.70194e-10	0.250758	0.649	0.341	1.17864e-05
Adrm1	2.59674e-07	0.250998	0.548	0.253	0.00650925
Degs1	2.8719e-07	0.251038	0.581	0.3	0.00719898
Asns	2.07776e-09	0.251068	0.274	0.051	5.20832e-05
P3h4	2.54408e-10	0.251508	0.285	0.041	6.37725e-06
Egfl6	2.14886e-07	0.251774	0.124	0.005	0.00538656
Tor1b	7.56208e-08	0.251961	0.344	0.129	0.00189559
Commd2	8.05286e-09	0.252227	0.278	0.065	0.000201861
Msl1	3.25726e-10	0.252635	0.351	0.097	8.16497e-06
Eif1ad	2.06673e-09	0.252636	0.379	0.124	5.18068e-05
Arhgap1	2.85265e-10	0.252655	0.309	0.069	7.15074e-06
Nudcd3	8.68256e-08	0.252674	0.559	0.286	0.00217646
Pip4k2a	2.87604e-07	0.252739	0.315	0.101	0.00720937
Ube2k	2.4848e-08	0.253225	0.808	0.608	0.000622865
N4bp2	1.49989e-09	0.253531	0.462	0.189	3.75977e-05
Vbp1	7.56422e-07	0.254314	0.458	0.184	0.0189612
Psmc1	5.60771e-07	0.254609	0.437	0.147	0.0140569
Ebpl	3.11214e-08	0.254816	0.285	0.051	0.000780119
Supt6	1.87784e-06	0.255325	0.685	0.484	0.0470718
St3gal4	1.44299e-08	0.255331	0.361	0.106	0.000361715
Stam	3.35875e-08	0.255974	0.532	0.3	0.000841938
Bri3bp	1.14153e-08	0.256159	0.26	0.037	0.000286147
Crtam	3.59782e-09	0.256256	0.301	0.092	9.01865e-05
Tgs1	3.32705e-10	0.256297	0.548	0.235	8.33992e-06
Uba2	1.21051e-08	0.256626	0.369	0.138	0.000303439
Ubald2	1.91052e-06	0.257072	0.561	0.327	0.047891
Cmpk1	1.29734e-11	0.257108	0.551	0.23	3.25204e-07
Arf2	1.68259e-06	0.257132	0.476	0.212	0.0421775
Pno1	1.54383e-08	0.257407	0.338	0.078	0.000386991
Abcf2	1.84832e-09	0.257564	0.419	0.157	4.63319e-05
Eri1	9.66755e-07	0.257756	0.324	0.111	0.0242337
Stx12	1.33235e-06	0.257787	0.577	0.29	0.0333979
Taldo1	1.32399e-10	0.257824	0.452	0.134	3.31884e-06
Utp11	1.49211e-06	0.258065	0.47	0.203	0.0374027
Mob1a	7.9027e-08	0.258362	0.474	0.226	0.00198097
Ddx54	2.0787e-11	0.258815	0.499	0.221	5.21067e-07
Mfhas1	3.26918e-07	0.259289	0.334	0.106	0.00819485
Usp5	2.81577e-08	0.259378	0.25	0.046	0.00070583
Cnrip1	3.36195e-09	0.259383	0.355	0.111	8.4274e-05
Prrc2a	6.26294e-10	0.259472	0.6	0.286	1.56993e-05
Kdm5a	3.46763e-08	0.259569	0.66	0.382	0.000869232
Ociad1	7.06536e-09	0.259683	0.452	0.184	0.000177107
Med19	2.81527e-09	0.259712	0.287	0.074	7.05703e-05
Anapc10	5.00588e-10	0.260291	0.344	0.097	1.25482e-05
Bend7	1.27455e-10	0.260415	0.34	0.12	3.19493e-06
Prkacb	2.32639e-07	0.260566	0.416	0.171	0.00583155
Yars	3.55169e-09	0.260842	0.608	0.323	8.90303e-05
Bace2	7.88712e-10	0.261044	0.223	0.032	1.97706e-05
Canx	4.70137e-07	0.2611	0.784	0.502	0.0117849
C1qtnf2	1.07996e-08	0.26129	0.206	0.018	0.000270713
Actr2	3.66167e-07	0.2622	0.656	0.369	0.00917871
Rab3ip	9.17752e-09	0.262253	0.307	0.078	0.000230053
Yif1a	6.47365e-08	0.262513	0.214	0.046	0.00162275
Thoc3	4.11556e-10	0.263157	0.295	0.074	1.03165e-05
Commd1	2.63355e-08	0.26319	0.491	0.198	0.000660152
Enox1	4.90391e-08	0.263408	0.454	0.166	0.00122926
Flna	7.91892e-07	0.263663	0.682	0.415	0.0198504
Farp2	6.33546e-08	0.263923	0.388	0.138	0.00158811
Armcx3	2.25227e-07	0.263929	0.373	0.134	0.00564576
Lmbr1l	4.40453e-09	0.26396	0.6	0.313	0.000110408
Clstn1	1.61532e-07	0.264226	0.324	0.101	0.00404912
Parg	8.69338e-09	0.264319	0.371	0.129	0.000217917
Dohh	1.61722e-07	0.264956	0.326	0.115	0.00405389
Pgp	2.05705e-07	0.265112	0.445	0.198	0.0051564
Dnajc7	1.14763e-06	0.265164	0.584	0.29	0.0287677
Bcl7c	1.90359e-06	0.265412	0.52	0.29	0.0477173
Gtf2b	5.59871e-09	0.265802	0.408	0.152	0.000140343
Umps	1.28802e-08	0.265898	0.394	0.124	0.000322867
Tiprl	9.80624e-10	0.266032	0.452	0.157	2.45813e-05
Otulinl	2.94134e-07	0.266196	0.256	0.06	0.00737305
Gm14033	2.56467e-07	0.266254	0.13	0	0.00642886
Gbp3	1.04511e-09	0.2668	0.19	0.028	2.61977e-05
Mgat2	1.84242e-08	0.267016	0.435	0.161	0.000461841
Trim56	3.59362e-08	0.267034	0.394	0.152	0.000900812
Slc5a7	8.41969e-11	0.26705	0.204	0.005	2.11056e-06
Tafa5	1.6113e-07	0.267427	0.439	0.175	0.00403904
Hexa	1.87633e-07	0.267818	0.359	0.129	0.0047034
Prep	5.25723e-11	0.267895	0.414	0.134	1.31783e-06
Gbf1	5.46705e-08	0.267982	0.594	0.318	0.00137043
Rwdd4a	3.37683e-12	0.268223	0.412	0.101	8.46471e-08
Mthfd2	3.80557e-07	0.268359	0.476	0.258	0.00953942
Chmp2b	1.65449e-07	0.269051	0.526	0.267	0.0041473
Ccdc137	4.48103e-12	0.269087	0.371	0.092	1.12326e-07
Tap1	2.16837e-10	0.269309	0.278	0.032	5.43546e-06
Dtx3l	3.4698e-12	0.269425	0.241	0.018	8.69776e-08
Ufc1	9.12621e-08	0.270381	0.499	0.217	0.00228767
Fam126b	1.5905e-07	0.270479	0.342	0.097	0.00398692
Wbp11	4.81475e-08	0.270742	0.561	0.276	0.00120691
Dnmt1	3.51538e-07	0.270818	0.381	0.152	0.00881199
Slc16a1	2.32772e-09	0.271504	0.311	0.078	5.83488e-05
Larp7	1.77493e-09	0.271658	0.443	0.157	4.44921e-05
Cep126	9.38447e-08	0.272043	0.285	0.065	0.0023524
Golm1	3.40654e-11	0.272206	0.295	0.051	8.53917e-07
Fam89b	3.74173e-10	0.272223	0.336	0.078	9.37941e-06
Wdr74	5.90081e-11	0.27223	0.336	0.074	1.47916e-06
Mrps30	4.91441e-11	0.27224	0.291	0.051	1.23189e-06
Etfb	7.51166e-09	0.27268	0.367	0.111	0.000188295
Usp33	6.13431e-08	0.272752	0.548	0.29	0.00153769
Ccdc86	6.13471e-07	0.273096	0.398	0.161	0.0153779
Mycbp	3.2933e-09	0.273285	0.262	0.055	8.25532e-05
Rnf10	3.67513e-09	0.273401	0.689	0.406	9.21245e-05
Nxt1	7.14384e-10	0.273429	0.295	0.078	1.79075e-05
Sh3gl3	2.30781e-11	0.273549	0.315	0.055	5.78498e-07
Nek6	1.01043e-08	0.273608	0.289	0.083	0.000253285
Nradd	8.71096e-08	0.273645	0.398	0.166	0.00218358
Asf1a	3.23369e-08	0.274043	0.315	0.078	0.000810589
Pgm3	4.7898e-07	0.274084	0.297	0.083	0.0120066
Pcbp4	5.18707e-11	0.274148	0.41	0.106	1.30024e-06
Rhbdf1	3.70309e-07	0.274189	0.309	0.101	0.00928253
Kctd8	4.54399e-08	0.274192	0.15	0.009	0.00113904
Mob2	1.34275e-06	0.2742	0.439	0.184	0.0336588
Xbp1	6.46958e-07	0.274439	0.542	0.276	0.0162173
Eya3	8.23786e-08	0.274655	0.33	0.083	0.00206498
Ugp2	4.2614e-08	0.274815	0.41	0.124	0.0010682
Cd248	1.64022e-09	0.274922	0.309	0.065	4.11154e-05
Nexn	3.90888e-11	0.275191	0.268	0.032	9.79838e-07
Fras1	1.60321e-09	0.275752	0.196	0.014	4.01877e-05
Cetn2	2.42206e-11	0.275754	0.258	0.037	6.07138e-07
Pms2	7.75333e-10	0.275947	0.25	0.032	1.94353e-05
Kmt5a	1.50982e-07	0.27599	0.534	0.3	0.00378466
Ebp	4.62881e-09	0.276075	0.359	0.12	0.00011603
Map7d2	3.73627e-10	0.276529	0.21	0.023	9.3657e-06
Sri	3.81038e-08	0.276621	0.423	0.157	0.000955147
Jag1	1.55733e-07	0.27705	0.447	0.194	0.00390377
Cwc25	8.92913e-07	0.277194	0.522	0.249	0.0223826
Prr7	8.1353e-11	0.27757	0.338	0.074	2.03928e-06
Kifap3	4.41267e-09	0.277646	0.518	0.235	0.000110612
Ireb2	1.19065e-09	0.277922	0.39	0.115	2.98461e-05
Cttnbp2nl	1.2885e-07	0.277988	0.518	0.263	0.00322987
Pdss1	1.19223e-06	0.278318	0.264	0.065	0.0298857
Ero1l	1.56918e-08	0.278369	0.346	0.124	0.000393348
Epb41l3	3.17276e-10	0.278535	0.4	0.115	7.95316e-06
Cnep1r1	5.67733e-07	0.278727	0.412	0.157	0.0142314
Ank2	1.39087e-09	0.279119	0.406	0.129	3.4865e-05
Ephb6	1.4197e-11	0.279151	0.309	0.06	3.55877e-07
Nkapd1	1.2825e-09	0.279279	0.421	0.147	3.21486e-05
Zfp84	1.18121e-09	0.279386	0.332	0.083	2.96094e-05
Rian	1.0094e-08	0.27946	0.235	0.046	0.000253026
Pin1	1.12221e-08	0.2797	0.412	0.157	0.000281306
Spidr	1.65505e-06	0.279935	0.408	0.166	0.0414871
Cd200	4.54584e-13	0.280011	0.388	0.097	1.13951e-08
Mpnd	4.21479e-11	0.280195	0.326	0.041	1.05652e-06
Scube3	4.34975e-09	0.280614	0.561	0.23	0.000109035
Ctnnal1	1.8731e-11	0.280854	0.383	0.083	4.6953e-07
Surf6	3.2093e-15	0.280886	0.377	0.065	8.04475e-11
Edem3	6.13586e-07	0.280917	0.406	0.157	0.0153808
Msrb1	5.66298e-09	0.281188	0.41	0.138	0.000141954
Ikbip	8.54342e-09	0.281301	0.346	0.092	0.000214158
Polr2f	8.2078e-09	0.281684	0.396	0.152	0.000205745
Timm10	2.06311e-07	0.281951	0.392	0.124	0.00517159
Pdia4	6.49908e-07	0.28257	0.439	0.184	0.0162912
Capns1	1.50183e-06	0.28317	0.67	0.387	0.0376464
Pros1	6.09044e-09	0.283277	0.579	0.272	0.000152669
Syf2	1.73415e-06	0.283584	0.68	0.392	0.04347
Polr2c	6.34044e-07	0.284082	0.423	0.166	0.0158936
Npm3	4.56158e-07	0.284261	0.417	0.203	0.0114345
Mrpl48	4.23215e-08	0.284589	0.435	0.189	0.00106087
Sc5d	2.44716e-11	0.28465	0.371	0.088	6.13428e-07
Helz	7.4825e-07	0.285102	0.515	0.235	0.0187564
Dkc1	9.0987e-11	0.285267	0.317	0.065	2.28077e-06
Ppil4	1.3426e-08	0.28546	0.561	0.295	0.00033655
Nrp1	8.66636e-07	0.285771	0.14	0.009	0.021724
Lbr	3.18055e-07	0.285935	0.417	0.175	0.00797267
Asxl2	4.23815e-07	0.285975	0.47	0.212	0.0106238
Nol7	1.74512e-10	0.286037	0.553	0.244	4.3745e-06
Cct7	5.97954e-10	0.286337	0.631	0.327	1.49889e-05
Noc3l	2.99044e-09	0.286425	0.324	0.074	7.49614e-05
Tpbg	5.16128e-10	0.287238	0.703	0.369	1.29378e-05
Heatr1	3.74253e-12	0.287508	0.363	0.092	9.3814e-08
Gtf2h1	2.82908e-07	0.287523	0.439	0.184	0.00709167
Ap2m1	5.08787e-09	0.287988	0.445	0.171	0.000127538
Ebna1bp2	3.69917e-09	0.288252	0.466	0.194	9.27271e-05
Sec13	9.19481e-09	0.288312	0.483	0.194	0.000230486
Ramp2	1.04241e-13	0.28867	0.305	0.041	2.613e-09
Gcc2	3.34277e-08	0.288799	0.433	0.143	0.000837932
Ubfd1	9.74296e-10	0.289018	0.346	0.097	2.44227e-05
Trim35	3.50219e-08	0.289265	0.489	0.221	0.000877894
Cdc42ep5	1.25814e-10	0.289402	0.305	0.065	3.15379e-06
Sf3b2	7.73683e-07	0.289712	0.763	0.535	0.0193939
Clns1a	1.79893e-09	0.290042	0.289	0.078	4.50937e-05
Ckap4	8.50083e-10	0.290066	0.649	0.323	2.1309e-05
Vps29	1.34692e-06	0.290091	0.55	0.253	0.0337632
Ddah1	5.50352e-11	0.290288	0.282	0.065	1.37957e-06
Cpsf2	4.62987e-08	0.290436	0.406	0.171	0.00116057
Eid1	4.39312e-08	0.290595	0.565	0.295	0.00110122
Prss12	2.73147e-07	0.290698	0.416	0.171	0.00684698
Trappc2l	3.10931e-09	0.290942	0.41	0.157	7.7941e-05
Actr10	6.0979e-07	0.291069	0.538	0.267	0.0152856
Rtf2	1.35644e-07	0.291564	0.361	0.138	0.00340019
Rasa1	7.50557e-09	0.291639	0.606	0.29	0.000188142
Gpi1	3.73125e-08	0.29169	0.557	0.29	0.000935311
Tsen34	5.08359e-09	0.292347	0.483	0.18	0.00012743
Psmd2	6.93848e-11	0.292534	0.536	0.221	1.73927e-06
Tap2	2.36764e-11	0.292759	0.313	0.078	5.93497e-07
Tmem263	1.58941e-10	0.292819	0.39	0.111	3.98417e-06
Ube4b	1.56705e-10	0.292827	0.466	0.189	3.92813e-06
Fuca1	1.89536e-10	0.292908	0.431	0.152	4.7511e-06
Ndc1	2.1464e-09	0.293641	0.243	0.06	5.38039e-05
Clptm1	2.04217e-09	0.294039	0.41	0.166	5.1191e-05
Mgst3	6.27621e-10	0.295071	0.229	0.018	1.57326e-05
Manbal	1.62948e-11	0.295119	0.45	0.152	4.08463e-07
Dzip1l	2.9889e-10	0.295189	0.307	0.074	7.49228e-06
Bnip2	9.03628e-09	0.295812	0.583	0.276	0.000226512
Acan	8.86152e-09	0.295948	0.171	0.009	0.000222132
Snrpc	6.07016e-11	0.296348	0.429	0.129	1.52161e-06
Arf6	8.69027e-08	0.297636	0.511	0.267	0.00217839
Eif3b	9.80529e-10	0.29769	0.464	0.18	2.45789e-05
Hras	4.11393e-11	0.297819	0.419	0.12	1.03124e-06
Ralb	5.46522e-08	0.29782	0.4	0.12	0.00136997
Ubap2	1.64935e-08	0.298199	0.635	0.332	0.000413442
Glrx3	1.58895e-09	0.298548	0.627	0.29	3.98302e-05
Colgalt1	3.24691e-09	0.299034	0.371	0.106	8.13902e-05
Carhsp1	2.37046e-09	0.299578	0.315	0.097	5.94204e-05
Clasp2	1.83807e-07	0.29969	0.635	0.327	0.0046075
Pfdn6	2.91741e-11	0.300015	0.452	0.152	7.31307e-07
Col12a1	4.04901e-07	0.300238	0.482	0.221	0.0101497
Sh3glb1	2.87839e-07	0.300511	0.858	0.659	0.00721525
Orc6	9.40156e-07	0.300678	0.445	0.175	0.0235669
Sdc3	6.4871e-08	0.300721	0.241	0.041	0.00162612
4930453N24Rik	1.83221e-10	0.301101	0.414	0.157	4.59279e-06
Fmr1	1.21177e-06	0.301547	0.629	0.346	0.0303754
Hat1	5.32007e-10	0.301611	0.483	0.189	1.33358e-05
Lyar	5.78532e-09	0.302707	0.524	0.24	0.000145021
Wwp1	5.2392e-10	0.302902	0.495	0.175	1.31331e-05
Eif2ak4	1.85882e-08	0.303031	0.478	0.212	0.00046595
Timm8a1	1.47943e-11	0.303524	0.427	0.134	3.70848e-07
Rbis	1.30219e-07	0.303725	0.596	0.295	0.00326421
Akr1b8	1.0399e-06	0.303904	0.27	0.097	0.0260673
Frg1	4.81944e-10	0.303923	0.503	0.198	1.20809e-05
Grb2	3.48247e-07	0.303987	0.637	0.373	0.00872951
Ndufb6	4.9059e-10	0.304128	0.586	0.272	1.22976e-05
Usp36	1.78421e-08	0.304364	0.619	0.369	0.000447249
Dock5	9.45116e-07	0.30474	0.571	0.258	0.0236912
Blvra	8.90045e-11	0.304829	0.268	0.037	2.23108e-06
Kras	3.64674e-07	0.30518	0.742	0.475	0.00914129
Arhgap29	5.64265e-07	0.305363	0.307	0.083	0.0141444
Dynlrb1	9.15599e-07	0.305963	0.612	0.323	0.0229513
Gli1	4.38826e-08	0.306402	0.447	0.161	0.0011
mt-Atp6	2.24153e-07	0.306533	0.955	0.968	0.00561885
Lix1l	8.87616e-09	0.306535	0.584	0.327	0.000222499
Pgk1	2.74127e-08	0.307469	0.652	0.336	0.000687155
Capn2	3.00621e-11	0.307612	0.619	0.295	7.53567e-07
Dnajc19	7.85152e-08	0.307892	0.423	0.18	0.00196814
Srf	1.1475e-10	0.307965	0.293	0.055	2.87644e-06
Rhog	3.2221e-07	0.308001	0.398	0.157	0.00807684
Dis3	5.57992e-13	0.308019	0.342	0.06	1.39872e-08
Irf9	5.77125e-07	0.308114	0.289	0.074	0.0144668
Panx1	1.02417e-09	0.308152	0.212	0.014	2.56728e-05
Morc4	3.23791e-09	0.308504	0.402	0.138	8.11648e-05
Psmd9	9.09705e-07	0.308513	0.464	0.184	0.0228036
Dnajc3	3.7567e-10	0.308951	0.757	0.498	9.41691e-06
Cwc15	1.45885e-09	0.309161	0.614	0.332	3.65689e-05
Farsa	4.78208e-07	0.309679	0.435	0.184	0.0119872
Dpep1	1.27925e-08	0.309762	0.217	0.028	0.000320668
Gbp7	7.10099e-10	0.31069	0.274	0.069	1.78e-05
Ppid	1.88884e-08	0.310915	0.48	0.175	0.000473475
Psip1	8.40402e-10	0.312729	0.575	0.249	2.10663e-05
Rtp4	4.27917e-08	0.312758	0.272	0.055	0.00107266
Mrto4	9.23015e-09	0.312949	0.361	0.115	0.000231372
N4bp1	3.17241e-07	0.313554	0.456	0.221	0.00795228
Vat1	1.13875e-08	0.313885	0.559	0.267	0.00028545
Eif2b5	1.04178e-09	0.314019	0.334	0.074	2.61142e-05
Tbcb	9.27244e-10	0.314129	0.431	0.147	2.32432e-05
Igsf3	1.80578e-07	0.314631	0.476	0.221	0.00452655
Safb	1.10229e-06	0.315062	0.627	0.35	0.0276311
Abcc1	2.43683e-11	0.315078	0.534	0.23	6.10841e-07
Tro	2.85816e-15	0.315339	0.293	0.023	7.16455e-11
Ednra	6.76555e-07	0.315348	0.35	0.12	0.0169592
Chpf	1.2018e-08	0.315654	0.297	0.055	0.000301254
Mrpl17	1.71625e-10	0.315828	0.419	0.157	4.30213e-06
Itsn2	7.23593e-08	0.315896	0.641	0.369	0.00181383
Cwf19l2	9.12314e-11	0.315979	0.495	0.189	2.2869e-06
Rsl24d1	1.72849e-10	0.316204	0.346	0.078	4.33281e-06
Psmg4	1.10352e-09	0.316285	0.421	0.175	2.7662e-05
Capn15	7.3868e-08	0.316376	0.503	0.217	0.00185165
Lsm4	2.77199e-08	0.316582	0.482	0.203	0.000694856
Tmem147	1.40074e-09	0.316976	0.404	0.138	3.51123e-05
Mydgf	8.52484e-10	0.31706	0.414	0.138	2.13692e-05
Vps4a	1.07926e-10	0.317081	0.431	0.157	2.70538e-06
Cops9	7.87634e-07	0.31785	0.59	0.336	0.0197436
Ap2s1	2.12265e-10	0.31789	0.52	0.207	5.32085e-06
Itm2a	3.17803e-08	0.318062	0.243	0.046	0.000796638
Col16a1	6.01234e-10	0.318075	0.517	0.189	1.50711e-05
Uqcrh	3.03907e-08	0.318139	0.866	0.682	0.000761803
Csnk1g1	2.68746e-07	0.318264	0.517	0.235	0.00673666
Rab35	1.57258e-08	0.318754	0.328	0.083	0.000394198
Mrpl41	1.72012e-09	0.319133	0.28	0.055	4.31182e-05
Ubxn6	1.21346e-10	0.319153	0.443	0.175	3.04179e-06
1810055G02Rik	2.49613e-09	0.319336	0.468	0.171	6.25705e-05
Mrps33	4.73111e-08	0.319386	0.441	0.194	0.00118595
Actl6a	6.31821e-11	0.319482	0.476	0.171	1.58379e-06
Zcchc17	1.73216e-08	0.321347	0.456	0.175	0.000434201
Copz2	3.75516e-13	0.321389	0.377	0.083	9.41307e-09
Pdcd11	1.44082e-08	0.321614	0.437	0.166	0.000361171
1500011B03Rik	3.44993e-08	0.321681	0.357	0.111	0.000864795
Tmc1	3.96177e-14	0.321859	0.233	0.005	9.93096e-10
Ugdh	1.76865e-08	0.321928	0.583	0.332	0.000443347
Hsd17b7	4.3303e-12	0.322341	0.381	0.092	1.08548e-07
Samd4	6.03423e-07	0.32257	0.899	0.733	0.015126
Rpl29	1.59568e-12	0.322571	0.396	0.12	3.9999e-08
Nom1	2.47568e-10	0.323011	0.406	0.138	6.20578e-06
Igsf10	1.64667e-09	0.323061	0.396	0.129	4.1277e-05
S100a13	2.07542e-07	0.32344	0.565	0.323	0.00520245
Iars	4.66542e-09	0.323765	0.478	0.175	0.000116948
G3bp1	8.55099e-07	0.323905	0.656	0.346	0.0214348
Uqcrc2	7.27399e-09	0.324144	0.503	0.217	0.000182337
Pdcl3	5.71441e-07	0.324358	0.468	0.23	0.0143243
Ppme1	1.29151e-09	0.324388	0.6	0.304	3.23742e-05
Med28	3.73884e-11	0.32443	0.456	0.166	9.37216e-07
Arl3	3.58937e-10	0.324783	0.45	0.18	8.99746e-06
Rraga	1.43219e-07	0.325159	0.468	0.175	0.00359006
Mtss2	1.75607e-07	0.325195	0.402	0.152	0.00440194
Mrpl18	4.79524e-11	0.325221	0.392	0.101	1.20202e-06
Max	4.62029e-09	0.325445	0.478	0.189	0.000115817
Usp13	2.5091e-07	0.325476	0.233	0.032	0.00628957
Swap70	1.94676e-06	0.325706	0.433	0.184	0.0487994
Pcbp2	1.44065e-07	0.326083	0.866	0.71	0.00361128
Ube2w	2.60069e-07	0.326395	0.503	0.253	0.00651916
Tbc1d20	1.29166e-07	0.326593	0.33	0.101	0.00323779
Pkn2	5.72093e-07	0.326664	0.817	0.567	0.0143407
Arpc5l	1.68077e-12	0.326965	0.439	0.161	4.2132e-08
Snf8	1.45608e-09	0.327044	0.414	0.143	3.64996e-05
Fndc4	5.89032e-12	0.3271	0.377	0.088	1.47653e-07
Eif4h	1.66168e-07	0.327314	0.674	0.359	0.00416532
Rps27a	1.62508e-08	0.327568	0.975	0.945	0.000407358
Timm8b	1.06493e-09	0.327796	0.528	0.263	2.66946e-05
Rtf1	7.80854e-07	0.328969	0.806	0.548	0.0195737
Thumpd1	9.61223e-10	0.32899	0.373	0.088	2.4095e-05
mt-Nd2	8.46839e-08	0.329317	0.872	0.691	0.00212277
Il15ra	2.17609e-10	0.329646	0.351	0.092	5.45481e-06
Nob1	6.62028e-10	0.329815	0.518	0.194	1.6595e-05
Sae1	4.30828e-11	0.329919	0.468	0.161	1.07996e-06
Hs6st3	9.33509e-09	0.330284	0.243	0.041	0.000234003
Tmcc1	1.6883e-07	0.330334	0.715	0.488	0.00423207
Dtymk	1.80028e-11	0.330336	0.322	0.055	4.51277e-07
Wdr44	1.62983e-08	0.330646	0.406	0.138	0.000408548
Mrpl16	5.04589e-14	0.331242	0.338	0.069	1.26485e-09
Vwa5a	6.92859e-11	0.331332	0.289	0.069	1.73679e-06
Pes1	1.64419e-10	0.33164	0.371	0.078	4.1215e-06
Hspa14	6.82317e-11	0.331842	0.404	0.124	1.71036e-06
Basp1	1.07919e-12	0.332034	0.456	0.134	2.7052e-08
Blmh	3.21671e-08	0.332399	0.522	0.212	0.000806332
Gna11	6.7571e-10	0.33267	0.423	0.157	1.6938e-05
Khdrbs3	1.30461e-10	0.332701	0.282	0.041	3.27026e-06
Pfdn4	5.39717e-11	0.332846	0.456	0.147	1.35291e-06
Rbmxl1	8.81796e-10	0.333128	0.495	0.194	2.2104e-05
Fam222b	5.66434e-10	0.333136	0.501	0.194	1.41988e-05
Atad1	7.58249e-11	0.33315	0.4	0.129	1.9007e-06
Map2k2	2.30382e-08	0.334378	0.668	0.382	0.000577499
Sys1	7.83674e-10	0.334421	0.59	0.323	1.96444e-05
Polr2j	2.56243e-08	0.334661	0.458	0.184	0.000642323
Armh4	2.15999e-12	0.335482	0.462	0.143	5.41446e-08
Ndufab1	9.93164e-09	0.335568	0.478	0.217	0.000248956
Anxa6	5.83849e-07	0.335598	0.612	0.332	0.0146354
Sugt1	2.33569e-08	0.335599	0.625	0.341	0.000585487
Kctd20	7.50977e-13	0.335967	0.452	0.152	1.88247e-08
Cyba	3.47121e-07	0.336122	0.487	0.212	0.00870128
Ctr9	5.71979e-07	0.336366	0.555	0.286	0.0143378
Podxl2	5.95612e-13	0.336394	0.332	0.051	1.49302e-08
Pole3	1.92407e-12	0.33712	0.33	0.083	4.82307e-08
Gbp2	2.62754e-09	0.337123	0.394	0.157	6.58645e-05
Smarcd1	5.88635e-11	0.337336	0.485	0.203	1.47553e-06
Srm	8.83186e-10	0.337599	0.367	0.097	2.21388e-05
Fam92a	7.02216e-11	0.337687	0.437	0.129	1.76024e-06
Cfap36	2.32892e-08	0.337971	0.369	0.092	0.000583791
Zc3h13	3.81438e-08	0.338087	0.713	0.484	0.000956151
Uba1	4.25821e-09	0.338131	0.551	0.212	0.000106741
Gnl1	2.70951e-10	0.338263	0.394	0.129	6.79192e-06
Mia2	4.95487e-10	0.338399	0.652	0.355	1.24204e-05
Maged2	1.61007e-10	0.338478	0.367	0.078	4.03597e-06
Zfp948	3.42767e-12	0.338552	0.586	0.313	8.59213e-08
Rad21	5.18174e-07	0.338656	0.55	0.272	0.0129891
Hdlbp	5.46247e-08	0.338712	0.835	0.654	0.00136928
Itm2b	5.32407e-08	0.338844	0.868	0.705	0.00133459
Prkcsh	7.45351e-10	0.339102	0.487	0.175	1.86837e-05
Tgfbi	8.99137e-11	0.339547	0.204	0.018	2.25387e-06
Zfp385b	5.06246e-11	0.339788	0.309	0.065	1.26901e-06
Hmgcr	1.34514e-08	0.339814	0.394	0.12	0.000337186
Maf1	1.03515e-10	0.339918	0.367	0.12	2.59482e-06
Hcfc1r1	1.07964e-09	0.340233	0.456	0.198	2.70634e-05
Rtca	3.43113e-07	0.340997	0.305	0.088	0.00860081
Aamdc	2.60235e-12	0.341167	0.384	0.088	6.52331e-08
Tm9sf2	2.26047e-09	0.341498	0.555	0.221	5.66632e-05
Dcp2	1.04117e-09	0.341511	0.45	0.134	2.6099e-05
Mgat1	2.24855e-10	0.341986	0.367	0.101	5.63644e-06
Mrpl30	4.16573e-07	0.342542	0.505	0.221	0.0104422
Rab18	9.8663e-08	0.34315	0.629	0.346	0.00247319
Aqr	6.2534e-07	0.343154	0.414	0.129	0.0156754
Acap2	6.61795e-08	0.343469	0.792	0.544	0.00165892
Ctnna1	2.90195e-07	0.344094	0.808	0.613	0.00727432
Gar1	1.45485e-12	0.344559	0.443	0.124	3.64688e-08
P3h1	3.73909e-09	0.344684	0.313	0.074	9.37277e-05
Apex2	8.96182e-10	0.344786	0.309	0.078	2.24646e-05
Ccdc50	1.08613e-08	0.344866	0.691	0.406	0.000272261
Abcb7	2.70053e-09	0.344873	0.491	0.221	6.76942e-05
Atp1a1	3.03672e-07	0.344915	0.728	0.484	0.00761215
Eif3m	2.5097e-09	0.345054	0.515	0.24	6.29107e-05
Rab1a	1.04577e-07	0.345187	0.769	0.53	0.00262142
Fdps	1.16896e-09	0.345707	0.371	0.097	2.93023e-05
Zxdc	7.32599e-10	0.345808	0.373	0.115	1.83641e-05
Csnk2b	6.91484e-08	0.347067	0.612	0.332	0.00173334
Atox1	5.57762e-09	0.3476	0.72	0.406	0.000139814
Atp5c1	3.44379e-07	0.347661	0.68	0.382	0.00863256
Slc41a1	2.42485e-10	0.347973	0.497	0.161	6.07837e-06
Ckap5	9.19731e-12	0.348368	0.6	0.249	2.30549e-07
Phax	1.9611e-07	0.348909	0.571	0.3	0.0049159
Rack1	1.40391e-08	0.349087	0.95	0.871	0.000351918
Med14	1.23706e-12	0.350038	0.476	0.18	3.10093e-08
Kdm5b	6.87243e-10	0.350772	0.765	0.53	1.72271e-05
Magoh	7.15076e-08	0.351309	0.649	0.392	0.00179248
Npc1	7.74977e-09	0.351317	0.402	0.152	0.000194263
H13	2.51808e-09	0.351378	0.546	0.212	6.31207e-05
Tbc1d8b	4.67191e-09	0.351805	0.396	0.12	0.000117111
Ankrd17	1.02491e-06	0.351909	0.808	0.585	0.0256914
Eif3l	6.61636e-08	0.352027	0.435	0.134	0.00165852
Ghitm	1.82117e-06	0.352161	0.598	0.332	0.0456514
Ywhaq	2.66442e-07	0.352373	0.697	0.461	0.0066789
Mpc1	3.36246e-11	0.352433	0.55	0.253	8.42867e-07
D1Ertd622e	3.40654e-11	0.3534	0.322	0.051	8.53917e-07
Atp6v1d	2.81191e-10	0.353519	0.47	0.189	7.0486e-06
Banf1	1.29478e-08	0.353783	0.517	0.235	0.000324563
Ostf1	4.94847e-08	0.354509	0.447	0.166	0.00124043
Cgnl1	5.01389e-07	0.354526	0.493	0.24	0.0125683
Cfap20	9.38894e-12	0.355434	0.497	0.18	2.35352e-07
E2f5	6.75438e-11	0.355809	0.487	0.194	1.69312e-06
Sf3b6	1.45682e-07	0.356114	0.647	0.35	0.00365182
Naa20	1.83363e-10	0.356204	0.538	0.23	4.59636e-06
Crybg3	7.2013e-07	0.356253	0.528	0.263	0.0180515
Tcp1	8.95582e-08	0.357111	0.767	0.544	0.00224496
Crnkl1	4.08471e-09	0.357574	0.423	0.161	0.000102391
Creb3l2	2.17452e-09	0.357594	0.493	0.217	5.45088e-05
Slc39a6	2.90559e-07	0.35764	0.551	0.276	0.00728344
Rit1	1.65112e-12	0.357849	0.515	0.198	4.13886e-08
Fkbp10	5.26911e-11	0.358076	0.328	0.078	1.32081e-06
Cox4i2	6.18871e-10	0.358172	0.278	0.041	1.55132e-05
Emd	4.9918e-10	0.358838	0.47	0.175	1.2513e-05
Parp1	2.09948e-17	0.359158	0.34	0.018	5.26277e-13
Sdhd	4.50435e-10	0.359385	0.417	0.12	1.12911e-05
Kcnj3	2.31905e-10	0.359419	0.231	0.009	5.81317e-06
Nab2	8.31592e-08	0.359754	0.487	0.217	0.00208455
Rnf187	1.26146e-09	0.360103	0.379	0.106	3.16211e-05
Ola1	8.62888e-13	0.360548	0.487	0.147	2.163e-08
Cltc	8.18976e-11	0.3606	0.821	0.544	2.05293e-06
Kdelr3	6.4206e-10	0.3618	0.381	0.101	1.60945e-05
Slc35e4	1.29116e-10	0.362766	0.439	0.134	3.23656e-06
Nsd2	3.42383e-09	0.363168	0.482	0.18	8.58251e-05
Rnf24	1.71558e-06	0.363173	0.649	0.401	0.0430045
Cfdp1	1.76063e-08	0.363221	0.656	0.373	0.000441338
Abce1	1.58742e-10	0.363298	0.579	0.253	3.97919e-06
Nap1l4	1.14448e-07	0.363702	0.594	0.3	0.00286887
Spcs2	2.83869e-08	0.364082	0.584	0.29	0.000711574
Zfp664	3.07867e-11	0.364165	0.524	0.198	7.71731e-07
Mtpn	3.70551e-09	0.364346	0.639	0.364	9.2886e-05
Csnk2a1	1.09671e-10	0.364375	0.738	0.447	2.74914e-06
Sec24d	3.97854e-08	0.364388	0.579	0.267	0.000997301
Yif1b	1.92841e-12	0.364553	0.35	0.069	4.83393e-08
Mlec	2.5916e-10	0.364562	0.412	0.111	6.49637e-06
Stmn1	2.31316e-12	0.364806	0.315	0.065	5.79839e-08
Creb3l1	1.53846e-06	0.365654	0.365	0.147	0.0385646
Rpl12	1.0506e-08	0.365715	0.946	0.876	0.000263353
Rbm27	2.89496e-10	0.366083	0.753	0.442	7.25679e-06
Edf1	1.14037e-08	0.366541	0.598	0.313	0.000285857
Suclg1	1.61655e-16	0.367057	0.394	0.074	4.0522e-12
Ctnnbip1	2.02495e-07	0.367906	0.406	0.152	0.00507595
Cyth2	9.88811e-09	0.368078	0.623	0.323	0.000247865
Cramp1l	2.14584e-09	0.369267	0.491	0.226	5.37898e-05
Lsm2	1.83995e-12	0.369299	0.379	0.101	4.6122e-08
Cox6b2	2.21897e-07	0.369403	0.439	0.152	0.0055623
Ndufaf4	7.8099e-09	0.369614	0.388	0.129	0.000195771
Mrpl35	6.31537e-13	0.369623	0.425	0.097	1.58307e-08
Vasp	2.50259e-09	0.369741	0.559	0.327	6.27324e-05
Snrpb2	1.47758e-07	0.369858	0.565	0.295	0.00370385
Ndn	1.45004e-13	0.370679	0.338	0.032	3.63482e-09
Asph	8.1885e-11	0.371589	0.483	0.147	2.05261e-06
Riok1	8.51111e-09	0.371621	0.623	0.318	0.000213348
Acin1	6.87729e-07	0.372601	0.794	0.608	0.0172393
Imp3	4.80633e-10	0.372931	0.629	0.341	1.2048e-05
Pcyt1a	3.73107e-11	0.372952	0.577	0.253	9.35267e-07
Adar	1.84192e-09	0.373183	0.348	0.101	4.61715e-05
Ndufa9	1.03036e-13	0.373385	0.317	0.046	2.58279e-09
Aimp2	4.71057e-15	0.373411	0.311	0.041	1.1808e-10
Eif4a3	1.57744e-10	0.37359	0.542	0.24	3.95418e-06
M6pr	3.70678e-11	0.373603	0.561	0.212	9.29179e-07
Rps25	1.05061e-07	0.373651	0.967	0.876	0.00263357
Srpx	4.86175e-14	0.373814	0.299	0.023	1.2187e-09
Nudc	2.25471e-07	0.373842	0.526	0.258	0.00565189
Thrap3	3.84976e-09	0.374266	0.79	0.498	9.65019e-05
Nip7	4.56198e-10	0.374306	0.396	0.124	1.14355e-05
Ywhaz	7.0878e-07	0.374813	0.878	0.705	0.017767
Pak1ip1	2.08486e-07	0.374917	0.664	0.378	0.00522611
Tpp2	4.69369e-08	0.374989	0.697	0.401	0.00117657
Ifi27	5.27023e-09	0.375136	0.561	0.23	0.000132109
Rtn4	5.87056e-07	0.375165	0.88	0.7	0.0147157
Wipi2	5.05119e-10	0.375474	0.656	0.387	1.26618e-05
Sin3b	1.84709e-08	0.375728	0.59	0.313	0.000463011
Dctn3	1.40141e-11	0.375957	0.524	0.212	3.51292e-07
Ethe1	1.06932e-12	0.376231	0.423	0.088	2.68046e-08
Nono	9.37353e-07	0.376424	0.581	0.286	0.0234966
Dnm3os	7.6536e-07	0.376455	0.412	0.157	0.0191853
Eml1	9.17701e-10	0.37726	0.293	0.074	2.3004e-05
Celf1	7.68298e-07	0.377598	0.643	0.364	0.0192589
Prkar2a	7.2133e-09	0.377793	0.584	0.304	0.000180816
Sdad1	1.24136e-10	0.377854	0.526	0.212	3.11173e-06
1810037I17Rik	4.50487e-09	0.378432	0.759	0.516	0.000112924
Myh10	1.32314e-10	0.378623	0.425	0.129	3.31671e-06
Svbp	8.70415e-13	0.378672	0.45	0.138	2.18187e-08
Cars	3.15971e-07	0.378827	0.402	0.161	0.00792046
Dnajb9	2.7344e-08	0.378841	0.649	0.304	0.000685431
Mrpl28	3.45482e-13	0.379309	0.377	0.065	8.66019e-09
Apex1	9.80383e-13	0.379627	0.346	0.069	2.45753e-08
Emp2	5.87183e-09	0.379765	0.55	0.24	0.000147189
Cct3	8.65659e-11	0.379775	0.717	0.392	2.16995e-06
Megf6	5.57307e-15	0.379934	0.293	0.014	1.397e-10
Zfp945	2.1347e-13	0.380342	0.342	0.078	5.35106e-09
Lactb	1.2399e-10	0.380394	0.425	0.129	3.10806e-06
Stam2	2.21687e-08	0.380884	0.555	0.272	0.000555703
Zyx	6.31425e-11	0.380948	0.487	0.194	1.58279e-06
Snapc3	2.41162e-10	0.381067	0.373	0.097	6.04522e-06
Emg1	9.38933e-12	0.381741	0.431	0.134	2.35362e-07
Ube2v1	7.64094e-09	0.381875	0.561	0.235	0.000191535
Idh2	6.61735e-13	0.382038	0.48	0.147	1.65877e-08
Dhx15	7.24355e-08	0.382339	0.753	0.493	0.00181574
Ndufv3	1.08089e-09	0.383119	0.509	0.18	2.70948e-05
Ak2	1.02677e-07	0.383238	0.606	0.295	0.00257381
Bag2	1.90315e-08	0.383395	0.307	0.069	0.000477063
Tet2	1.22183e-08	0.384069	0.553	0.286	0.000306277
Gsk3b	1.78918e-08	0.3843	0.812	0.562	0.000448494
Idh3a	4.35434e-11	0.384363	0.322	0.046	1.0915e-06
Wls	1.34679e-08	0.384471	0.703	0.392	0.000337601
Klhdc2	1.24112e-07	0.384635	0.619	0.327	0.00311112
Sec23b	5.14185e-10	0.385414	0.482	0.171	1.28891e-05
Csnk1g3	8.20314e-07	0.385458	0.602	0.318	0.0205628
Yrdc	6.81222e-10	0.385694	0.507	0.194	1.70762e-05
Ndufb5	8.99435e-10	0.385923	0.637	0.346	2.25461e-05
Rpl13	2.09814e-11	0.386106	0.986	0.968	5.25941e-07
Polr2k	3.81162e-10	0.386727	0.487	0.189	9.55458e-06
Srrt	4.61342e-09	0.387122	0.649	0.359	0.000115645
Flnc	1.95016e-13	0.387151	0.34	0.06	4.88848e-09
Il17d	1.86463e-11	0.387307	0.369	0.097	4.67406e-07
Ktn1	3.36118e-07	0.387518	0.73	0.488	0.00842548
Nkain4	1.64257e-16	0.387898	0.295	0.005	4.11744e-12
Nop53	6.54321e-09	0.388186	0.643	0.355	0.000164019
Arpc2	4.43935e-10	0.388426	0.847	0.654	1.11281e-05
Gpx7	1.36667e-10	0.388466	0.417	0.097	3.42584e-06
Metrnl	5.53125e-07	0.390057	0.565	0.313	0.0138652
Hsd17b10	6.62763e-14	0.390126	0.398	0.088	1.66135e-09
Agps	1.66905e-06	0.390248	0.573	0.276	0.0418381
Mrps26	4.56748e-12	0.390333	0.46	0.157	1.14493e-07
Rps5	5.94433e-08	0.390557	0.983	0.917	0.00149006
Med8	3.82131e-14	0.390858	0.464	0.111	9.57888e-10
Elp5	1.65054e-09	0.391052	0.46	0.175	4.1374e-05
Gng10	3.71579e-09	0.391055	0.551	0.258	9.31437e-05
Ankfy1	1.79562e-12	0.391132	0.369	0.092	4.50109e-08
Kif1a	7.12558e-11	0.391407	0.544	0.203	1.78617e-06
Tubb4a	3.95766e-09	0.391676	0.295	0.06	9.92066e-05
Fabp5	5.97284e-07	0.391953	0.658	0.419	0.0149721
Gemin7	1.10036e-14	0.39223	0.45	0.147	2.75828e-10
Smarca1	2.35874e-11	0.392579	0.287	0.041	5.91266e-07
Srrm2	3.55334e-07	0.392624	0.897	0.793	0.00890716
Api5	6.28823e-09	0.392947	0.604	0.29	0.000157627
Tomm6	1.68047e-11	0.393094	0.726	0.433	4.21244e-07
4930402H24Rik	3.97606e-11	0.393247	0.41	0.12	9.9668e-07
Psma4	1.3034e-11	0.39372	0.571	0.23	3.26723e-07
Oxct1	5.84751e-11	0.393748	0.575	0.244	1.46579e-06
Bag5	4.79331e-07	0.394068	0.505	0.244	0.0120154
Zfp207	6.54582e-10	0.394605	0.652	0.392	1.64084e-05
Eif3g	3.7326e-13	0.394645	0.577	0.235	9.35651e-09
Dek	5.68966e-09	0.394736	0.79	0.553	0.000142623
Sars	1.62304e-09	0.394839	0.511	0.207	4.06847e-05
C4b	1.46989e-06	0.394898	0.122	0	0.0368458
Npdc1	1.29808e-08	0.39564	0.466	0.203	0.000325389
Bach1	7.05238e-08	0.39575	0.645	0.378	0.00176782
Psmc2	1.10553e-06	0.397248	0.509	0.217	0.0277123
Smn1	2.93936e-10	0.398277	0.439	0.097	7.36808e-06
Acta2	3.6674e-09	0.39833	0.28	0.051	9.19306e-05
Atf4	1.40961e-06	0.398664	0.878	0.705	0.0353348
Tmem14c	2.08527e-07	0.39909	0.482	0.198	0.00522713
Sh3bgrl3	9.62707e-15	0.39951	0.557	0.18	2.41322e-10
Cox6b1	5.81373e-09	0.399755	0.753	0.521	0.000145733
Kif3a	6.4485e-12	0.400025	0.41	0.106	1.61645e-07
Fgfr1	7.16486e-07	0.400029	0.948	0.848	0.0179602
Rnf11	4.42465e-08	0.400396	0.724	0.461	0.00110913
Ube2i	3.60372e-09	0.401305	0.794	0.548	9.03344e-05
Eya2	1.35363e-08	0.401364	0.563	0.263	0.000339315
Rbm3	2.00463e-14	0.40308	0.501	0.152	5.02501e-10
Glo1	3.30755e-09	0.403159	0.501	0.184	8.29103e-05
Naxe	4.48052e-14	0.403415	0.429	0.092	1.12313e-09
Esd	6.87173e-08	0.403678	0.73	0.401	0.00172254
Mrps24	6.31016e-07	0.403759	0.509	0.212	0.0158177
Ptgfrn	3.53355e-11	0.404371	0.54	0.203	8.85754e-07
Rfc1	5.43594e-11	0.404656	0.383	0.106	1.36263e-06
Desi2	6.9314e-09	0.405219	0.703	0.438	0.000173749
Ccdc25	1.85597e-11	0.405356	0.493	0.175	4.65235e-07
Crtap	8.1119e-16	0.405382	0.416	0.092	2.03341e-11
Glis2	3.27348e-09	0.405523	0.447	0.157	8.20562e-05
Xrn2	7.23031e-09	0.405544	0.794	0.553	0.000181242
Nudt21	4.47641e-11	0.406033	0.526	0.175	1.1221e-06
Aamp	4.91221e-11	0.40645	0.635	0.295	1.23134e-06
Map3k3	6.92301e-08	0.406725	0.641	0.341	0.00173539
Irgm1	2.69921e-11	0.406916	0.28	0.046	6.76611e-07
Clcf1	1.51842e-08	0.408191	0.468	0.175	0.000380623
Sema6a	5.68565e-08	0.40865	0.336	0.101	0.00142522
Rex1bd	9.69796e-09	0.408949	0.511	0.217	0.000243099
Cdc37	4.76687e-10	0.409006	0.691	0.401	1.19491e-05
Zcrb1	1.24166e-07	0.409479	0.742	0.498	0.00311247
Ndufb7	5.50109e-12	0.409866	0.499	0.184	1.37896e-07
Med10	1.35123e-11	0.411226	0.497	0.166	3.38712e-07
Dnajc25	7.77631e-13	0.411492	0.456	0.129	1.94929e-08
Gna13	5.50451e-08	0.411704	0.621	0.373	0.00137982
Naf1	5.58229e-13	0.412794	0.425	0.101	1.39931e-08
Rpl10a	6.87821e-08	0.413003	0.957	0.829	0.00172416
Cul2	1.30564e-11	0.413843	0.462	0.134	3.27284e-07
Sf3a3	8.73402e-10	0.413984	0.454	0.147	2.18936e-05
Bmp7	9.13545e-07	0.41417	0.46	0.18	0.0228998
Aida	2.33086e-14	0.414182	0.483	0.157	5.84277e-10
Cops6	3.47848e-15	0.414711	0.41	0.092	8.7195e-11
Srsf6	7.80126e-11	0.415047	0.569	0.235	1.95554e-06
Sdhb	2.8472e-12	0.415733	0.546	0.24	7.13707e-08
U2af1	4.56698e-08	0.415888	0.757	0.516	0.00114481
Phf5a	6.53476e-10	0.416133	0.604	0.263	1.63807e-05
H2-Ab1	8.60019e-14	0.416424	0.518	0.157	2.15581e-09
Baz1b	3.30062e-09	0.416661	0.67	0.433	8.27366e-05
Riok2	3.20664e-07	0.416763	0.503	0.212	0.00803808
Skp1a	9.30085e-09	0.416932	0.685	0.392	0.000233144
Rpl26	3.16942e-10	0.41727	0.944	0.88	7.9448e-06
Psap	2.09284e-08	0.417348	0.757	0.479	0.000524613
Wbp4	8.62432e-08	0.417536	0.633	0.369	0.00216186
Snx6	5.08478e-08	0.417787	0.619	0.323	0.0012746
Rpl37	2.36562e-08	0.417926	0.988	0.908	0.00059299
Rars	3.56286e-09	0.418415	0.474	0.161	8.93102e-05
Adk	6.50721e-12	0.418814	0.501	0.18	1.63116e-07
Prrc2c	2.73373e-07	0.419237	0.909	0.793	0.00685263
Nop56	5.53978e-09	0.41935	0.641	0.369	0.000138866
Arl2bp	5.70631e-13	0.419488	0.404	0.092	1.4304e-08
Trim16	4.95949e-10	0.420103	0.546	0.198	1.2432e-05
Chd1	2.40545e-07	0.420317	0.804	0.53	0.00602973
Ndufs6	8.03108e-11	0.420888	0.495	0.161	2.01315e-06
Aplp1	2.4543e-14	0.421567	0.445	0.078	6.1522e-10
Ntng2	1.14244e-09	0.421658	0.456	0.235	2.86376e-05
Hdgf	1.31853e-08	0.421733	0.728	0.438	0.000330515
Eif3e	1.58844e-10	0.421918	0.796	0.507	3.98174e-06
Lsm7	3.93254e-11	0.422082	0.518	0.189	9.85769e-07
Hnrnpc	8.48319e-10	0.422249	0.837	0.604	2.12648e-05
Bcap31	9.25363e-08	0.422939	0.623	0.318	0.00231961
Gnl3	3.2752e-07	0.422971	0.79	0.562	0.00820993
Psmd6	7.50536e-17	0.423834	0.571	0.198	1.88137e-12
Eloa	5.4079e-11	0.4243	0.604	0.304	1.3556e-06
Sucla2	4.17891e-09	0.424484	0.452	0.157	0.000104753
Rpn2	9.12758e-11	0.424756	0.571	0.217	2.28801e-06
Rab2a	1.3394e-08	0.424831	0.833	0.581	0.000335747
Tubb4b	2.29925e-08	0.424928	0.664	0.35	0.000576353
Snrpa1	4.27371e-13	0.424931	0.483	0.143	1.07129e-08
Mak16	4.55115e-11	0.424953	0.528	0.23	1.14084e-06
Map2k4	3.35505e-09	0.425555	0.75	0.488	8.41011e-05
Clta	6.0238e-11	0.426519	0.827	0.59	1.50999e-06
Large1	7.48762e-07	0.42717	0.825	0.581	0.0187692
Rbbp4	6.77632e-09	0.427463	0.707	0.429	0.000169862
Psmb1	3.78795e-09	0.427575	0.769	0.525	9.49526e-05
Ndufs2	1.42559e-09	0.427666	0.505	0.171	3.57353e-05
C1d	7.58974e-12	0.427991	0.408	0.083	1.90252e-07
Ak6	7.58713e-11	0.428083	0.478	0.171	1.90187e-06
Fat4	1.98638e-13	0.428146	0.47	0.147	4.97926e-09
Rps12	1.38449e-09	0.428609	0.984	0.954	3.47051e-05
mt-Co2	5.58762e-09	0.42866	0.959	0.954	0.000140065
Eif3i	1.57236e-08	0.429358	0.637	0.359	0.000394144
Prpf38b	6.46042e-09	0.430016	0.792	0.525	0.000161943
Gdi2	1.29504e-06	0.43098	0.722	0.406	0.0324627
Bms1	4.79406e-12	0.431057	0.431	0.124	1.20173e-07
Rnf6	1.09419e-12	0.431091	0.464	0.138	2.7428e-08
Hnrnpdl	1.06596e-07	0.431145	0.798	0.594	0.00267205
Lman1	3.83073e-08	0.431367	0.61	0.29	0.000960248
Cyc1	1.40059e-10	0.431402	0.538	0.18	3.51085e-06
Cldnd1	1.70759e-07	0.431753	0.658	0.332	0.00428042
Lsamp	4.63607e-09	0.432323	0.46	0.171	0.000116212
Dennd5b	1.73984e-08	0.432713	0.709	0.41	0.000436126
Aldoa	8.94137e-09	0.432729	0.709	0.424	0.000224133
Ndufa8	9.8499e-13	0.433167	0.466	0.115	2.46908e-08
Atp6ap1	6.24205e-09	0.433518	0.513	0.221	0.000156469
Vgll4	2.22974e-11	0.433916	0.639	0.327	5.5893e-07
Eif3c	2.57147e-08	0.434277	0.847	0.65	0.000644589
Pcbp3	2.54297e-09	0.434997	0.507	0.23	6.37446e-05
Cnih1	7.86863e-14	0.435313	0.493	0.161	1.97243e-09
Lsm6	2.63713e-12	0.435487	0.495	0.161	6.61049e-08
Plod3	1.42115e-12	0.435842	0.437	0.129	3.5624e-08
Smap2	1.10118e-11	0.43623	0.4	0.106	2.76034e-07
Eprs	1.57627e-07	0.436322	0.798	0.544	0.00395123
Psme1	7.56888e-10	0.436427	0.559	0.244	1.89729e-05
Vcp	9.15564e-09	0.437701	0.75	0.47	0.000229504
Rps13	1.41095e-09	0.438842	0.967	0.876	3.53683e-05
Pdlim1	6.53046e-12	0.439192	0.482	0.161	1.63699e-07
Snrpa	1.54437e-10	0.439533	0.41	0.106	3.87127e-06
Il11ra1	1.41515e-11	0.439652	0.499	0.161	3.54736e-07
Ctps	2.82992e-12	0.439949	0.474	0.18	7.09375e-08
Selenos	1.54311e-08	0.440031	0.744	0.488	0.000386811
Stard13	7.35782e-08	0.440552	0.392	0.157	0.00184438
Jtb	3.01683e-14	0.441207	0.544	0.203	7.56228e-10
Tomm70a	2.53377e-13	0.44152	0.497	0.175	6.35141e-09
Tmem158	1.86076e-13	0.441523	0.414	0.097	4.66436e-09
Chd4	1.05483e-06	0.441846	0.872	0.714	0.0264415
Tmem47	1.77306e-08	0.442002	0.522	0.212	0.000444452
Dock10	6.85414e-09	0.442042	0.324	0.088	0.000171813
Pgls	7.75723e-11	0.44247	0.575	0.249	1.9445e-06
Psmc6	8.58719e-08	0.442868	0.682	0.387	0.00215255
Selenow	6.99716e-07	0.442899	0.767	0.553	0.0175398
Itgav	1.25584e-10	0.443541	0.631	0.318	3.14801e-06
Rcn1	6.10152e-12	0.443845	0.466	0.134	1.52947e-07
Adgrl1	4.72113e-13	0.443952	0.474	0.147	1.18344e-08
Psmc4	4.95446e-14	0.444477	0.534	0.203	1.24193e-09
Rps3	5.40529e-09	0.444832	0.967	0.903	0.000135494
Fam98b	1.60603e-16	0.444988	0.497	0.129	4.02583e-12
Rpl24	3.17221e-09	0.445295	0.977	0.899	7.95178e-05
Gnai3	4.67929e-07	0.445685	0.72	0.433	0.0117296
Pcgf5	2.29534e-10	0.445849	0.53	0.249	5.75373e-06
Gtpbp4	3.97063e-09	0.44595	0.678	0.406	9.95318e-05
Tbrg1	8.34003e-10	0.446397	0.621	0.35	2.0906e-05
Rrbp1	6.93545e-16	0.446969	0.909	0.774	1.73851e-11
Hnrnpm	1.74266e-13	0.447156	0.755	0.396	4.36834e-09
Pvt1	4.63804e-09	0.447261	0.472	0.203	0.000116262
Ranbp2	4.44439e-08	0.448501	0.751	0.465	0.00111408
Myof	9.21287e-07	0.448627	0.567	0.276	0.0230939
Trip6	9.385e-09	0.448817	0.571	0.286	0.000235254
Gars	4.62072e-11	0.449533	0.53	0.212	1.15828e-06
Mrpl23	2.89719e-09	0.451088	0.544	0.244	7.26239e-05
Btbd11	2.13562e-09	0.451738	0.503	0.207	5.35337e-05
Mif	1.88167e-07	0.451818	0.753	0.447	0.00471678
Sec11a	8.20884e-12	0.451824	0.621	0.263	2.05771e-07
Dst	1.02444e-07	0.451841	0.917	0.76	0.00256797
Mrpl51	7.44025e-12	0.452298	0.417	0.115	1.86505e-07
Mrtfb	3.5839e-12	0.452463	0.437	0.147	8.98375e-08
Fscn1	1.26415e-07	0.452752	0.592	0.341	0.00316885
Mrpl12	3.34511e-13	0.45278	0.456	0.12	8.38519e-09
Nlgn1	1.75313e-11	0.452947	0.386	0.092	4.39456e-07
Etf1	3.17314e-08	0.453573	0.86	0.627	0.00079541
Ftl1	3.1347e-13	0.453622	0.983	0.908	7.85774e-09
Rnps1	1.68195e-09	0.453622	0.707	0.419	4.21613e-05
Copb1	2.60136e-11	0.45364	0.724	0.382	6.52084e-07
Prpf8	4.13132e-10	0.453722	0.534	0.221	1.0356e-05
Map4	1.37565e-09	0.45488	0.804	0.521	3.44834e-05
Rps21	4.82445e-08	0.455069	0.979	0.926	0.00120934
Ywhae	5.50457e-10	0.455166	0.862	0.664	1.37983e-05
Armcx2	3.84209e-17	0.455359	0.363	0.023	9.63097e-13
Fkbp7	5.58919e-14	0.455962	0.476	0.134	1.40104e-09
Rplp1	2.10128e-09	0.456155	0.994	0.959	5.26729e-05
mt-Nd1	3.99617e-09	0.456254	0.932	0.866	0.000100172
Mybbp1a	3.41848e-11	0.457925	0.526	0.207	8.56911e-07
Ptma	2.64063e-11	0.458113	0.981	0.959	6.61928e-07
Lrrfip2	2.50276e-11	0.458516	0.715	0.419	6.27367e-07
Mrpl3	1.53506e-14	0.458689	0.39	0.074	3.84793e-10
Hmgb2	4.50931e-11	0.459225	0.639	0.346	1.13035e-06
Tmem258	4.37958e-09	0.459329	0.633	0.332	0.000109783
Rtraf	3.71015e-10	0.460276	0.695	0.378	9.30023e-06
Arpc3	7.75723e-07	0.460467	0.724	0.461	0.0194451
Caprin1	4.93625e-08	0.460519	0.683	0.387	0.00123737
Mast2	2.38924e-10	0.462316	0.685	0.373	5.98911e-06
Ube2a	1.84383e-08	0.462369	0.59	0.309	0.000462194
Phb2	1.4112e-10	0.462847	0.553	0.249	3.53745e-06
Strap	5.43641e-11	0.462976	0.614	0.304	1.36275e-06
P4hb	3.4964e-09	0.463277	0.732	0.415	8.76443e-05
Rpl10	4.60024e-10	0.463499	0.983	0.894	1.15314e-05
Stxbp6	1.49032e-06	0.463636	0.596	0.309	0.0373579
Fkbp9	4.15946e-11	0.463947	0.429	0.106	1.04265e-06
mt-Nd3	2.19133e-11	0.46398	0.565	0.244	5.49302e-07
Anapc13	1.16186e-12	0.464392	0.495	0.189	2.91243e-08
Rps7	6.27583e-10	0.464447	0.951	0.862	1.57316e-05
Ubald1	9.11116e-13	0.464476	0.53	0.157	2.28389e-08
Arhgdia	4.02802e-09	0.464954	0.647	0.327	0.00010097
Smarcc1	1.41845e-11	0.465182	0.617	0.258	3.55562e-07
Csrp1	6.43953e-07	0.465732	0.713	0.465	0.016142
Rpl13a	1.619e-14	0.465832	0.971	0.917	4.05836e-10
Ift20	1.30896e-13	0.466	0.536	0.171	3.28117e-09
Appl1	8.40733e-10	0.46632	0.724	0.47	2.10747e-05
Aggf1	1.664e-11	0.466339	0.553	0.217	4.17114e-07
Vdac3	5.96767e-09	0.467029	0.528	0.212	0.000149592
Psmd14	3.69897e-09	0.467299	0.612	0.276	9.27221e-05
Gtf2h5	1.37022e-09	0.467748	0.658	0.3	3.43472e-05
Mlf2	4.22758e-12	0.467826	0.619	0.295	1.05973e-07
Pdk3	5.16473e-15	0.468125	0.398	0.06	1.29464e-10
Cdk4	7.92911e-11	0.468225	0.522	0.194	1.98759e-06
Rpl3	3.27534e-09	0.468265	0.938	0.806	8.21028e-05
Gmps	9.27218e-12	0.468941	0.583	0.24	2.32426e-07
Usp14	1.34786e-12	0.469336	0.569	0.24	3.37868e-08
Psmb2	1.31432e-07	0.469408	0.687	0.442	0.00329461
Eef2	5.04682e-11	0.470154	0.922	0.802	1.26509e-06
Utp3	1.58602e-10	0.470433	0.627	0.304	3.97567e-06
Eif3a	1.75885e-10	0.471113	0.899	0.7	4.40892e-06
Sf3b4	1.49475e-11	0.471383	0.483	0.194	3.74688e-07
Adgra2	8.05374e-10	0.471548	0.606	0.281	2.01883e-05
Rrp1	1.05537e-10	0.47195	0.641	0.332	2.64549e-06
Ttll5	8.71849e-15	0.472289	0.534	0.18	2.18546e-10
2023-03-05	6.94799e-12	0.473199	0.617	0.263	1.74165e-07
Zfp451	3.99763e-09	0.473457	0.55	0.217	0.000100209
Mtch1	5.80684e-09	0.473627	0.635	0.341	0.00014556
Cdc42bpa	8.49998e-11	0.474218	0.812	0.53	2.13069e-06
Ssr3	2.41303e-10	0.47453	0.726	0.429	6.04874e-06
Ndufs4	5.91606e-11	0.474553	0.621	0.295	1.48298e-06
Pfdn1	1.64134e-11	0.474696	0.54	0.189	4.11434e-07
Adamtsl1	1.37093e-10	0.475347	0.243	0.032	3.43651e-06
Tcerg1	1.00166e-09	0.476411	0.687	0.369	2.51086e-05
Bod1	1.94676e-12	0.476419	0.427	0.111	4.87995e-08
Supt16	1.84909e-09	0.476461	0.722	0.41	4.63512e-05
Bicd2	3.18443e-10	0.476598	0.588	0.235	7.98242e-06
Rps17	8.20341e-11	0.477775	0.948	0.853	2.05635e-06
Mdh1	3.06104e-14	0.478783	0.515	0.147	7.6731e-10
Ralgds	1.72989e-09	0.47885	0.633	0.355	4.33631e-05
Irf2	3.59418e-09	0.479099	0.72	0.447	9.00953e-05
Pqlc1	4.40418e-14	0.479468	0.474	0.12	1.104e-09
Idi1	7.21972e-13	0.479857	0.41	0.078	1.80977e-08
Ddx46	3.33455e-11	0.481137	0.691	0.369	8.3587e-07
Ppa1	1.5269e-12	0.481379	0.489	0.161	3.82748e-08
Txndc5	9.82521e-14	0.481459	0.439	0.106	2.46289e-09
Pnn	3.65702e-08	0.481493	0.713	0.438	0.000916706
Katnbl1	5.20618e-16	0.482221	0.536	0.166	1.30503e-11
Ogfr	1.72567e-11	0.482606	0.45	0.134	4.32573e-07
Cgrrf1	2.8593e-12	0.482901	0.462	0.134	7.1674e-08
Prmt1	6.3119e-13	0.483239	0.617	0.263	1.5822e-08
Vdac1	2.95798e-14	0.483667	0.683	0.313	7.41476e-10
Tmem167	3.19454e-09	0.483935	0.695	0.392	8.00775e-05
Nbdy	2.30703e-09	0.484925	0.542	0.244	5.78303e-05
Psmd1	6.21069e-11	0.485187	0.763	0.488	1.55683e-06
Cacna1g	5.82852e-13	0.48701	0.623	0.3	1.46103e-08
Rps9	1.39996e-12	0.487094	0.975	0.903	3.50929e-08
Wnt5a	6.90753e-13	0.4884	0.569	0.203	1.73151e-08
mt-Co3	5.87155e-14	0.488733	0.955	0.926	1.47182e-09
Llph	1.84581e-09	0.488764	0.693	0.424	4.6269e-05
Rpl15	5.38254e-10	0.488792	0.744	0.465	1.34924e-05
Tpd52l1	2.35941e-13	0.489251	0.608	0.258	5.91434e-09
Bri3	4.0112e-07	0.489358	0.788	0.521	0.0100549
Vps35	1.15332e-13	0.490839	0.581	0.184	2.89103e-09
Aprt	7.99232e-10	0.491082	0.619	0.295	2.00344e-05
Kif1b	6.47519e-09	0.49127	0.796	0.548	0.000162314
Bex3	4.53526e-10	0.491557	0.602	0.295	1.13685e-05
Hnrnpab	1.20801e-07	0.491821	0.823	0.604	0.00302811
Hnrnpr	7.09833e-11	0.49204	0.619	0.295	1.77934e-06
Rps11	2.27585e-09	0.492058	0.969	0.862	5.70487e-05
Emc10	1.12797e-12	0.492101	0.513	0.18	2.82747e-08
Sec61b	3.82969e-07	0.492784	0.773	0.516	0.0095999
Rps16	1.33798e-14	0.492957	0.983	0.945	3.35393e-10
Thoc7	4.42622e-09	0.492967	0.689	0.41	0.000110952
Mdn1	4.55765e-09	0.49313	0.606	0.304	0.000114247
Acat1	2.60062e-08	0.493775	0.505	0.175	0.000651898
Ppia	3.26517e-09	0.494307	0.967	0.829	8.1848e-05
Pak2	2.37071e-07	0.494526	0.763	0.53	0.00594266
BC005561	1.95804e-06	0.494866	0.658	0.369	0.0490823
Atp5l	6.72198e-09	0.496056	0.874	0.645	0.0001685
Slc39a7	1.42293e-12	0.496117	0.466	0.143	3.56686e-08
Tnik	4.61168e-12	0.496274	0.511	0.184	1.15601e-07
Snrpd2	1.19279e-10	0.498124	0.751	0.47	2.98996e-06
Gpx8	8.7563e-13	0.498657	0.602	0.249	2.19494e-08
Arl1	1.13686e-11	0.498869	0.569	0.217	2.84976e-07
Timp2	1.29817e-10	0.499749	0.831	0.548	3.25412e-06
Dhx9	4.27236e-17	0.500609	0.693	0.295	1.07095e-12
Psmb7	6.3475e-10	0.500852	0.625	0.318	1.59113e-05
Xrn1	2.34365e-10	0.501705	0.647	0.332	5.87483e-06
Rap1gds1	5.88247e-11	0.502241	0.565	0.253	1.47456e-06
Hint1	3.79112e-07	0.503954	0.804	0.585	0.00950321
Snrpd3	8.72938e-14	0.505406	0.563	0.203	2.18819e-09
Dbi	1.19636e-08	0.505492	0.68	0.369	0.000299893
Bud31	3.28943e-09	0.507475	0.594	0.258	8.24562e-05
Eif1b	8.55036e-11	0.507901	0.565	0.217	2.14332e-06
Atp8b1	3.41288e-10	0.508062	0.392	0.129	8.55506e-06
Emc6	1.92591e-10	0.508658	0.559	0.249	4.82768e-06
Zc3h15	1.44279e-11	0.508895	0.808	0.544	3.61665e-07
Ddx10	2.83359e-15	0.510133	0.478	0.143	7.10296e-11
Ncald	1.23988e-15	0.510195	0.478	0.101	3.108e-11
Pfn2	1.52143e-12	0.510301	0.429	0.074	3.81376e-08
Ftsj3	5.26831e-13	0.511043	0.472	0.138	1.32061e-08
Pdcd6	2.07719e-14	0.51132	0.658	0.332	5.20688e-10
Atp6v0c	8.55325e-08	0.51162	0.804	0.539	0.00214404
Ndufc1	1.18423e-12	0.511757	0.557	0.189	2.96852e-08
Rpl18	1.16963e-10	0.512359	0.975	0.862	2.9319e-06
Eif6	2.25264e-14	0.513144	0.674	0.35	5.64669e-10
Arpc1a	2.58654e-11	0.513304	0.583	0.249	6.48368e-07
Eif2ak2	1.41542e-16	0.513331	0.414	0.065	3.54802e-12
Sqle	8.43318e-12	0.513361	0.495	0.166	2.11394e-07
Bdp1	5.23763e-10	0.513681	0.722	0.41	1.31292e-05
Rpl4	7.08111e-15	0.513705	0.928	0.82	1.77502e-10
Polr2d	3.11591e-19	0.51404	0.454	0.074	7.81065e-15
Tpt1	1.41045e-21	0.514305	0.996	0.949	3.53557e-17
Tecr	5.77578e-13	0.51518	0.619	0.258	1.44782e-08
Pdap1	1.02281e-09	0.51532	0.722	0.378	2.56389e-05
Scaf11	6.9591e-10	0.516024	0.738	0.442	1.74444e-05
Snu13	1.33046e-08	0.516546	0.75	0.544	0.000333506
Sh3bgrl	1.01876e-12	0.516625	0.627	0.304	2.55372e-08
Arpp19	7.7657e-07	0.517381	0.709	0.447	0.0194663
Glrx5	5.36484e-08	0.517795	0.621	0.341	0.00134481
Rrs1	6.52983e-17	0.517975	0.417	0.065	1.63683e-12
Nifk	8.62109e-15	0.518471	0.474	0.12	2.16105e-10
Loxl2	1.27439e-09	0.518963	0.736	0.442	3.19453e-05
Srpr	9.15731e-13	0.519605	0.763	0.433	2.29546e-08
Smim10l1	2.18572e-12	0.519652	0.623	0.281	5.47896e-08
Rbm28	3.72327e-11	0.520403	0.621	0.281	9.33313e-07
Rpl19	5.28995e-12	0.520541	0.986	0.908	1.32603e-07
Psmb8	4.06914e-16	0.520626	0.412	0.065	1.02001e-11
Uqcrb	6.99464e-08	0.520764	0.742	0.475	0.00175335
Tusc3	5.49179e-16	0.520954	0.46	0.092	1.37663e-11
Mapre1	9.68841e-09	0.521031	0.794	0.535	0.000242859
Ssr4	2.75849e-08	0.521549	0.765	0.498	0.00069147
Psmc3	3.75534e-17	0.521822	0.602	0.244	9.41352e-13
App	2.30859e-10	0.522277	0.833	0.581	5.78693e-06
Ddost	1.11052e-14	0.522451	0.629	0.258	2.78374e-10
Gnb4	7.60691e-10	0.522534	0.559	0.235	1.90683e-05
Ddx24	2.05321e-11	0.52266	0.806	0.585	5.14679e-07
Rpl35	6.01205e-08	0.523237	0.948	0.811	0.00150704
Rnasek	2.72225e-09	0.523555	0.691	0.35	6.82386e-05
Rbbp7	2.63998e-09	0.52366	0.713	0.392	6.61764e-05
Mcm4	2.7167e-18	0.524813	0.421	0.06	6.80996e-14
Ptms	4.39801e-09	0.52498	0.891	0.728	0.000110245
Actn4	2.63233e-10	0.525129	0.814	0.562	6.59847e-06
Drap1	2.59671e-09	0.525859	0.654	0.359	6.50918e-05
Lrrc15	3.7897e-12	0.526453	0.412	0.097	9.49964e-08
Eaf1	6.3448e-13	0.52651	0.427	0.138	1.59045e-08
Hspg2	8.50824e-15	0.526686	0.542	0.207	2.13276e-10
Rps19bp1	3.29825e-14	0.526799	0.487	0.129	8.26772e-10
Zfp804b	6.81148e-09	0.527032	0.388	0.124	0.000170743
Rpl6	3.35222e-15	0.52717	0.984	0.922	8.40301e-11
Nars	5.90279e-10	0.527204	0.703	0.406	1.47965e-05
Selenok	1.97886e-08	0.528168	0.858	0.682	0.000496041
Cox5a	6.53154e-11	0.528679	0.751	0.484	1.63726e-06
Micos10	9.72055e-10	0.52874	0.843	0.567	2.43665e-05
Rps29	7.04945e-10	0.529395	0.99	0.899	1.76709e-05
Ube3a	6.73817e-11	0.529526	0.75	0.424	1.68906e-06
Psma2	1.9049e-11	0.530114	0.715	0.41	4.77502e-07
Eif2s1	1.04666e-15	0.530677	0.53	0.152	2.62365e-11
Dad1	2.803e-09	0.530743	0.763	0.488	7.02627e-05
Ptov1	2.94501e-13	0.530798	0.629	0.217	7.38226e-09
Mmp16	4.35251e-13	0.531022	0.497	0.124	1.09104e-08
G3bp2	2.88621e-12	0.531223	0.53	0.203	7.23485e-08
Park7	5.11734e-11	0.53233	0.569	0.221	1.28276e-06
Map2k3	4.45389e-08	0.533795	0.73	0.447	0.00111646
Srsf9	1.1043e-10	0.5341	0.495	0.18	2.76815e-06
mt-Nd4	3.08471e-16	0.534429	0.953	0.876	7.73244e-12
Rarb	5.4245e-08	0.535602	0.317	0.088	0.00135976
Card19	3.71405e-08	0.53606	0.666	0.396	0.000931001
Gstm5	1.13835e-15	0.537489	0.456	0.092	2.85351e-11
Pdha1	1.61223e-14	0.537799	0.614	0.249	4.04138e-10
Psma7	4.25968e-09	0.538867	0.748	0.456	0.000106777
Eef1b2	1.4533e-09	0.539082	0.963	0.82	3.64298e-05
Eef1a1	9.93639e-21	0.540468	0.992	0.954	2.49075e-16
Cers6	8.1439e-12	0.541995	0.338	0.069	2.04143e-07
Dpt	5.97775e-08	0.54469	0.388	0.152	0.00149844
Tm2d2	1.9413e-14	0.545396	0.499	0.143	4.86624e-10
Tmed3	4.81756e-11	0.546038	0.507	0.147	1.20762e-06
Serpinh1	1.179e-07	0.546485	0.856	0.604	0.00295539
Stox2	2.48856e-08	0.546581	0.466	0.166	0.000623806
Nme1	1.5427e-10	0.5472	0.672	0.355	3.86708e-06
Mettl9	4.64218e-16	0.547347	0.54	0.184	1.16366e-11
Mdh2	7.13211e-12	0.547364	0.664	0.327	1.78781e-07
Klf7	2.35552e-10	0.548399	0.814	0.525	5.90458e-06
Trir	1.60768e-12	0.548722	0.647	0.332	4.02998e-08
Pdcd5	2.2364e-10	0.548879	0.711	0.382	5.60599e-06
Mocs2	2.46797e-12	0.54902	0.518	0.207	6.18646e-08
Crip2	1.68188e-10	0.549541	0.526	0.24	4.21597e-06
H2afz	1.12536e-08	0.549779	0.845	0.604	0.000282094
Emc8	5.2207e-12	0.549962	0.532	0.221	1.30867e-07
Cct5	8.10127e-10	0.550138	0.67	0.341	2.03075e-05
Dnajb11	2.59053e-15	0.550686	0.532	0.147	6.49369e-11
Tppp3	1.8948e-08	0.550897	0.598	0.332	0.000474969
Rpl32	3.62784e-16	0.551142	0.99	0.917	9.0939e-12
Rps6ka3	9.30894e-08	0.55165	0.695	0.406	0.00233347
Uqcr10	6.11441e-08	0.551746	0.65	0.341	0.0015327
Ufm1	9.30543e-15	0.55241	0.575	0.23	2.33259e-10
Ddx21	1.37768e-09	0.553163	0.804	0.567	3.45343e-05
Ddr2	7.03572e-11	0.55355	0.889	0.71	1.76364e-06
Nxn	4.90468e-09	0.55382	0.491	0.157	0.000122946
Ssh2	2.63166e-10	0.553861	0.647	0.359	6.59678e-06
Bcas2	4.5659e-12	0.554239	0.614	0.276	1.14453e-07
Tpm3-rs7	1.00867e-13	0.55587	0.633	0.295	2.52843e-09
Dlg3	5.40059e-18	0.556113	0.458	0.092	1.35377e-13
Kctd10	5.04439e-16	0.557124	0.542	0.157	1.26448e-11
Dnajb6	3.60787e-13	0.55749	0.771	0.424	9.04384e-09
Ahnak	7.56441e-11	0.557985	0.965	0.82	1.89617e-06
Sfpq	3.7755e-11	0.558171	0.858	0.668	9.46404e-07
Ncl	3.21479e-12	0.55842	0.928	0.843	8.05852e-08
Map1lc3b	5.49603e-10	0.558904	0.86	0.631	1.37769e-05
Smc3	2.88936e-10	0.559265	0.718	0.415	7.24276e-06
Hspa5	3.30608e-13	0.559443	0.938	0.834	8.28736e-09
Gng2	4.7482e-11	0.559614	0.567	0.23	1.19023e-06
Ncoa7	5.72621e-12	0.560769	0.583	0.226	1.43539e-07
Knop1	1.59797e-18	0.561115	0.518	0.115	4.00563e-14
Ndufc2	7.66976e-14	0.56181	0.586	0.235	1.92258e-09
Mylk	6.96861e-09	0.562882	0.359	0.101	0.000174682
Prss23	3.13981e-12	0.563654	0.584	0.217	7.87056e-08
Flt1	1.27909e-08	0.564153	0.441	0.161	0.000320629
Tubb2b	4.00821e-18	0.564252	0.384	0.018	1.00474e-13
Gbp2b	2.88884e-13	0.565975	0.384	0.101	7.24145e-09
Prdx1	4.03076e-11	0.567739	0.845	0.631	1.01039e-06
Rpl14	1.4148e-15	0.5684	0.961	0.848	3.54648e-11
Srgap1	3.0428e-08	0.570285	0.452	0.134	0.000762738
Ctdsp2	1.22044e-17	0.570313	0.707	0.309	3.05928e-13
Dpm3	6.13179e-12	0.570344	0.563	0.217	1.53705e-07
Pxk	4.45613e-13	0.570706	0.565	0.207	1.11702e-08
Arhgap31	1.92551e-09	0.5718	0.563	0.29	4.82668e-05
Rdx	1.6188e-10	0.571971	0.773	0.479	4.05786e-06
Dcun1d5	1.50378e-12	0.573284	0.682	0.318	3.76953e-08
Bag1	5.88281e-14	0.574065	0.643	0.295	1.47464e-09
S100a6	1.51455e-07	0.57464	0.979	0.894	0.00379652
Pdia6	4.62947e-12	0.575089	0.683	0.286	1.16047e-07
Rps28	7.90913e-11	0.576341	0.979	0.866	1.98258e-06
Eloc	1.49284e-08	0.576832	0.703	0.41	0.000374209
Gnl2	1.06028e-11	0.577247	0.765	0.516	2.65779e-07
C3	2.42658e-08	0.577659	0.153	0	0.000608271
Sptbn1	1.87836e-07	0.57839	0.852	0.636	0.00470848
Morf4l2	3.61326e-09	0.578883	0.81	0.548	9.05737e-05
H2afy	2.26533e-11	0.579012	0.666	0.392	5.6785e-07
Tceal8	3.59676e-13	0.579349	0.612	0.258	9.016e-09
Pdlim4	3.56912e-11	0.579678	0.606	0.3	8.94671e-07
Rab5if	6.30406e-12	0.580454	0.577	0.221	1.58024e-07
Hook3	2.721e-12	0.5806	0.701	0.341	6.82074e-08
Tma7	4.4532e-13	0.581726	0.753	0.438	1.11628e-08
Ndufb10	1.06553e-11	0.581995	0.581	0.253	2.67096e-07
Srp14	3.21527e-11	0.583146	0.668	0.327	8.05973e-07
Smarce1	3.33587e-13	0.584187	0.715	0.359	8.36202e-09
Fgl2	1.012e-10	0.585501	0.291	0.065	2.53677e-06
Psmb6	4.28029e-09	0.585793	0.701	0.419	0.000107294
Capza2	5.86549e-11	0.585923	0.709	0.355	1.4703e-06
Naca	2.56405e-11	0.586609	0.936	0.76	6.42731e-07
Vdac2	4.97095e-11	0.587003	0.718	0.406	1.24607e-06
Sept7	7.72414e-11	0.587087	0.806	0.521	1.93621e-06
Esf1	2.14779e-14	0.587109	0.656	0.286	5.38387e-10
Cycs	9.27307e-11	0.587915	0.691	0.392	2.32448e-06
Timp3	4.50887e-07	0.588163	0.687	0.415	0.0113024
Gabarap	2.49965e-08	0.589393	0.872	0.677	0.000626587
Mxra7	6.89631e-13	0.589658	0.666	0.309	1.7287e-08
Psma5	1.28856e-10	0.592208	0.672	0.359	3.23004e-06
Ndufa3	1.69713e-11	0.59329	0.563	0.226	4.25421e-07
Nenf	2.35417e-12	0.594484	0.674	0.327	5.90119e-08
Wdr1	3.67397e-17	0.594906	0.668	0.258	9.20954e-13
Timm17a	1.21007e-14	0.596409	0.625	0.286	3.03328e-10
Ddx18	3.50436e-11	0.59662	0.546	0.221	8.78439e-07
Ywhab	8.86114e-17	0.596802	0.802	0.47	2.22122e-12
Rpl39	5.21401e-17	0.59832	0.984	0.912	1.307e-12
Ddx5	7.78977e-15	0.59838	0.942	0.82	1.95266e-10
Hnrnpa2b1	2.15897e-14	0.598817	0.895	0.71	5.41189e-10
Tcof1	1.65357e-11	0.599048	0.548	0.217	4.14499e-07
Hnrnpa3	8.33697e-10	0.599531	0.845	0.608	2.08983e-05
Atp5f1	8.36327e-14	0.59966	0.709	0.369	2.09642e-09
Lrrn1	1.35598e-13	0.601062	0.398	0.046	3.39903e-09
Txnl4a	1.95967e-15	0.601112	0.66	0.29	4.91231e-11
Fgf7	1.89644e-06	0.602348	0.65	0.406	0.0475381
Pdcd10	2.13537e-12	0.602971	0.779	0.484	5.35272e-08
Ssb	1.42697e-13	0.60327	0.841	0.613	3.57697e-09
Stat5a	4.49078e-09	0.603761	0.575	0.24	0.00011257
mt-Nd5	6.31717e-18	0.603789	0.794	0.456	1.58353e-13
Atp2b1	1.16248e-09	0.604172	0.736	0.475	2.91399e-05
Lrrk1	3.552e-10	0.604456	0.637	0.364	8.90379e-06
Tspan3	8.28782e-10	0.605444	0.691	0.336	2.07751e-05
Cavin3	1.91619e-10	0.605562	0.701	0.424	4.80331e-06
Erc1	2.22702e-11	0.605616	0.829	0.571	5.58246e-07
Adamts2	7.29764e-09	0.606586	0.744	0.484	0.00018293
Uqcrfs1	8.16493e-16	0.606769	0.645	0.263	2.0467e-11
Rgmb	1.18852e-14	0.606772	0.47	0.124	2.97926e-10
Tpm2	2.94436e-15	0.606783	0.652	0.281	7.38062e-11
Dennd2a	1.45643e-13	0.606864	0.612	0.23	3.65083e-09
Anp32b	1.36012e-10	0.609864	0.755	0.438	3.40942e-06
Snrpf	4.68699e-14	0.610093	0.738	0.401	1.17489e-09
Aldh2	1.32037e-10	0.610466	0.561	0.23	3.30978e-06
Prelid1	7.49415e-17	0.611598	0.619	0.24	1.87856e-12
Ets1	8.21269e-12	0.612927	0.858	0.567	2.05867e-07
Cdh13	1.02381e-10	0.612969	0.662	0.323	2.56637e-06
Plec	4.36274e-12	0.613732	0.858	0.581	1.09361e-07
Katna1	4.45936e-11	0.614344	0.606	0.258	1.11783e-06
Rpl18a	6.60683e-18	0.615772	0.979	0.885	1.65613e-13
Ssr2	6.64871e-14	0.617141	0.621	0.226	1.66663e-09
Cct6a	2.64136e-15	0.617213	0.744	0.406	6.62109e-11
Btf3	4.59356e-14	0.617937	0.804	0.525	1.15147e-09
Ndufb9	2.90972e-09	0.618835	0.682	0.424	7.29378e-05
Ccdc88a	4.21322e-15	0.619406	0.74	0.396	1.05613e-10
Tsn	2.47795e-11	0.62038	0.581	0.217	6.21147e-07
Lamp1	3.61718e-15	0.620583	0.717	0.346	9.06718e-11
Tubb2a	1.25265e-15	0.621401	0.581	0.184	3.14003e-11
Myo1e	5.93063e-12	0.621512	0.831	0.613	1.48663e-07
Tmed9	2.70044e-12	0.625166	0.753	0.415	6.76919e-08
Pde4dip	3.71654e-13	0.625239	0.571	0.244	9.31624e-09
Pfdn2	2.2324e-15	0.625345	0.726	0.359	5.59595e-11
Fkbp1a	2.23972e-14	0.626448	0.738	0.387	5.61432e-10
Cebpz	1.33603e-14	0.62699	0.664	0.313	3.34902e-10
Cyp51	9.84416e-16	0.627427	0.553	0.184	2.46764e-11
Eef1g	6.99915e-14	0.628386	0.868	0.654	1.75448e-09
Fermt2	1.18674e-08	0.629977	0.911	0.76	0.00029748
Rcn3	1.11795e-10	0.630351	0.594	0.207	2.80236e-06
Hmgn2	4.53001e-16	0.632501	0.567	0.152	1.13554e-11
Gng5	1.36496e-11	0.634959	0.909	0.7	3.42156e-07
Sox18	6.28307e-14	0.634979	0.283	0.009	1.57498e-09
Bok	9.915e-23	0.634995	0.456	0.046	2.48539e-18
Lims1	4.60136e-12	0.635146	0.814	0.59	1.15342e-07
D8Ertd738e	5.05535e-12	0.636306	0.715	0.396	1.26722e-07
Eif3j1	7.29928e-12	0.638063	0.757	0.493	1.82971e-07
Rest	3.29027e-14	0.638484	0.656	0.313	8.24773e-10
Cyth3	1.04988e-13	0.638845	0.79	0.502	2.63172e-09
Hacd1	4.03797e-16	0.639154	0.608	0.203	1.0122e-11
Rab14	2.81568e-14	0.642305	0.835	0.571	7.05807e-10
Pcdh7	2.29181e-09	0.645057	0.342	0.111	5.74488e-05
Bzw1	9.45789e-14	0.645074	0.819	0.521	2.37081e-09
Cct8	6.76377e-15	0.645672	0.683	0.304	1.69547e-10
Olfml3	1.14146e-14	0.647044	0.596	0.23	2.86131e-10
Tpr	1.04986e-12	0.647365	0.816	0.558	2.63168e-08
Map7d1	1.83831e-13	0.648004	0.825	0.502	4.6081e-09
Eif3f	3.54512e-12	0.649572	0.81	0.539	8.88656e-08
Spock1	1.75718e-16	0.650486	0.396	0.051	4.40472e-12
Rps2	1.47857e-14	0.650535	0.961	0.853	3.70632e-10
Slc25a3	2.22737e-11	0.651845	0.845	0.59	5.58334e-07
Ndufa11	7.38124e-14	0.653454	0.631	0.281	1.85025e-09
Reep5	4.14225e-14	0.654078	0.732	0.373	1.03834e-09
mt-Co1	4.58082e-23	0.654477	0.977	0.954	1.14827e-18
Calm3	1.08349e-18	0.654643	0.557	0.152	2.71599e-14
Myl12a	5.50811e-12	0.654702	0.858	0.581	1.38072e-07
Rgs6	5.37518e-17	0.655327	0.511	0.101	1.3474e-12
Grpel1	1.18651e-14	0.656406	0.538	0.161	2.97423e-10
Psmb4	7.68659e-14	0.656876	0.724	0.382	1.9268e-09
Atp5j	2.45029e-12	0.656894	0.711	0.378	6.14214e-08
Cttnbp2	7.16177e-18	0.65924	0.612	0.226	1.79524e-13
Rala	1.97981e-14	0.659832	0.65	0.29	4.9628e-10
Cks1b	7.93516e-22	0.65994	0.487	0.06	1.98911e-17
Lingo2	5.17188e-11	0.661411	0.715	0.378	1.29644e-06
Fhl2	8.91995e-13	0.661865	0.513	0.134	2.23596e-08
Ubl5	7.69022e-09	0.662392	0.798	0.507	0.000192771
Hnrnpf	1.17108e-14	0.663728	0.812	0.512	2.93554e-10
Ctsk	1.43159e-13	0.664801	0.586	0.235	3.58856e-09
Rpsa	2.17653e-20	0.666051	0.971	0.899	5.4559e-16
Rps6	5.28406e-19	0.666312	0.911	0.751	1.32456e-14
Actr3	1.1095e-15	0.666912	0.833	0.525	2.78119e-11
Copb2	2.91258e-15	0.66795	0.641	0.244	7.30096e-11
Rpl7a	5.1013e-17	0.668589	0.955	0.848	1.27874e-12
Cdc42se1	4.60772e-21	0.669652	0.584	0.189	1.15502e-16
Zfp706	1.96952e-13	0.670044	0.691	0.373	4.937e-09
Psmb3	4.7247e-11	0.67082	0.697	0.378	1.18434e-06
Palld	8.25505e-13	0.673091	0.713	0.378	2.06929e-08
Cct2	4.10996e-13	0.673584	0.738	0.433	1.03024e-08
Slc16a2	3.38885e-10	0.673806	0.703	0.369	8.49484e-06
Ppp1cc	1.06901e-14	0.67426	0.588	0.217	2.67969e-10
Lsm12	1.8737e-13	0.675526	0.753	0.396	4.69681e-09
Dnaja2	5.52984e-12	0.676053	0.833	0.571	1.38617e-07
Matn2	2.10602e-16	0.676532	0.456	0.065	5.27916e-12
Rps15a	1.14717e-18	0.676687	0.979	0.922	2.8756e-14
Txndc17	2.54619e-15	0.676934	0.668	0.313	6.38254e-11
Slc25a5	1.96575e-13	0.677006	0.819	0.548	4.92753e-09
C1qbp	5.94778e-14	0.677173	0.581	0.18	1.49093e-09
Hipk2	3.29146e-12	0.677975	0.697	0.382	8.25071e-08
Atp5a1	1.21394e-11	0.678947	0.814	0.562	3.043e-07
Uqcr11	2.0547e-16	0.67942	0.561	0.221	5.15053e-12
Emp3	3.12694e-11	0.679789	0.862	0.673	7.8383e-07
Eif5b	1.32685e-13	0.680951	0.837	0.535	3.32601e-09
Impdh2	5.65834e-13	0.682009	0.584	0.217	1.41838e-08
Syncrip	7.33875e-15	0.682127	0.816	0.525	1.83961e-10
Snrpg	1.46474e-10	0.682396	0.833	0.585	3.67166e-06
Bola2	1.39987e-13	0.682425	0.608	0.23	3.50905e-09
Vcl	9.91878e-13	0.68316	0.835	0.654	2.48634e-08
Twistnb	8.64384e-17	0.683904	0.623	0.217	2.16675e-12
Cltb	1.44917e-15	0.684583	0.757	0.41	3.63263e-11
Hnrnpu	3.15499e-13	0.685078	0.866	0.599	7.90861e-09
Lxn	1.26068e-18	0.685199	0.551	0.12	3.16014e-14
Rnf7	4.38184e-16	0.686604	0.619	0.217	1.09839e-11
Csnk1a1	1.84791e-20	0.68758	0.922	0.779	4.63217e-16
Rplp0	3.25775e-18	0.687986	0.984	0.889	8.16621e-14
Aig1	5.50546e-23	0.688888	0.553	0.12	1.38005e-18
Tbca	2.14116e-13	0.689406	0.748	0.415	5.36725e-09
Itgb1	2.19344e-15	0.693588	0.92	0.76	5.4983e-11
Ehd4	1.42557e-13	0.69392	0.563	0.235	3.57348e-09
Ndufb1-ps	1.33825e-10	0.696435	0.658	0.318	3.35459e-06
Ran	1.34383e-13	0.697337	0.792	0.502	3.36858e-09
Arpc5	2.23683e-12	0.697592	0.734	0.401	5.60705e-08
Pa2g4	6.09767e-14	0.698931	0.654	0.267	1.5285e-09
Selenom	2.88251e-16	0.698974	0.678	0.272	7.22558e-12
Ndufa4	5.83577e-14	0.69983	0.748	0.382	1.46285e-09
Ppig	2.42623e-14	0.701056	0.806	0.498	6.08184e-10
Cox7a2	1.69022e-12	0.70115	0.817	0.544	4.23687e-08
Fbln5	1.07108e-20	0.701979	0.536	0.083	2.68488e-16
Fst	5.3512e-14	0.702695	0.592	0.212	1.34138e-09
Cox7b	3.47405e-13	0.703996	0.761	0.47	8.7084e-09
Khdrbs1	1.76498e-16	0.706965	0.769	0.433	4.42428e-12
Psmb5	5.58229e-11	0.707074	0.687	0.318	1.39931e-06
Hmgn5	1.25036e-14	0.707586	0.616	0.263	3.13427e-10
Ostc	5.65807e-14	0.708166	0.575	0.203	1.41831e-09
Sms	1.83659e-15	0.708386	0.621	0.263	4.60377e-11
Tubb5	8.1205e-10	0.708711	0.8	0.521	2.03557e-05
Sem1	1.05586e-14	0.709595	0.878	0.65	2.64672e-10
Map1lc3a	5.69537e-10	0.709655	0.769	0.488	1.42766e-05
Kcnq1ot1	4.20318e-07	0.709865	0.751	0.484	0.0105361
Pgam1	2.74142e-15	0.711246	0.74	0.359	6.87191e-11
Eif1ax	1.27439e-14	0.71282	0.67	0.309	3.19452e-10
Gjc1	4.55555e-14	0.713173	0.761	0.442	1.14194e-09
Rpl21	4.75333e-16	0.713814	0.928	0.747	1.19152e-11
Swi5	3.88193e-11	0.716437	0.691	0.378	9.73084e-07
Fbl	1.23269e-16	0.717988	0.656	0.258	3.08999e-12
Gm10076	7.83816e-15	0.719044	0.693	0.359	1.96479e-10
Akr1a1	2.06635e-14	0.719212	0.687	0.3	5.17971e-10
Pofut2	1.01903e-12	0.719398	0.619	0.29	2.55439e-08
Prdx4	2.37881e-23	0.719785	0.55	0.111	5.96296e-19
Gm1673	6.86008e-24	0.719909	0.495	0.06	1.71962e-19
Srsf7	1.86834e-13	0.720323	0.804	0.553	4.68337e-09
Eif4g2	1.17483e-16	0.72153	0.882	0.636	2.94495e-12
Arf5	9.62315e-12	0.722371	0.81	0.438	2.41224e-07
S100a11	6.65245e-16	0.7224	0.868	0.673	1.66757e-11
Rheb	4.78339e-17	0.723921	0.808	0.475	1.19905e-12
Calr	2.95273e-17	0.724427	0.868	0.627	7.40161e-13
Higd1a	8.82681e-13	0.725504	0.746	0.406	2.21262e-08
Ndufb11	4.69957e-15	0.727853	0.724	0.41	1.17804e-10
Actn1	1.57019e-12	0.728663	0.656	0.281	3.936e-08
Eif5a	1.05751e-14	0.728686	0.874	0.604	2.65087e-10
Calm1	1.0902e-16	0.730547	0.936	0.747	2.73281e-12
Nhp2	1.20423e-14	0.732752	0.559	0.189	3.01863e-10
Trp53	4.25793e-16	0.733442	0.72	0.341	1.06733e-11
Arhgef26	3.88291e-20	0.734227	0.499	0.069	9.73328e-16
Ccdc80	2.08252e-15	0.734388	0.4	0.069	5.22025e-11
Atp5d	1.26411e-14	0.737735	0.781	0.438	3.16874e-10
Pomp	5.76741e-15	0.738809	0.649	0.295	1.44572e-10
Oaz1	2.19543e-17	0.73984	0.882	0.631	5.50329e-13
Ubn1	1.97963e-13	0.740135	0.75	0.419	4.96233e-09
Ptn	5.57767e-16	0.741774	0.315	0.005	1.39815e-11
Eif1a	3.35361e-16	0.742443	0.866	0.636	8.4065e-12
Nedd8	1.47344e-15	0.743919	0.753	0.355	3.69346e-11
Romo1	7.023e-15	0.744129	0.713	0.327	1.76045e-10
Ndufb2	1.87245e-17	0.747997	0.65	0.281	4.69366e-13
H2afv	1.7273e-12	0.748517	0.728	0.373	4.32983e-08
Snrpe	1.73487e-12	0.748563	0.767	0.456	4.34879e-08
Eif4a1	2.23895e-15	0.749848	0.893	0.613	5.61238e-11
Atp5g3	3.77217e-15	0.751491	0.829	0.558	9.4557e-11
Cox6a1	7.34182e-14	0.751702	0.806	0.548	1.84037e-09
Atp5k	2.10334e-21	0.752005	0.676	0.212	5.27245e-17
Polr2l	1.81699e-15	0.75344	0.623	0.272	4.55466e-11
Tent5a	4.52619e-15	0.754374	0.656	0.318	1.13458e-10
Tceal9	1.4187e-12	0.757898	0.744	0.429	3.55625e-08
Rsl1d1	1.21021e-15	0.758315	0.728	0.369	3.03362e-11
Wdr43	6.24195e-15	0.758878	0.664	0.276	1.56467e-10
Sparcl1	3.56781e-10	0.761733	0.625	0.29	8.94343e-06
Maged1	5.78958e-13	0.761856	0.668	0.267	1.45127e-08
Ppic	9.19453e-18	0.763309	0.627	0.212	2.30479e-13
Itih5	1.49543e-15	0.764576	0.32	0.018	3.74859e-11
Lmna	2.71187e-17	0.767272	0.977	0.88	6.79786e-13
Set	4.2219e-13	0.767471	0.858	0.567	1.0583e-08
Rpl41	3.65087e-20	0.767812	0.996	0.959	9.15163e-16
Erh	2.74674e-20	0.768456	0.575	0.134	6.88525e-16
Frmd6	6.12929e-16	0.769151	0.85	0.599	1.53643e-11
Timm13	1.25754e-15	0.769948	0.649	0.258	3.15228e-11
Nop58	1.06939e-14	0.774133	0.777	0.406	2.68065e-10
Psme2	1.77852e-21	0.775551	0.581	0.161	4.45821e-17
Tomm5	5.29098e-16	0.776943	0.633	0.263	1.32629e-11
Atp5o	9.9994e-18	0.777992	0.662	0.263	2.50655e-13
Nap1l1	8.80233e-17	0.779266	0.839	0.562	2.20648e-12
Tpm3	1.0258e-14	0.780934	0.833	0.613	2.57138e-10
Col5a1	2.25308e-12	0.78171	0.672	0.276	5.64779e-08
Cd44	4.60499e-17	0.782287	0.915	0.659	1.15433e-12
Vim	4.70559e-18	0.782734	0.988	0.917	1.17955e-13
Atp5b	6.27477e-15	0.783381	0.852	0.544	1.5729e-10
Rwdd1	1.94442e-16	0.784326	0.66	0.235	4.87408e-12
Ckb	1.70054e-14	0.785266	0.629	0.276	4.26273e-10
Cdv3	5.76879e-16	0.787094	0.833	0.581	1.44606e-11
Rps26	3.2106e-21	0.788383	0.965	0.871	8.04802e-17
Sec61g	6.89324e-16	0.788392	0.839	0.544	1.72793e-11
Ndufa5	3.24937e-22	0.791573	0.654	0.194	8.1452e-18
Selenof	1.714e-13	0.792609	0.79	0.452	4.29648e-09
Itm2c	1.77936e-21	0.795175	0.715	0.276	4.46031e-17
Ppp1r12a	1.94376e-18	0.798237	0.86	0.581	4.87242e-14
Atp5md	1.44392e-12	0.798782	0.783	0.442	3.61946e-08
Slc25a4	4.36355e-15	0.799401	0.812	0.488	1.09381e-10
Rps23	7.92941e-24	0.799944	0.975	0.899	1.98767e-19
Ndufb8	2.26247e-20	0.801062	0.616	0.18	5.67133e-16
Gspt1	1.17973e-19	0.804695	0.819	0.475	2.95722e-15
Fn1	2.37843e-16	0.811221	0.377	0.065	5.96201e-12
Elob	1.97569e-19	0.811467	0.86	0.59	4.95247e-15
Lamb1	5.17911e-20	0.814223	0.662	0.24	1.29825e-15
Golim4	5.05242e-16	0.814981	0.691	0.295	1.26649e-11
Gapdh	9.31114e-15	0.818036	0.806	0.493	2.33402e-10
Eif2s2	5.03561e-18	0.820242	0.915	0.742	1.26228e-13
Snrpd1	8.10383e-17	0.820873	0.753	0.406	2.03139e-12
Cd63	6.48104e-17	0.822245	0.926	0.673	1.6246e-12
Metap2	3.40052e-18	0.822299	0.827	0.525	8.52408e-14
Hnrnpa1	2.35549e-12	0.822522	0.878	0.599	5.90452e-08
Kif26b	1.19233e-21	0.822769	0.571	0.115	2.98881e-17
Dcn	1.74747e-21	0.824182	0.489	0.065	4.38038e-17
Spcs1	2.00109e-14	0.826635	0.751	0.364	5.01613e-10
Ranbp1	9.78058e-22	0.829346	0.753	0.346	2.4517e-17
Txnrd1	1.29071e-20	0.830708	0.895	0.604	3.23542e-16
Gpx4	1.59189e-18	0.836345	0.823	0.53	3.9904e-14
Ifitm2	1.13189e-14	0.840399	0.917	0.691	2.8373e-10
Tuba1b	4.19608e-17	0.840607	0.658	0.258	1.05183e-12
Fbn1	5.03651e-12	0.842631	0.705	0.369	1.2625e-07
Rps27l	5.39565e-17	0.846439	0.858	0.539	1.35253e-12
Txnl1	2.50331e-17	0.846847	0.781	0.364	6.27505e-13
Manf	1.09815e-19	0.847368	0.798	0.433	2.75273e-15
Meg3	2.98168e-10	0.850353	0.528	0.217	7.47417e-06
Notch1	1.98333e-19	0.851348	0.598	0.152	4.97162e-15
Plod2	2.44146e-11	0.85901	0.72	0.373	6.12e-07
Tnfrsf12a	4.804e-17	0.864741	0.856	0.544	1.20422e-12
Cd81	1.48416e-16	0.871971	0.792	0.41	3.72035e-12
Tpm1	9.91772e-20	0.87492	0.932	0.765	2.48607e-15
Nme2	1.6763e-20	0.880872	0.922	0.691	4.20199e-16
Denr	7.14634e-15	0.886465	0.676	0.29	1.79137e-10
Arl13b	1.82246e-19	0.889445	0.742	0.35	4.56836e-15
Atp5mpl	6.86734e-18	0.890209	0.724	0.346	1.72144e-13
Hsp90b1	1.46398e-19	0.893736	0.882	0.668	3.66975e-15
Gsn	6.19961e-09	0.896752	0.639	0.364	0.000155406
Pebp1	2.25946e-15	0.898236	0.779	0.406	5.66378e-11
Sumo2	7.73518e-16	0.899356	0.823	0.488	1.93898e-11
Cox5b	1.69924e-16	0.905538	0.831	0.516	4.25949e-12
Tagln	1.39821e-21	0.906744	0.592	0.12	3.50488e-17
Tnc	2.93514e-10	0.908034	0.617	0.309	7.35752e-06
Clstn2	1.7615e-14	0.912119	0.551	0.217	4.41555e-10
Cox4i1	1.63097e-22	0.917606	0.934	0.793	4.08834e-18
Sub1	5.85351e-19	0.918784	0.823	0.447	1.4673e-14
Postn	4.29172e-19	0.920983	0.639	0.184	1.07581e-14
Atp5e	2.70352e-16	0.92176	0.876	0.618	6.77692e-12
Gnai2	1.03956e-22	0.9222	0.845	0.548	2.60587e-18
Pdia3	1.68191e-22	0.924306	0.864	0.553	4.21604e-18
Snrpb	2.54835e-16	0.925596	0.817	0.516	6.38795e-12
Ppp1ca	3.40981e-22	0.927454	0.703	0.24	8.54737e-18
Nolc1	3.85652e-18	0.929138	0.726	0.332	9.66713e-14
Filip1l	1.34213e-15	0.932087	0.75	0.382	3.36431e-11
Tlnrd1	2.21127e-25	0.934146	0.614	0.124	5.543e-21
Rpn1	3.51924e-22	0.943472	0.619	0.129	8.82167e-18
Tmem256	2.24478e-22	0.945013	0.707	0.276	5.627e-18
Tpm4	8.78885e-24	0.962115	0.887	0.567	2.2031e-19
Mgst1	2.19637e-17	0.963296	0.715	0.309	5.50565e-13
Atp5j2	3.18671e-19	0.9722	0.781	0.406	7.98811e-15
Ndufa1	2.58764e-18	0.973335	0.775	0.401	6.48644e-14
Cox6c	1.26483e-20	0.979306	0.893	0.608	3.17055e-16
Dpysl3	1.45463e-19	0.979715	0.703	0.263	3.64631e-15
Ldha	6.74608e-18	0.980521	0.823	0.488	1.69104e-13
Tmsb10	3.64572e-20	0.984114	0.922	0.641	9.13872e-16
Npm1	1.68721e-28	0.987061	0.93	0.742	4.22932e-24
Jpt1	6.36776e-22	1.00258	0.695	0.244	1.59621e-17
Cnn3	2.38429e-19	1.00473	0.784	0.387	5.9767e-15
Mrpl20	7.61339e-20	1.00558	0.707	0.258	1.90845e-15
Serf2	4.34498e-19	1.01173	0.922	0.696	1.08916e-14
Ppib	3.03504e-24	1.01545	0.862	0.525	7.60794e-20
Serbp1	2.72171e-23	1.02255	0.905	0.664	6.8225e-19
Map1b	1.30477e-22	1.02366	0.567	0.147	3.27066e-18
Prdx2	1.23908e-20	1.02842	0.718	0.327	3.10601e-16
Mfap2	6.38373e-22	1.02882	0.711	0.221	1.60021e-17
Col11a1	5.30165e-30	1.03943	0.584	0.069	1.32896e-25
Marcksl1	9.23564e-21	1.04509	0.718	0.309	2.3151e-16
Actg1	1.65475e-22	1.0511	0.971	0.829	4.14796e-18
Ybx1	6.09059e-25	1.05225	0.911	0.664	1.52673e-20
Ier3ip1	1.57261e-23	1.05677	0.814	0.382	3.94206e-19
Serpinf1	7.0465e-21	1.06094	0.802	0.406	1.76635e-16
Cst3	2.52698e-17	1.06464	0.932	0.714	6.33439e-13
Atp5g1	1.15887e-18	1.06733	0.674	0.207	2.90493e-14
Myl9	3.35816e-22	1.07225	0.676	0.189	8.41791e-18
Col15a1	4.08369e-26	1.07617	0.722	0.161	1.02366e-21
Sulf1	7.23995e-19	1.09215	0.617	0.152	1.81484e-14
Cald1	2.63565e-25	1.09751	0.944	0.839	6.60679e-21
Srsf3	1.57652e-23	1.09751	0.87	0.562	3.95187e-19
Bsg	1.03646e-26	1.09987	0.812	0.41	2.59808e-22
Cpxm1	1.65977e-30	1.1194	0.592	0.037	4.16054e-26
Actb	1.4988e-32	1.1293	0.998	0.935	3.75703e-28
Hmgn1	1.03495e-28	1.1498	0.878	0.507	2.5943e-24
Lhfpl3	1.31206e-25	1.15104	0.517	0.06	3.28894e-21
Cavin1	1.15647e-24	1.1515	0.86	0.447	2.89892e-20
Igfbp4	1.17452e-25	1.16203	0.806	0.318	2.94416e-21
Crip1	2.16301e-18	1.18769	0.856	0.544	5.422e-14
Myl6	8.55045e-31	1.19773	0.936	0.747	2.14334e-26
Cnn2	2.51585e-22	1.1978	0.668	0.184	6.30647e-18
Abracl	4.47162e-23	1.20684	0.72	0.267	1.1209e-18
H3f3a	2.02523e-37	1.20879	0.955	0.862	5.07664e-33
Pcolce	7.0024e-26	1.22475	0.796	0.258	1.75529e-21
Tuba1a	3.95667e-23	1.24253	0.847	0.507	9.91819e-19
Col14a1	1.27111e-28	1.26484	0.586	0.088	3.18629e-24
Gpc3	1.10352e-32	1.30617	0.755	0.207	2.7662e-28
Col6a3	1.17134e-30	1.30742	0.92	0.622	2.93619e-26
Agbl3	3.11527e-29	1.32628	0.616	0.12	7.80905e-25
Pfn1	6.7707e-28	1.33236	0.899	0.53	1.69721e-23
Odc1	1.06e-31	1.37115	0.814	0.286	2.65709e-27
Gldn	1.72364e-36	1.37924	0.866	0.479	4.32064e-32
Sparc	4.02084e-21	1.40795	0.977	0.719	1.0079e-16
Cfl1	5.02685e-39	1.43821	0.924	0.7	1.26008e-34
Mdk	2.60901e-31	1.44445	0.868	0.507	6.54001e-27
Lima1	3.82913e-29	1.45303	0.901	0.562	9.59848e-25
Fbln2	9.27904e-32	1.48005	0.81	0.364	2.32598e-27
Bpgm	1.99355e-34	1.50053	0.72	0.18	4.99722e-30
Cd24a	3.44626e-23	1.56132	0.783	0.359	8.63875e-19
F5	1.6695e-28	1.60175	0.746	0.276	4.18494e-24
Col6a1	8.59407e-32	1.62696	0.88	0.419	2.15427e-27
Col6a2	1.82526e-30	1.62726	0.847	0.355	4.57537e-26
Lgals1	2.96405e-38	1.63565	0.955	0.664	7.42999e-34
Adgrb3	2.41883e-28	1.67647	0.631	0.092	6.06329e-24
Nid1	7.87171e-42	1.80734	0.837	0.309	1.9732e-37
Aebp1	6.94234e-29	1.91267	0.792	0.286	1.74024e-24
Mfap4	3.33912e-49	2.05538	0.808	0.046	8.37016e-45
Otud7a	9.36093e-43	2.1355	0.786	0.129	2.3465e-38
Col3a1	6.61517e-40	2.19478	0.951	0.364	1.65823e-35
Vcan	7.62672e-37	2.27077	0.922	0.507	1.91179e-32
Hbb-bs	1.20733e-09	2.36257	0.171	0	3.02643e-05
Col1a2	1.10963e-53	3.05692	0.965	0.364	2.78152e-49
Col1a1	1.82469e-37	3.38402	0.953	0.355	4.57394e-33
Slc36a2	4.59902e-07	0.278616	0.115	0	0.0115284
Traf1	9.22918e-07	0.319231	0.161	0.017	0.0231348
Lmcd1	5.28919e-07	0.319684	0.166	0.023	0.0132584
Inhbb	3.54269e-07	0.387031	0.212	0.049	0.00888046
Hsd11b1	5.61507e-08	0.438562	0.18	0.023	0.00140753
Stn1	3.59568e-07	0.449419	0.175	0.041	0.00901329
Hal	4.15204e-07	0.494103	0.18	0.045	0.0104079
1700001K19Rik	3.67725e-08	0.528271	0.189	0.023	0.000921777
Orm3	6.13713e-08	0.537787	0.161	0.01	0.0015384
AY036118	1.19856e-10	0.546244	0.995	0.994	3.00442e-06
Lce3f	5.825e-07	0.565236	0.129	0.004	0.0146015
Fth1	1.24063e-06	0.570865	0.922	0.992	0.0310988
Ptpru	2.95597e-07	0.575045	0.207	0.047	0.00740973
Stag1	5.02977e-07	0.584136	0.751	0.767	0.0126081
Zeb2	2.51311e-07	0.5918	0.802	0.847	0.00629962
Lor	8.09296e-09	0.600973	0.217	0.041	0.000202866
Pld1	1.15657e-06	0.605629	0.267	0.118	0.0289917
Gm20481	2.37042e-08	0.651299	0.281	0.068	0.000594194
Sqstm1	9.90634e-08	0.658716	0.839	0.847	0.00248322
Fam71a	2.6222e-13	0.659673	0.253	0.017	6.57308e-09
B2m	4.96846e-08	0.668201	0.871	0.899	0.00124545
1810026B05Rik	8.50841e-10	0.708642	0.475	0.27	2.1328e-05
Nfkbiz	2.3546e-09	0.709927	0.724	0.676	5.90228e-05
Trib1	6.23376e-07	0.719097	0.733	0.779	0.0156262
Cnfn	2.09131e-08	0.74836	0.175	0.01	0.000524228
Zfand5	4.64702e-07	0.750216	0.912	0.928	0.0116487
Med13l	2.00251e-07	0.755204	0.779	0.771	0.0050197
Ksr1	3.50498e-07	0.765541	0.355	0.155	0.00878592
Ifitm3	1.72661e-09	0.780891	0.82	0.802	4.3281e-05
Zbtb16	1.67644e-09	0.791939	0.207	0.023	4.20234e-05
Gm47507	6.96889e-09	0.802911	0.217	0.037	0.000174689
Qrfp	2.25971e-12	0.806118	0.267	0.016	5.66443e-08
Gm26802	1.04581e-08	0.806784	0.267	0.064	0.000262153
Rspo4	4.89956e-08	0.808576	0.198	0.031	0.00122817
Camk2n1	1.23587e-06	0.818439	0.507	0.394	0.0309795
Gm42418	6.89232e-11	0.823804	1	0.998	1.7277e-06
Ccnl1	1.55294e-12	0.835239	0.848	0.85	3.89275e-08
Gas1	1.43296e-06	0.837627	0.429	0.239	0.0359199
Npepps	2.05848e-07	0.839813	0.714	0.711	0.00516
Slc38a2	1.68944e-07	0.850618	0.747	0.759	0.00423491
Sprr1b	1.15115e-10	0.853396	0.276	0.058	2.88559e-06
Xdh	1.13615e-13	0.882578	0.341	0.072	2.84798e-09
Mir155hg	8.19761e-10	0.898008	0.512	0.293	2.0549e-05
Asprv1	1.0774e-10	0.921716	0.3	0.083	2.70073e-06
Col23a1	7.57553e-12	0.928339	0.839	0.825	1.89896e-07
Elmo1	7.00815e-12	0.931578	0.47	0.229	1.75673e-07
Slc2a13	1.86807e-07	0.945859	0.438	0.274	0.00468269
Scara5	3.34951e-07	0.953492	0.346	0.109	0.00839622
Matn4	3.10126e-12	0.965877	0.346	0.082	7.77393e-08
Rbms3	4.53272e-15	0.972935	0.876	0.847	1.13622e-10
Spink5	2.10947e-07	0.980303	0.152	0.019	0.00528781
Errfi1	9.67804e-15	0.988294	0.908	0.94	2.42599e-10
Ifitm1	1.66764e-08	0.989711	0.77	0.753	0.000418026
Cemip2	1.36516e-06	0.992307	0.691	0.74	0.0342205
Pnrc1	9.07536e-09	1.00166	0.77	0.713	0.000227492
Zbtb38	4.62453e-07	1.00544	0.535	0.419	0.0115923
Rasd1	1.55571e-06	1.00696	0.346	0.167	0.0389969
Dusp1	4.44599e-12	1.00925	0.862	0.856	1.11448e-07
Fosb	3.01587e-07	1.01102	0.848	0.858	0.00755988
Chka	1.18906e-06	1.01807	0.604	0.571	0.0298063
Maml3	3.66998e-11	1.02552	0.498	0.28	9.19955e-07
Sox4	3.7462e-07	1.03739	0.576	0.497	0.00939059
Kalrn	4.95942e-09	1.03888	0.687	0.604	0.000124318
Polr2a	1.86765e-07	1.04748	0.558	0.443	0.00468164
Exoc6b	7.2317e-09	1.0548	0.779	0.742	0.000181277
Grid1	1.49974e-08	1.05863	0.475	0.283	0.000375941
Rad51b	4.55659e-10	1.06204	0.272	0.054	1.1422e-05
1200007C13Rik	1.71493e-16	1.07298	0.304	0.014	4.29882e-12
Nav2	7.21924e-09	1.07303	0.903	0.897	0.000180965
Lepr	1.4369e-12	1.07527	0.452	0.161	3.60189e-08
Thrb	1.58707e-07	1.07819	0.677	0.614	0.00397832
Crispld2	2.40698e-11	1.08172	0.747	0.625	6.03358e-07
Ndrg1	9.95082e-10	1.0946	0.604	0.425	2.49437e-05
Crppa	1.47959e-07	1.10048	0.373	0.175	0.00370889
Dmkn	2.40343e-08	1.10262	0.313	0.076	0.000602468
Tns3	7.8414e-10	1.10805	0.613	0.485	1.9656e-05
Irf1	1.75477e-07	1.11055	0.512	0.334	0.00439867
Hsp90aa1	1.21713e-08	1.11242	0.94	0.932	0.000305097
Crct1	2.32357e-11	1.11385	0.249	0.021	5.82448e-07
5031425E22Rik	7.03569e-11	1.11998	0.488	0.285	1.76364e-06
Btg2	1.86319e-06	1.12022	0.71	0.695	0.0467046
Clmp	4.16748e-09	1.12068	0.673	0.678	0.000104466
Krt17	8.19782e-10	1.12411	0.456	0.19	2.05495e-05
Gm26887	7.83458e-13	1.13439	0.456	0.186	1.96389e-08
Klf4	2.10612e-13	1.1505	0.829	0.8	5.27942e-09
Rora	4.48081e-11	1.15183	0.765	0.718	1.1232e-06
Dnajb1	1.9097e-08	1.15265	0.7	0.683	0.000478705
Igfbp7	6.33481e-09	1.16672	0.742	0.715	0.000158795
Auts2	1.72377e-10	1.17176	0.802	0.825	4.32098e-06
Fndc3b	1.01721e-16	1.18853	0.834	0.845	2.54983e-12
Rcan1	2.873e-08	1.19493	0.562	0.398	0.000720175
Emp1	4.01633e-15	1.1966	0.834	0.814	1.00677e-10
Lncpint	6.04245e-10	1.20141	0.705	0.678	1.51466e-05
Pid1	5.91922e-10	1.21681	0.382	0.167	1.48377e-05
Sdc4	1.12329e-11	1.23653	0.811	0.823	2.81576e-07
Lgals7	8.63961e-12	1.24234	0.751	0.515	2.16569e-07
Nr4a1	4.27238e-08	1.24842	0.714	0.691	0.00107096
Notum	6.54614e-09	1.29181	0.488	0.264	0.000164092
Twist2	4.20124e-07	1.29313	0.618	0.575	0.0105312
Egr1	6.16902e-12	1.29663	0.866	0.841	1.54639e-07
Lsmem1	2.91096e-17	1.30115	0.475	0.132	7.29689e-13
Tfap2c	6.87761e-10	1.30299	0.525	0.324	1.72401e-05
Lcn2	5.4623e-11	1.30526	0.23	0.016	1.36923e-06
Bcl2l11	2.8901e-07	1.3058	0.548	0.402	0.00724461
Gadd45b	2.74219e-14	1.3156	0.793	0.732	6.87384e-10
Socs3	2.41151e-10	1.3271	0.705	0.641	6.04494e-06
Rnf144a	1.20421e-09	1.32792	0.452	0.227	3.0186e-05
4930578G10Rik	4.03694e-15	1.33324	0.433	0.099	1.01194e-10
Sbno2	2.96917e-07	1.34131	0.641	0.573	0.00744281
Dleu2	3.23814e-11	1.34493	0.599	0.427	8.11704e-07
Vav3	5.66447e-09	1.34789	0.433	0.245	0.000141991
Klk7	8.92002e-11	1.35856	0.24	0.025	2.23598e-06
Phlda1	2.46719e-08	1.37073	0.599	0.491	0.000618451
Nfkbia	9.87972e-25	1.37124	0.959	0.951	2.47655e-20
Id3	7.59266e-10	1.37729	0.654	0.507	1.90325e-05
Tnip1	3.21675e-12	1.37848	0.571	0.402	8.06343e-08
Pappa	5.76351e-09	1.39386	0.502	0.355	0.000144474
Ifrd1	1.99518e-30	1.44385	0.935	0.899	5.00131e-26
Tsc22d1	1.22849e-07	1.46878	0.631	0.563	0.00307946
Krtdap	2.04608e-11	1.46945	0.488	0.19	5.12892e-07
Klf10	3.99213e-13	1.47711	0.567	0.326	1.00071e-08
Bhlhe40	2.88583e-11	1.52403	0.613	0.435	7.23392e-07
Hspa8	5.29421e-26	1.52953	0.931	0.922	1.3271e-21
Cxcl14	5.36334e-07	1.5349	0.535	0.357	0.0134443
Neat1	5.58926e-17	1.5514	0.806	0.695	1.40106e-12
Zbtb20	5.16237e-29	1.56749	0.926	0.891	1.29405e-24
Pappa2	1.41601e-10	1.57463	0.705	0.608	3.54951e-06
Cacna1c	3.47386e-11	1.58163	0.7	0.604	8.70793e-07
Tnfaip6	9.14274e-12	1.58594	0.802	0.874	2.29181e-07
Bag3	8.83322e-17	1.61177	0.774	0.67	2.21422e-12
Slc6a6	6.42294e-25	1.61405	0.82	0.606	1.61004e-20
St6galnac5	6.49236e-12	1.63157	0.585	0.35	1.62744e-07
Pakap.5	1.06844e-19	1.63653	0.797	0.769	2.67827e-15
Slc12a1	1.81643e-09	1.64992	0.396	0.122	4.55324e-05
Sbsn	4.18329e-13	1.65375	0.396	0.103	1.04863e-08
Ubc	8.11608e-24	1.67736	0.876	0.862	2.03446e-19
Zfp36l1	7.73354e-21	1.74314	0.839	0.761	1.93857e-16
Csmd1	9.74072e-12	1.74875	0.479	0.2	2.44171e-07
Plin2	5.56261e-07	1.77291	0.475	0.285	0.0139438
Lvrn	6.30307e-19	1.77526	0.576	0.198	1.57999e-14
Hsph1	4.50308e-15	1.78609	0.765	0.557	1.12879e-10
Ier3	2.74373e-23	1.78881	0.866	0.79	6.87771e-19
Gem	1.64565e-16	1.80372	0.76	0.683	4.12515e-12
Coch	5.31535e-10	1.83085	0.461	0.245	1.3324e-05
2310046K23Rik	1.31211e-11	1.88057	0.313	0.054	3.28906e-07
Cxcl1	7.19654e-08	1.96716	0.705	0.767	0.00180396
Dkk2	3.24063e-21	1.96926	0.654	0.299	8.1233e-17
Zfp36	8.50996e-22	1.97823	0.765	0.503	2.13319e-17
Slpi	8.54122e-20	2.08528	0.484	0.111	2.14103e-15
Sprr1a	4.57839e-22	2.13053	0.53	0.117	1.14767e-17
Igfbp3	1.4345e-10	2.15395	0.664	0.515	3.59587e-06
Fos	1.30827e-30	2.1946	0.876	0.682	3.27943e-26
Atf3	8.2621e-19	2.4465	0.747	0.586	2.07106e-14
Jun	2.62464e-44	2.6961	0.954	0.86	6.57919e-40
Cebpb	3.71112e-34	2.8096	0.797	0.493	9.30267e-30
Cst6	3.11014e-31	3.30591	0.654	0.101	7.79619e-27
Hspb1	3.94045e-36	3.36158	0.917	0.707	9.87752e-32
Hspa1b	1.34341e-51	4.07095	0.88	0.153	3.36754e-47
Hspa1a	4.65425e-58	4.67212	0.945	0.256	1.16668e-53
