# Supplementary material for: Skin organoid transplantation promotes tissue repair with scarless in frostbite
Source: Protein Cell. 2024 Oct 4;16(4):239–58. doi: 10.1093/procel/pwae055 (PMC12053479; doi:10.1093/procel/pwae055)
Supplement: pwae055_suppl_Supplementary_Table_S5 [file pwae055_suppl_supplementary_table_s5.xlsx]

## Sheet: Table S5
Table S5. Detailed list of the DEGs involved in the enriched BP terms in Figure 2.
Category	Cell type	Function	GO Term	Number of genes	PValue	Genes
Genes that are upregulated by immune cells (Day 1/ Day 0) （Figure2.A）	Langerhans Cells	Regulation of TNF production	GO:0032760~positive regulation of tumor necrosis factor production	23	5.32233e-09	H2t23, Fcer1G, Syk, Ifngr1, Ptafr, Cybb, Cyba, Ifih1, Il6, Fcgr3, Ptprc, Ccl4, Ccl3, Ccl2, Lrrfip2, Ccr7, Cd36, Cd14, Lgals9, Ccr5, Tlr4, Tmem106A, Ccr2
	Langerhans Cells	Response to IFN-γ	GO:0034341~response to interferon-gamma	10	1.27815e-06	Ifitm3, Bst2, Ifitm1, Sp100, Ifitm2, Stat1, Ccl5, Slc11A1, Mefv, Ifitm6
	Langerhans Cells	Response to IFN-α	GO:0035455~response to interferon-alpha	9	2.25121e-09	Ifnar2, Ifitm3, Bst2, Plscr1, Ifitm1, Ifitm2, Eif2Ak2, Adar, Ifitm6
	Langerhans Cells	Response to IFN-β	GO:0035458~cellular response to interferon-beta	14	7.36049e-07	Ifnar2, Ifi209, Gbp2B, Ifitm2, Ifi204, Stat1, Ifi203, Ifi211, Acod1, Ifit1, Ifit3, Mndal, Gbp2, Gbp3
	Langerhans Cells	Chemokine-mediated signaling pathwa	GO:0070098~chemokine-mediated signaling pathway	17	1.23014e-11	Ccr1, Gpr35, Cxcl1, Cxcl3, Cxcl5, Ccl9, Ccl8, Ccl7, Ccl6, Ccl5, Ccl4, Ccrl2, Ccl3, Ccl2, Ccr5, Ccr2, Pf4
	Macrophage	Endocytosis	GO:0006897~endocytosis	25	2.43205e-06	App, Rab1A, Rab5C, Fkbp15, Itsn1, Clta, Lipa, Eea1, Snx2, Creg1, Ap2S1, Rac1, Ldlrap1, Snx5, Ap2M1, Msr1, Epn1, Ehd1, Snx18, Dab2, Npc1, Rhou, Rhov, Tln1, Lrp12
	Macrophage	Apoptotic process	GO:0097190~apoptotic signaling pathway	13	1.89585e-05	Daxx, Itgam, Apaf1, Psen2, P2Rx7, Cd24A, Sgpl1, Tyrobp, P2Rx4, Casp8, Ctnnb1, Bax, Ifi27L2A
	Macrophage	Regulation of TNF production	GO:0032760~positive regulation of tumor necrosis factor production	24	1.00945e-08	H2T23, App, Cd84, Fcer1G, Syk, Il18, Ly96, Cyba, Mmp8, Thbs1, Pycard, Il1A, Fcgr3, Tyrobp, Oas2, Oas3, Ccl2, Cd36, Cd14, Lgals9, Ccr5, Tlr4, Tmem106A, Ccr2
	Macrophage	Response to IFN-γ	GO:0071346~cellular response to interferon-gamma	23	7.56199e-10	Actr3, Daxx, Nos2, Stat1, Stx8, Irgm1, Acod1, Capg, Aif1, Stx11, Vamp8, Ccl9, Rab20, Ccl6, Zyx, Cdc42Ep2, Ccl2, Sirpa, Evl, Rab7B, Calm1, Gapdh, Tlr4
	Macrophage	Response to IFN-β	GO:0035458~cellular response to interferon-beta	19	1.40402e-10	Ifnar2, Ifi209, Ifi207, Ifitm2, Ifi204, Ifi205, Stat1, Ifi214, Ifi203, Ifi211, Irgm1, Acod1, Ddx41, Ifi202B, Ifit3, Mndal, Cdc34, Capn2, Calm1
	Monocytes	Apoptotic process	GO:0006915~apoptotic process	14	1.89584e-05	Srgn, Gadd45B, C5Ar1, G0S2, Irak3, Cflar, Hcar2, Marcks, Bcl2L11, Lcn2, Fas, S100A9, S100A8, Mcl1
	Monocytes	Regulation of TNF production	GO:0032760~positive regulation of tumor necrosis factor production	8	6.09103e-06	Ptprc, Fcer1G, Syk, Ptafr, Mapkapk2, Ccl4, Ccl3, Cd14
	Monocytes	Chemokine-mediated signaling pathwa	GO:0070098~chemokine-mediated signaling pathway	6	5.00694e-06	Ccr1, Ccrl2, Ccl4, Ccl3, Cxcl3, Cxcl2
Genes that are downregulated by immune cells (Day 1/ Day 0) （Figure2.B）	Langerhans Cells	Keratinization	GO:0031424~keratinization	8	0.000137125	Sprr2F, Sprr2H, Krt16, Krt1, Krt77, Sfn, Sprr1A, Sprr1B
	Langerhans Cells	Regulation of T cell	GO:0050870~positive regulation of T cell activation	7	4.71444e-06	H2dmb2, H2eb1, H2dma, H2dmb1, H2aa, Malt1, H2ab1
	Langerhans Cells	Skin barrier	GO:0061436~establishment of skin barrier	5	0.00105802	Flg, Krt16, Krt1, Sfn, Cldn1
	Macrophage	Keratinization	GO:0031424~keratinization	5	0.00577953	Krt1, Krt77, Sfn, Sprr1A, Sprr1B
	Macrophage	Regulation of IL-2	GO:0032743~positive regulation of interleukin-2 production	4	0.00295538	Cd83, Irf4, Pde4B, Malt1
	Macrophage	Regulation of T cell	GO:0050870~positive regulation of T cell activation	7	3.36052e-07	H2dmb2, H2eb1, H2dma, H2dmb1, H2aa, Malt1, H2ab1
	Macrophage	Cellular response to IL-4	GO:0071353~cellular response to interleukin-4	4	0.000871064	Dcstamp, Rpl3, Hsp90Ab1, Rplp0
	Monocytes	Keratinization	GO:0031424~keratinization	10	4.72496e-06	Sprr2F, Lce3D, Sprr2H, Krt16, Krt1, Krt77, Sfn, Abca12, Sprr1A, Sprr1B
	Monocytes	Skin barrier	GO:0061436~establishment of skin barrier	9	3.15165e-08	Elovl1, Cldn4, Cdh1, Krt16, Krt1, Sfn, Klf4, Abca12, Aloxe3
Genes that are upregulated in epidermal cells (Day 3/Day 1) （Figure2.C）	Basal Layer	Angiogenesis	GO:0001525~angiogenesis	6	0.0429861	Lgals3, Jun, Klf5, Btg1, Klf4, Actg1
	Basal Layer	Epidermis development	GO:0008544~epidermis development	14	1.60727e-09	Flg, Krtdap, Sprr2F, Krt1, Krt79, Krt77, Krt5, Klf4, Cnfn, Cst6, Krt14, Sprr1A, Sprr1B, Krt6A
	Basal Layer	Skin barrier	GO:0061436~establishment of skin barrier	3	0.00801688	Flg, Krt1, Klf4
	Granular Layer	Lipid homeostasis	GO:0006629~lipid metabolic process	17	9.37832e-05	Pla2G2F, Cers3, Elovl1, Psapl1, Asah2, Elovl4, Ano9, Mboat2, Alox12B, Abhd5, Agpat4, Sult2B1, Lipe, Them5, Lipm, Aloxe3, Pnpla1
	Granular Layer	Keratinization	GO:0031424~keratinization	20	9.08307e-22	Sprr2E, Krt80, Sprr2H, Sprr2I, Krt1, Krt77, Abca12, Cnfn, Lce1F, Lce3E, Lce3F, Hrnr, Lce3C, Tgm1, Lce3D, Lce1A1, Sprr2A2, Sprr1A, Sprr1B, Ivl
	Granular Layer	Skin barrier	GO:0061436~establishment of skin barrier	13	9.48692e-17	Flg, Elovl1, Krt1, Il18, Alox12B, Abca12, Tmprss11F, Hrnr, Flg2, Cldn4, Cysrt1, Aloxe3, Pnpla1
	Inner Root Sheath Cell	Epidermis development	GO:0008544~epidermis development	7	6.07858e-06	Krtdap, Flg, Sprr2F, Trp63, Krt10, Cst6, Sprr2D
	Inner Root Sheath Cell	Stem cell differentiation	GO:0030154~cell differentiation	60	4.55551e-08	Trp63, Ldlrad4, Ptprk, Cxcl14, Sh3Rf1, Gja1, Tubb5, Timp3, B2M, Sox4, Jak1, Krtdap, Tgif1, Rps6, Krt1, Krt79, Nme2, Krt77, Nrg1, Fos, Fndc3A, Krt5, Tanc2, Tnfrsf1A, Enah, Rbp1, Slc25A4, Cstdc5, Sprr2F, Nfix, Nxn, Nedd9, Selenof, Hif1A, Barx2, Pthlh, Ubb, Nfil3, Ucp2, Apoe, Sprr2D, Irx2, Jun, Ndfip1, Irx5, Auts2, Stat3, Krt10, Nfkbia, Slc6A6, Wee1, Naca, Nfib, Krt15, Krt14, Lgr5, Fgfr3, Hspa1B, Ad…
	Inner Root Sheath Cell	Keratinization	GO:0031424~keratinization	6	0.000382881	Sprr2F, Krt1, Krt79, Krt77, Krt5, Sprr2D
	Medulla Cell	EGFR signaling pathway	GO:0007173~epidermal growth factor receptor signaling pathway	6	0.00150803	Epgn, Garem1, Sox9, Areg, Ereg, Socs5
	Medulla Cell	Keratinization	GO:0031424~keratinization	9	0.000442191	Krt80, Krt17, Krt1, Krt79, Krt77, Krt5, Krt75, Sprr1A, Krt6A
	Melanocyte	Stem cell differentiation	GO:0048863~stem cell differentiation	4	0.00386239	Tfap2C, Epcam, Krt14, Krt10
	Melanocyte	Hair cycle	GO:0042633~hair cycle	2	0.0747369	Krt16, Krt14
	Melanocyte	Skin barrier	GO:0061436~establishment of skin barrier	5	3.59666e-05	Flg, Krt16, Krt1, Sfn, Cldn1
	Spinous Layer	Lipid homeostasis	GO:0055088~lipid homeostasis	4	0.0181826	Cebpa, Sar1B, Abhd5, Abca12
	Spinous Layer	Epidermis development	GO:0008544~epidermis development	13	4.40064e-12	Flg, Krtdap, Sprr2F, Cdkn1A, Sprr2H, Sprr2I, Grhl3, Krt10, Klf4, Ovol1, Cst6, Zfp750, Sprr2D
	Spinous Layer	Keratinization	GO:0031424~keratinization	14	1.10886e-11	Sprr2F, Krt80, Sprr2H, Sprr2I, Krt1, Krt77, Cnfn, Abca12, Lce3C, Sprr2A2, Krt16, Sprr1A, Sprr1B, Sprr2D
Genes that are downregulated in epidermal cells (Day 3/Day 1) （Figure2.D）	Basal Layer	Immune response	GO:0006935~chemotaxis	11	1.48469e-06	Ccl4, Ccl3, Ccl2, Ackr3, Cxcl1, Parva, Cxcl3, Cxcl2, S100A9, Cxcl5, S100A8
	Basal Layer	Immune response	GO:0006954~inflammatory response	12	0.00346979	Il1Rl1, Il1R1, Ccl4, Ccl3, Ccl2, Cxcl1, Cd14, Cxcl3, Cxcl2, S100A9, Cxcl5, S100A8
	Basal Layer	Immune response	GO:0030593~neutrophil chemotaxis	13	3.83018e-11	Vav3, Itga1, Cxcl1, Prkca, Cxcl3, Cxcl2, Cxcl5, Ccl4, Spp1, Ccl3, Ccl2, S100A9, S100A8
	Basal Layer	Immune response	GO:0050729~positive regulation of inflammatory response	8	7.66644e-05	Il1Rl1, Itga2, Serpine1, Ccl3, Prkca, Jak2, S100A9, S100A8
	Basal Layer	Immune response	GO:0070098~chemokine-mediated signaling pathway	8	9.06799e-07	Ccl4, Ccl3, Ccl2, Ackr3, Cxcl1, Cxcl3, Cxcl2, Cxcl5
	Basal Layer	Cell-matrix adhesion	GO:0007160~cell-matrix adhesion	7	0.000439901	Itgb1, Col3A1, Itga3, Itgb4, Itga2, Itga1, Fn1
	Basal Layer	TGFβ-receptor signaling pathway	GO:0007179~transforming growth factor beta receptor signaling pathway	8	7.66644e-05	Col3A1, Smad3, Ccl2, Ptprk, Ltbp1, Ptk2, Tgfbr1, Tgfbr2
	Basal Layer	Basement membrane organization	GO:0071711~basement membrane organization	5	9.31761e-05	Itgb1, Col3A1, Flrt2, Col4A1, Pxdn
	Granular Layer	Immune response	GO:0006954~inflammatory response	18	2.59789e-06	Rarres2, Cxcl1, Ash1L, Cxcl3, Ptgs2, Thbs1, Cxcl2, Serpinb1A, Ccl7, Il1B, Ccl4, Ccl3, Ccl2, Cd14, S100A8, Cd44, Pf4, Hnrnpa0
	Granular Layer	Immune response	GO:0030593~neutrophil chemotaxis	11	1.79828e-08	Fcer1G, Ccl7, Il1B, Ccl4, Ccl3, Ccl2, Cxcl1, Cxcl3, Cxcl2, S100A8, Pf4
	Granular Layer	Cell-cell adhesion	GO:0098609~cell-cell adhesion	12	1.75995e-05	Dsp, Lgals1, Cdh1, Lama3, Ctnna1, Myh9, Pkp4, Itga6, Dsg3, Tln1, Lpp, Dsc3
	Inner Root Sheath Cell	Immune response	GO:0006955~immune response	13	0.000183947	Il1Rn, Smad3, Cxcl3, Cxcl2, Ctss, Cxcl5, Clec4D, Ccl8, Ccl7, Ctsl, Itgb6, Clec4E, Pf4
	Inner Root Sheath Cell	Hair follicle morphogenesis	GO:0031069~hair follicle morphogenesis	5	0.000101061	Krt71, Krt28, Krt27, Ctsl, Krt25
	Medulla Cell	Immune response	GO:0071347~cellular response to interleukin-1	4	0.00148657	Ccl8, Ccl7, Saa3, Cxcl2
	Melanocyte	Immune response	GO:0006935~chemotaxis	4	0.010574	Enpp2, Cxcl3, Cxcl2, Robo1
	Spinous Layer	Immune response	GO:0006955~immune response	10	3.38308e-09	Ccl8, Ccl7, Fth1, Ccl3, Cxcl1, Clec4E, Cxcl3, Cxcl2, Ctss, Cxcl5
Genes that are upregulated in fibroblasts (Day 7/Day 3) （Figure2.E）	Fibroblast3	Angiogenesis	GO:0001525~angiogenesis	14	0.00401902	Nrp1, Col15A1, Flt1, Notch1, Tnfrsf12A, Anxa2, Cav1, Pdcd6, Hspg2, Adgra2, Pdcd10, Ncl, Lepr, Hbegf
	Fibroblast1	Angiogenesis	GO:0001568~blood vessel development	4	0.000197457	Col1A1, Col3A1, Col1A2, Col5A1
	Fibroblast2	Angiogenesis	GO:1904707~positive regulation of vascular smooth muscle cell proliferation	4	0.00413419	Igfbp5, Adamts1, Agt, Ddr2
	Fibroblast2	Angiogenesis	GO:0010595~positive regulation of endothelial cell migration	4	0.0116916	Rock2, Plpp3, Sash1, Agt
	Fibroblast5	Cell polarity	GO:0007163~establishment or maintenance of cell polarity	11	0.00212837	Acta2, Actr3, Actr2, Gsk3B, Ctnna1, Rhog, Fscn1, Actb, Clasp2, Actg1, Lims1
	Fibroblast1	ECM organization	GO:0030198~extracellular matrix organization	7	1.68587e-07	Col1A1, Col3A1, Col1A2, Ecm2, Col5A1, Fn1, Ptx3
	Fibroblast3	ECM organization	GO:0030198~extracellular matrix organization	13	0.00021741	Col15A1, Egfl6, Tnxb, Col16A1, Nid1, Hspg2, Col1A1, Col3A1, Col1A2, Col5A1, Col7A1, Col5A2, Ptx3
	Fibroblast5	ECM organization	GO:0030198~extracellular matrix organization	24	0.00159281	App, Postn, Col15A1, Egfl6, Col16A1, Col11A1, Aplp1, Fn1, Nid1, Fbln2, Hspg2, Fbln5, Col1A1, Adamtsl1, Adamts2, Col3A1, Prdx4, Col1A2, Ccdc80, Mmp16, Dnajb6, Col5A1, Tgfbi, Matn2
	Fibroblast3	Neuron projection development	GO:0031175~neuron projection development	10	0.00761324	Cd24A, Tnxb, Gdnf, Prmt1, Alkbh1, Stmn1, Tnc, Lamb1, Vim, Myh10
	Fibroblast5	Neuron projection development	GO:0031175~neuron projection development	23	0.00264832	Itgb1, App, Cyfip1, Gsk3B, Nlgn1, Prmt1, Srf, Tnc, Mrtfb, Lamb1, Ube4B, Manf, Cd24A, Ednra, Map1B, Stmn1, Rab35, Vim, Map4, Myh10, Cd44, Fgfr1, Matn2
	Fibroblast3	Neuron projection development	GO:0048485~sympathetic nervous system development	4	0.0043719	Nrp1, Gdnf, Sox11, Plxna4
	Fibroblast2	Innate immune response	GO:0045087~innate immune response	15	0.00123017	Gbp2B, Nmb, Ythdf2, Ddx3X, Ifi204, Csf1, Irgm1, Ddx21, Ifi202B, Ipo7, C3, C4B, Sfpq, Dhx15, Gbp2
	Fibroblast4	Fibroblast proliferation	GO:0048146~positive regulation of fibroblast proliferation	3	0.0457276	Fn1, Wapl, Ddr2
	Fibroblast5	Fibroblast proliferation	GO:0048144~fibroblast proliferation	10	0.00809323	Ednra, Col3A1, Gng2, Pes1, Trp53, Prdx1, Cd248, Rpl29, Hras, Cks1B
	Fibroblast3	Fibroblast proliferation	GO:0048144~fibroblast proliferation	6	0.00399742	Col3A1, Cav1, Cks2, Hmga2, Rpl29, Cks1B
	Fibroblast1	Fibroblast proliferation	GO:0048144~fibroblast proliferation	3	0.0185788	Cd74, Col3A1, Fn1
Genes that are downregulated in fibroblasts (Day 7/Day 3) （Figure2.F）	Fibroblast1	Epidermis development	GO:0008544~epidermis development	6	5.05413e-07	Krtdap, Flg, Sprr2I, Krt10, Ovol1, Cst6
	Fibroblast1	Keratinization	GO:0031424~keratinization	8	1.75809e-09	Sprr2I, Krt16, Krt77, Sfn, Abca12, Cnfn, Sprr1A, Sprr1B
	Fibroblast1	Skin barrier	GO:0061436~establishment of skin barrier	5	1.63451e-06	Flg, Cldn4, Krt16, Sfn, Abca12
	Fibroblast2	Keratinization	GO:0031424~keratinization	8	3.46191e-06	Krt17, Krt16, Krt1, Sfn, Cnfn, Sprr1A, Sprr1B, Krt6A
	Fibroblast2	Skin barrier	GO:0061436~establishment of skin barrier	6	5.39976e-06	Flg, Krt16, Krt1, Nfkbiz, Sfn, Cldn1
	Fibroblast3	Angiogenesis	GO:0001525~angiogenesis	9	7.09641e-05	Mmp14, Jun, Col4A2, Cald1, Col4A1, Myh9, Itga5, Cd47, Ccn2
	Fibroblast3	Aging	GO:0007568~aging	7	0.000135054	Jun, Ednrb, Col4A2, Tspo, Serping1, Apod, Fos
	Fibroblast4	Apoptotic process	GO:0006915~apoptotic process	11	0.000345969	Nr4A1, Jun, Gadd45B, Tcim, Perp, Ddit3, Ecscr, Lcn2, Tnfaip3, Phlda1, Lgals7
	Fibroblast4	Keratinization	GO:0031424~keratinization	5	0.000762957	Krt17, Krt79, Cnfn, Sprr1A, Sprr1B
	Fibroblast5	Keratinization	GO:0031424~keratinization	5	0.00536523	Krt17, Cnfn, Sprr1A, Sprr1B, Lce3F
	Fibroblast5	Skeletal muscle cell differentiation	GO:0035914~skeletal muscle cell differentiation	5	0.000632141	Egr1, Nr4A1, Btg2, Fos, Atf3
