# Supplementary material for: Skin organoid transplantation promotes tissue repair with scarless in frostbite
Source: Protein Cell. 2024 Oct 4;16(4):239–58. doi: 10.1093/procel/pwae055 (PMC12053479; doi:10.1093/procel/pwae055)
Supplement: pwae055_suppl_Supplementary_Table_S6 [file pwae055_suppl_supplementary_table_s6.xlsx]

## Sheet: Table S6
Table S6. Detailed information about the reagents and equipments used in this study.
REAGENT or RESOURCE	SOURCE	IDENTIFIER	Dilution
Antibodies (Immunohistochemistry / Immunofluorescence)
Alexa Fluor® 488 Goat anti-mouse IgG (H+L)	Invitrogen	A32723	1:500
Alexa Fluor® 488 Goat anti-mouse IgG2a	Invitrogen	A21131	1:500
Alexa Fluor® 488 Goat anti-rabbit IgG (H+L)	Invitrogen	A11008	1:500
Alexa Fluor® 568 Goat anti-mouse IgG1	Invitrogen	A21124	1:500
Alexa Fluor® 647 Goat anti-mouse IgG1	Invitrogen	A21240	1:500
Alexa Fluor® 568 Goat anti-mouse IgG2a	Invitrogen	A21134	1:500
Alexa Fluor® 568 Goat anti-rabbit IgG (H+L)	Invitrogen	A11011	1:500
Alexa Fluor® 647 Goat anti-mouse IgG2b	Invitrogen	A21242	1:500
Alexa Fluor® 488 Goat anti-mouse IgG3	Invitrogen	A21151	1:500
TUJ1	Biolegend	801202	1:100
KRT14	Abcam	ab7800	1:100
KRT5	Thermo Fisher Scientific	MA5-12596	1:50
KRT75	Abcam	ab254740	1:50
NEFH	Abcam	ab207176	1:100
PRPH	Abcam	ab122057	1:2500
KRT17	Santa Cruz Biotechnology	sc-393091	1:50
CCL4	Abcam	ab45690	1:100
IL6	Abcam	ab290735	1:50
CD63	Abcam	ab315108	1:100
MAP3K5	Abacm	ab45178	1:100
KRT10	Abcam	ab76318	1:50
MYH2	Abcam	ab37484	1:100
ITGA5	Abcam	ab93652	1:100
pFAK	Abcam	ab223849	1:100
VIM	Abcam	ab79823	1:100
MMP3	Proteintech	20960-1-AP	1:100
COL1A1	Abcam	ab138492	1:1500
COL3A1	Abcam	ab184993	1:500
CST6	GeneTex	GTX52684	1:100
CILP	GeneTex	GTX89301	1:100
Chemicals, peptides, and recombinant proteins
DMEM	Gibco	11995-065
DMSO	Innochem	67-68-5
FBS	Gibco	16000-044
SB-431542	Selleck	S1067
LDN	Selleck	S7507
BMP4	Peprotech	120-05
FGF2	Peprotech	100-18B
Essential 6™ medium	Gibco	A1516401
Essential 8™ Flex medium	Gibco	A2858501
Accutase	Gibco	A1110501
Trypan blue solution	Gibco	15-250-061
Y27632	Selleck	S1049
Advanced DMEM-F12 medium	Gibco	12634028
N2	Gibco	17502048
2-Mercaptoethanol	Gibco	21985023
Glutamax	Gibco	35050
Matrigel	Corning	354277
Matrigel	Corning	354230
Neurobasal medium	Gibco	21103049
2-mercaptoethanol	Gibco	21985023
B27 without vitamin A	Gibco	12587010
Normocin	InvivoGen	ant-nr-1
4% formaldehyde	Boster	AR1068
DAPI	Invtrogen	D1306
Fluoro-Gel	Electron Microscopy Science	17985-10
Goat serum	Gibco	16210064
Tribromoethanol	Aibei	M2960
Dispase II	Gibco	17150041
NEAA	Gibco	11140
HEPES	Gibco	15630
0.5 M EDTA	Invitrogen	15575-038
Penicillin/streptomycin	Gibco	15140163
N-acetylcysteine	Sigma	A9165
hEGF	R＆D	236-EG
A83	Sigma	SML0788
Forskolin	Selleck	S2449
10% Triton X-100	Sigma	93443
1 M Tris–HCl	Fisher BioReagents	BP1757-100
Gelatin	Sigma	V900863
PBS	Gibco	70011069
Critical Commercial Assays
Masson's Trichrome Stain Kit	Solarbio	G1340
Biological samples
BALB/c nude Mouse	Beijing Vital River Laboratory, China
Experimental models: Cell lines
hiPSC	Nuwacell Biotechnologies Co., Ltd	RC01001-B, Female
Software and algorithms
Cell Ranger software (10× Genomics)	https://support.10xgenomics.com/v6.1.1
DAVID	https://david.ncifcrf.gov/home.jsp
GraphPad	version 8.0
ImageJ	version 1.38
KEGG	https://www.kegg.jp/kegg/pathway.html
R	version 4.0.3
R package circlize	version 0.4.15
R package Seurat	v.4.1.0
Matrisome database	http://matrisomeproject.mit.edu/
WikiPathway	https://www.wikipathways.org/
INSTRUMENT	MANUFACTOR
Confocal microscope	Nikon A1R+N-STORM
Confocal microscope	ZEISS LSM880+ELYRAS.1
NovaSeq 6000	Illumina
Femtosecond multiphoton microscopy	Femtosecond research center
Rotary microtome	Leica Biosystems
Heratherm Heating and	Thermo Scientific
Drying Ovens	Thermo Scientific
Invitrogen Countess II automated counter	Invitrogen
